# Supplementary material for: Hormone-controlled cooperative binding of transcription factors drives synergistic induction of fasting-regulated genes
Source: Nucleic Acids Res. 2022 May 12;50(10):5528–44. doi: 10.1093/nar/gkac358 (PMC9177981; doi:10.1093/nar/gkac358)
Supplement: gkac358_Supplemental_Files [file gkac358_supplemental_files.zip]

Archive with 6 entries (6 files):
- Supplementary Figures.pdf
- sup_table_1.xlsx
- sup_table_2.xlsx
- sup_table_3.xlsx
- sup_table_4.xlsx
- sup_table_5.xlsx
