# Supplementary material for: Hormone-controlled cooperative binding of transcription factors drives synergistic induction of fasting-regulated genes
Source: Nucleic Acids Res. 2022 May 12;50(10):5528–44. doi: 10.1093/nar/gkac358 (PMC9177981; doi:10.1093/nar/gkac358)
Supplement: gkac358_Supplemental_Files [file gkac358_supplemental_files.zip › sup_table_1.xlsx]

## Sheet: Induced genes
all induced genes are presented: fold change >=1.5 and adj. p value <= 0.05
gene symbol	gluc/nt		gene symbol	cort/nt		gene symbol	gluc+cort/nt
Nr4a3	255.153		Fam107a	1230.38		Pck1	593.501
Pck1	90.3374		Slc10a6	85.5654		Adra2a	443.632
Grem2	69.9496		Kcnv2	69.261		Fam107a	386.715
Cemip	67.6322		D830032E09Rik	65.4819		Ctcflos	253.559
Nr4a2	65.2113		Gm6093	64.4574		AA986860	164.234
G6pc	59.4703		Tent5b	42.569		Kcnv2	143.532
3930402G23Rik	47.6622		Tox	36.1753		Jaml	143.059
Nr4a1	36.81		Gm11827	33.9939		Ppp1r3g	142.697
Ackr3	33.4232		AA986860	32.1352		Gm6093	119.643
Kif1a	26.0178		Tmem252	25.7186		Tox	118.251
Mmd2	24.1536		Adgrg2	22.664		Nr4a3	97.3618
Mypn	23.7352		Klf15	19.7655		Sftpa1	83.4861
Ppargc1a	23.5928		Sphk1	19.7406		Fam222a	81.5552
Ppp1r3g	22.4465		Ace	17.2805		Vwf	80.2868
Efna3	20.7628		Sgk1	15.6283		Tpte	78.7756
Slc7a2	16.3905		Mab21l4	15.176		BB123696	71.3071
Klf4	16.0973		B3galt1	14.3128		Tat	70.7734
Mab21l4	14.4977		Ppara	12.4441		3930402G23Rik	67.2677
Vcan	13.1464		Fezf1	11.7212		G6pc	67.096
Epha4	13.1356		Sstr3	11.5039		Cend1	64.7692
Slc25a25	12.8497		Arl4d	11.0779		Sds	53.8103
Atp8b4	11.7381		Akap12	10.9598		Sgk1	52.814
AA986860	11.5891		Tat	10.8267		Ppargc1a	51.625
Etnppl	10.5726		Fkbp5	10.73		Fsd2	50.8286
Irs2	10.5616		Plin4	10.1562		Gm10684	45.9326
Tox	9.41197		Sds	9.54404		Epha4	44.4684
Tat	9.22661		2010010A06Rik	9.28734		D830032E09Rik	41.8083
Ncald	8.28798		Scara5	9.26694		Klf15	41.7854
Clstn3	8.11841		Mid1	9.21121		Grem2	41.1506
Il33	8.08864		Gm5532	8.81703		Mab21l4	39.5961
Gprc5b	8.07342		Epha4	8.22393		Slc10a6	34.1206
Fam83b	8.01651		Sesn1	7.91615		Gm11827	34.0556
Ccnjl	7.91796		Fabp4	7.82526		Pcsk1	32.9285
Trmt9b	7.86526		Ror1	7.64628		Nefl	30.6189
9530052E02Rik	7.66918		Nlrp12	7.56332		Arl4d	24.4768
Plagl1	7.51871		Slc10a2	7.52051		Foxf1	23.2109
Ntrk2	7.38121		C1qtnf6	7.25425		Cemip	23.0526
Arl4d	7.30871		Phf11c	7.1425		Rasgef1b	22.4185
Zfp970	6.73544		Zfand4	7.05046		Fezf1	22.06
Gpcpd1	6.67023		Ankrd55	6.97017		Ace	22.0546
Onecut1	6.4899		Mt2	6.95242		Lrrn4	21.3202
Sik1	6.45963		Mlph	6.92458		Gm15663	21.1749
Ptgfr	6.41182		Herpud1	6.82985		1700045H11Rik	20.8469
Pde10a	6.10732		Igfbp1	6.55723		Adrb2	20.3187
Pde4d	6.01722		Tsc22d3	6.44888		Plin4	19.9438
Hs3st6	5.70849		Adrb2	6.35054		Irs2	19.9266
Olig1	5.67712		Sult1d1	6.34402		Myo16	19.9229
Crem	5.65407		Gm45935	6.29127		Slc25a15	19.456
Slc25a15	5.59247		Cd24a	6.18107		Sphk1	18.9269
Rasgef1b	5.42299		Setdb2	6.11787		4931440P22Rik	18.7955
C9orf72	5.38418		Slc37a4	5.84011		Cited1	18.3037
Ppm1k	5.36653		Slc25a48	5.83301		Efna3	17.7646
Hilpda	5.3524		Rasgef1b	5.75162		Arhgef37	17.6499
Klf15	5.31869		Fam43a	5.60142		Slc7a2	17.551
Arhgef37	5.26011		Lhx6	5.50681		Slc25a25	17.1681
Socs3	5.23108		Ip6k2	5.2842		Gpcpd1	16.9465
Ackr2	5.22681		Il6ra	5.17916		9530052E02Rik	16.93
Tnfaip6	5.21233		G6pc	5.16958		Notch3	16.5205
Cd24a	5.029		Gck	5.1629		Etnppl	16.4646
Got1	4.9371		4931440P22Rik	5.07733		Mchr1	16.4232
Slc35g2	4.88322		Tns1	4.93721		Rgs2	15.9287
Ypel2	4.82941		Plin5	4.87801		Ppara	15.6229
Tmtc2	4.7553		Kyat1	4.86791		Upp2	15.1919
Ptgs2	4.56224		Rgs16	4.81258		Ackr3	14.8782
Dppa3	4.54603		Epha1	4.76182		Got1	14.3795
Bcl2l11	4.53964		Tiparp	4.72138		Trim15	13.9918
Bmper	4.53904		Tmprss2	4.55762		Zfp970	12.5125
Snrk	4.50254		Tbl1xr1	4.54923		Trib2	11.6665
Slc2a5	4.46947		Cdo1	4.4509		Lpin1	11.5923
Chac1	4.43907		Etfbkmt	4.43539		Mfsd2a	11.3776
Nedd4l	4.42251		Arrdc2	4.33347		Nr4a2	10.9256
Ppp1r3c	4.39771		Cps1	4.25952		Pkdrej	10.7015
Lepr	4.35041		Serpina3m	4.1798		Eva1c	10.4007
4930539E08Rik	4.24926		Txnip	4.16105		Nr4a1	10.2763
Smad6	4.14685		Zbtb16	4.10477		Aass	9.88593
Adh7	4.06339		Aass	4.10299		Herpud1	9.2876
Bmf	4.02996		Rnf144b	4.09808		Akr1b7	9.23484
Ssbp2	3.97397		Hnf4a	4.05173		Ncald	9.20741
Efna1	3.97384		Gm15441	4.01611		Atoh8	9.05615
4833422C13Rik	3.96925		Cyp2b10	3.99005		Fibin	8.93436
Fam72a	3.9291		Slc25a25	3.92371		C9orf72	8.7611
Etfbkmt	3.90428		Slc39a14	3.90451		Npy	8.72906
Atoh8	3.87368		Fyb2	3.90194		Plk3	8.5843
Arl4a	3.86343		Pfkfb2	3.86733		Cd24a	8.51903
Hal	3.77674		Cpm	3.85595		Pah	8.41318
Pdk4	3.74873		Rapgef2	3.84716		Slco1a4	8.36716
Rab30	3.73947		Rnf144a	3.83924		Kiss1	8.35938
Slc16a10	3.71492		Per1	3.82102		Htra1	8.34208
Abhd17c	3.67764		Trp53inp1	3.79059		Ror1	8.2657
Gas2l3	3.63147		Megf9	3.785		Tctex1d4	8.2471
Ddc	3.585		Nr1h4	3.74763		Rab30	8.22436
Cep85l	3.55694		Cdc42ep5	3.70066		Olfr1033	8.04009
Cpt1a	3.46239		Depp1	3.67063		Sstr3	7.83894
Acsl3	3.44193		Pck1	3.66734		Tent5b	7.80827
Cerk	3.40865		Mt1	3.66672		Sesn1	7.7935
Slc25a51	3.40711		Dact1	3.64297		Arg1	7.73511
Hcar2	3.39976		4933411K16Rik	3.63478		Vcan	7.67075
Cdc42ep5	3.38199		Thbd	3.61969		Bmper	7.66163
Zdhhc14	3.36269		Plk3	3.60062		4833411C07Rik	7.60453
Serpine1	3.35714		Ahr	3.59064		Abcg8	7.59399
Ffar4	3.31111		Avpr1a	3.58728		Igfbp1	7.47092
Xirp1	3.27347		Zfp970	3.55308		Zfand4	7.22896
Gla	3.24846		Pfkfb3	3.54226		Avpr1a	7.11979
Irs1	3.23473		Arhgef37	3.48457		Fkbp5	7.11978
Ccm2l	3.19012		N4bp2l1	3.44878		Pfkfb2	6.97507
Impact	3.17969		Upp2	3.42404		Tiparp	6.7909
Tpbgl	3.15155		Slco1a4	3.42292		Ssbp2	6.74685
Gask1a	3.14548		Srrm4	3.41954		Orm3	6.66988
Prrg4	3.11343		Tacc2	3.3874		Slc25a22	6.66608
Jarid2	3.10431		Irak3	3.37934		Tsc22d3	6.64893
Klhl24	3.08765		Cyp2d37-ps	3.35795		Scara5	6.64224
Bmp4	3.08733		Slc7a2	3.34638		Mid1	6.6271
Sp4	3.0845		Sdc4	3.31484		Sik1	6.62023
Plekha6	3.06764		Tctex1d4	3.29962		Ankrd55	6.52035
Hdac4	3.06083		Cblb	3.26579		Gck	6.49218
Pde4b	3.05814		Fmo2	3.20236		Lrrc32	6.44967
Col15a1	3.03738		Shroom3	3.18175		Cry2	6.41408
Fosl2	3.02144		Il1r1	3.17643		Gstp2	6.36499
Sgk1	3.01824		Agfg2	3.14732		Cps1	6.36334
Fgf1	3.01513		Lpin1	3.14128		Pim3	6.32037
Rnf186	3.0126		Gm7854	3.1332		4833422C13Rik	6.24674
Kctd15	2.9831		Nedd4l	3.11191		Adh7	6.2147
Pah	2.97198		Foxo1	3.09694		Rasd1	6.18073
Slc25a22	2.95296		Arhgef26	3.09451		Fgf1	6.09516
Rps6ka5	2.92838		Tsku	3.08404		Abcg5	6.04134
Fam129a	2.91622		Slc25a33	3.07457		Ppp1r3b	6.03458
Flcn	2.91529		Mbd1	3.03441		Thsd7a	6.03078
Cish	2.9059		Dgka	3.01603		Cdc42ep5	6.02718
Pbx1	2.89086		Klf9	3.01524		Fbxo33	6.00387
Grpel2	2.8813		Gpt2	3.015		Tmem266	5.99679
Pim1	2.85276		Arhgef3	3.01267		Mt2	5.81736
Procr	2.83672		Usp2	2.97009		Yod1	5.8122
Hdc	2.83592		Krt20	2.93586		Gpt2	5.80607
Dusp1	2.826		Mrap	2.92615		Trp53inp1	5.80063
Gde1	2.80724		Itgb3	2.92166		Actr6	5.79203
Fahd1	2.80418		Zfp36l2	2.91863		Tmc7	5.77449
Slc38a1	2.79099		Hoga1	2.90935		Bach2	5.77024
Bhmt2	2.77665		Asrgl1	2.90365		Serpina3f	5.71239
Klb	2.75426		Yod1	2.89541		Treh	5.68921
Slco2b1	2.74712		Tmc7	2.89485		Lnx2	5.62958
4931408D14Rik	2.746		Irx3	2.89043		Olig1	5.57174
Fam20a	2.74251		Fam214a	2.87381		Thbd	5.53618
Nudt4	2.73844		Orm3	2.86926		Cpt1a	5.51314
B430010I23Rik	2.72839		Ccn2	2.85933		Gde1	5.49223
Usp2	2.72543		Bco1	2.85206		D930015M05Rik	5.48663
Rnf122	2.725		Cldn14	2.83117		Gadd45g	5.4778
Hacl1	2.70414		Cpeb2	2.82984		Cdo1	5.47629
Trp53inp1	2.70207		Zfp791	2.8202		Ceacam16	5.41502
Nnmt	2.66881		Fmnl2	2.79749		Kctd15	5.37715
Frat1	2.66388		Mtss1	2.79094		Pdgfrl	5.36159
Pfkfb2	2.66121		Pim3	2.76433		Per1	5.34614
Cyp17a1	2.65751		Fam124a	2.75441		Nedd4l	5.31335
Skil	2.63797		Rhobtb1	2.74576		Cpeb2	5.29116
Zfp385b	2.63481		Abcg8	2.71498		Hdac4	5.21481
Hps4	2.63074		Lurap1l	2.70231		Cyp2b10	5.19907
Fst	2.61181		Fgf1	2.70202		Tmtc2	5.18456
Apoa5	2.60957		4833422C13Rik	2.676		Gm19461	5.06332
Per2	2.60677		Defb1	2.67314		Insc	5.05797
Enho	2.60433		Cyp2c70	2.67136		Fyb2	5.02094
2310034O05Rik	2.60156		Gas7	2.65795		B3galnt1	4.96458
Insc	2.59564		Adcy1	2.64247		Agt	4.96384
Arid3a	2.59362		Mast3	2.6201		Serpina3m	4.94351
Zkscan5	2.58213		Slc45a3	2.60539		Gprc5b	4.88318
Adcy9	2.56991		Plekha7	2.58121		Dusp1	4.88042
Lnx2	2.56657		Zc3h12c	2.57907		Cd163	4.87975
Fam214a	2.55522		Jade2	2.56444		Fmo2	4.86836
Ccng2	2.55296		Cers6	2.53499		Etnk2	4.85225
Prox1	2.54648		Nek7	2.53489		Cobll1	4.8444
Dhrs3	2.53055		Ppp3r1	2.51422		Ddc	4.81343
Abcg8	2.50229		Itpkc	2.50889		Mir6244	4.8044
1700017B05Rik	2.49359		Slc16a12	2.49467		Pde4b	4.80345
Rora	2.49017		Ampd3	2.48817		Cyp17a1	4.77387
Plin4	2.48863		Akap2	2.47178		Akap12	4.76605
Zfp395	2.47929		Pakap	2.47178		Srrm4	4.72776
Ncoa4	2.47532		Nrg4	2.46918		N4bp2l1	4.71765
Etnk2	2.4684		Gldc	2.45622		Mbd1	4.70984
Irf2bp2	2.43959		Atp8b1	2.43635		Hamp	4.67897
Ndrg1	2.43934		Apbb3	2.42908		Slc25a33	4.67751
Hyal1	2.43543		Eif4ebp3	2.40725		Arl4a	4.67231
Nfil3	2.42721		Errfi1	2.40519		Enc1	4.62955
Rnf217	2.41888		Ssbp2	2.39606		Ffar4	4.60996
Mtus1	2.41808		Cab39l	2.39074		Tcp11l2	4.59277
Oat	2.41237		Camk2d	2.39014		Mat1a	4.5765
Fnip1	2.40119		Retreg1	2.38481		Mtss1	4.57044
Utp14b	2.39527		A930033H14Rik	2.37028		Slc25a51	4.55231
Gm8615	2.37857		D230025D16Rik	2.36216		Fbxo31	4.53664
Jade1	2.36257		Phf8	2.36013		Mafb	4.50076
Fkbp14	2.35284		Actr6	2.32597		Atp8b4	4.49901
Agxt	2.35278		Usp18	2.31968		Rhobtb1	4.49046
Reps1	2.35247		Lcn2	2.31673		Ddit4	4.47382
Csdc2	2.35086		Zfp750	2.29888		Hilpda	4.468
Inhba	2.33841		Irs2	2.29263		Retreg1	4.34676
Ung	2.33271		Ppargc1a	2.28029		Cebpb	4.34495
Fh1	2.30155		Baiap2	2.2791		Zbtb16	4.31495
Cldn1	2.29862		Lrrc8a	2.26663		Gm7854	4.30576
Kcnk5	2.28835		P2rx5	2.26243		Map2k6	4.27307
Cldn2	2.27852		Snai2	2.24366		Hnf4a	4.25319
Rnf144a	2.27712		Zfp36	2.24216		Cln8	4.24559
Fgfr2	2.27477		Hpgd	2.2288		Foxo1	4.23281
Mtss1	2.26708		Slc25a51	2.22028		Il6ra	4.20123
Fbxo32	2.26184		Cobll1	2.21985		Gfra1	4.12546
Gnpda1	2.26154		Foxo3	2.19977		Rnf144a	4.11877
Lrtm2	2.25677		Gata6	2.1862		Tbc1d8	4.10451
Dpy19l1	2.247		Cry2	2.18478		Slc39a14	4.09282
Shb	2.2436		Pex11a	2.18102		Rnf144b	4.09005
Crebrf	2.23698		Nr1i2	2.18051		Gm10007	4.08707
Timp3	2.23257		Hipk2	2.17967		Slc2a5	4.03752
Cpeb3	2.23231		Ppl	2.17458		C1qtnf6	4.03696
Fbxo31	2.23127		Alas1	2.1732		Fgfr2	4.03369
Smad7	2.21585		Cebpb	2.16107		Sorbs3	4.01195
Gls2	2.20485		Ppp1r3c	2.15699		Rapgef2	4.01148
Hr	2.20085		Dusp1	2.15569		Stard9	3.94611
Cebpb	2.19948		Gcnt2	2.15433		Slc10a2	3.92015
Tgfbr1	2.19131		B4galt1	2.14063		Bicd1	3.90029
Fbxo34	2.18785		Rbbp8	2.13152		Tns1	3.8716
Aass	2.18592		Cep85l	2.09441		Mrap	3.85175
Golt1a	2.18465		Naif1	2.08036		Plin5	3.84628
Smoc1	2.17808		Sec14l4	2.07877		Etfbkmt	3.84551
Gm6568	2.16148		Tdo2	2.07492		Ip6k2	3.81626
Afp	2.16057		Rora	2.07489		Fam161a	3.81514
Xkr9	2.15212		Snx1	2.06041		Mt1	3.80451
Pomgnt2	2.14248		Btg2	2.05978		Nnmt	3.78341
Ctns	2.14173		Irf6	2.05026		Itpkc	3.7679
Coq10a	2.14041		Ppp1r3b	2.03307		Lepr	3.73386
Sirt1	2.13213		Cln8	2.03141		Vldlr	3.7146
Zfp750	2.13184		B3gnt9	2.02952		Id2	3.67367
Ank3	2.12861		Enc1	2.02142		Hps4	3.66276
Emd	2.1286		Cdc37l1	2.02039		Arrdc2	3.64321
Gm16062	2.12821		Dhrs9	2.01608		Fam129a	3.63932
Bcl3	2.12511		Cdkn1a	2.002		Phf11c	3.61732
Nudt19	2.12445		Rnf125	1.99591		Klf4	3.59968
Tut4	2.12303		Creb3l2	1.98689		Zfp36l2	3.59555
Klf9	2.11585		Fmo5	1.9757		Serpine1	3.57416
Ppp1r15a	2.11351		Cep85	1.97342		Acmsd	3.5716
Aldh4a1	2.11249		Arhgap32	1.96836		1700017B05Rik	3.55564
Ablim3	2.10469		Leng9	1.96206		Cabyr	3.55213
Tmc7	2.09878		Tent5a	1.9596		Tbl1xr1	3.54712
Eif2ak3	2.09669		Mapk1ip1	1.9593		Hmcn2	3.53748
Snx30	2.07852		Smoc1	1.94879		Impact	3.51986
Nr1i2	2.07768		H6pd	1.9428		Cblb	3.47912
Pde3b	2.06225		Stard5	1.93071		Emd	3.47019
Adh1	2.04695		Ablim3	1.93066		Plagl1	3.46517
Zfp36l2	2.04234		A730081D07Rik	1.92822		Leng9	3.4513
Cblb	2.03127		Zhx3	1.92284		Nrg4	3.4479
Slc16a7	2.02913		Zfp1	1.91451		Slc25a48	3.39693
Cbs	2.02728		Gfra1	1.90048		Txnip	3.39571
Fbxo33	2.02701		Map4k3	1.89895		Zc3h12c	3.39087
0610040J01Rik	2.02477		Eppk1	1.89558		Col15a1	3.36496
Prkd3	2.02215		Sbk1	1.89436		Cep85l	3.36154
Ammecr1l	2.01585		Galnt11	1.89433		Zfp385b	3.34816
Herc4	2.01086		Tcim	1.87934		Sec14l4	3.33897
Cobll1	2.00846		Otud1	1.87896		Tfcp2l1	3.31967
Gm14403	2.00819		Tob2	1.87831		Dpy19l1	3.30221
Gadd45g	2.0033		Plce1	1.87636		Slc38a4	3.30206
Gck	1.9958		Camk2b	1.86764		Lhpp	3.29738
Jmy	1.98928		Slc38a4	1.86633		Cldn14	3.29132
Odc1	1.98818		Mocs1	1.86522		Aldh8a1	3.25961
Sik3	1.98725		Narf	1.86256		Fabp4	3.25137
Yod1	1.9863		Acmsd	1.86085		Alas1	3.24474
Id3	1.98305		Map3k13	1.85705		Rora	3.22793
Hagh	1.9824		Id2	1.85703		Oat	3.22187
Tmem251	1.97472		Lgr4	1.85529		Tspyl2	3.21718
Gpr17	1.97237		Osbpl1a	1.85309		Klf9	3.21485
Rreb1	1.96957		Cebpd	1.85125		Efna1	3.21289
Man2a1	1.94683		Il22ra1	1.85093		Tob2	3.20125
Cyp8b1	1.94555		D17H6S56E-5	1.84643		Atp10d	3.18276
Zeb2	1.9426		Urml	1.84523		Myom1	3.17004
Ccnl1	1.94109		Serinc3	1.83123		Crebrf	3.16288
Dnmt3a	1.94022		Klf12	1.82933		Rnf125	3.15164
Cacna1d	1.93976		Fbxo31	1.82702		Gm15441	3.12511
Mpzl1	1.93948		Pid1	1.82672		Fam214a	3.10523
Klhl21	1.93587		Phka2	1.82069		Porcn	3.10014
Clasp2	1.93573		Mfsd2a	1.81715		Rusc2	3.08631
Mtmr7	1.93522		Angptl4	1.81375		Bach2os	3.08361
Tiam2	1.93112		Nipal1	1.81366		Sdsl	3.08008
Map9	1.92868		Mxd1	1.81306		Blm	3.07343
Mxi1	1.92798		Bcl2l1	1.80934		Ell2	3.06658
Thap2	1.91791		Zfp949	1.80523		Fbxo34	3.06396
Ppargc1b	1.9162		Trim24	1.80376		Apbb3	3.06255
Gpr146	1.91409		Fnip2	1.79637		Adh1	3.05819
Retreg1	1.91035		Sun2	1.791		Mrps31	3.04667
Slc5a6	1.91029		Egr1	1.78529		Pdk4	3.03995
Fam102a	1.90464		Gne	1.77934		Nudt4	3.03907
Lims2	1.89678		Carmil1	1.77856		Slc16a7	3.02877
Ulk1	1.88753		Ddit4	1.76923		Azin2	3.0261
Lhpp	1.88733		Zfp623	1.76665		Klhl24	3.02385
Adamts1	1.88291		Piga	1.76062		Mast3	3.01644
Rsad2	1.87307		Zfp410	1.75599		Reps1	3.01574
Naa80	1.8724		Ube2g2	1.75466		Socs3	2.98864
Id2	1.86822		Efhd2	1.75243		Daam2	2.98338
Csrnp1	1.86704		1700066M21Rik	1.7498		Itga4	2.97603
Ivns1abp	1.86662		Arid5b	1.74437		Grhl1	2.95493
Lpin1	1.86335		Prox1	1.73988		Fam43a	2.9388
Plekha8	1.85819		Eci2	1.73668		Ctns	2.92599
Phospho1	1.85447		Adcy9	1.73332		Gabbr2	2.9249
Pcyox1l	1.85389		Cdc42ep4	1.73323		Arl5b	2.91135
Foxa3	1.85249		Pxk	1.73113		Per2	2.91063
Zrsr1	1.84959		Tango2	1.72827		Flcn	2.90664
Plk3	1.84337		Steap4	1.72573		Crem	2.90078
Abi3	1.82852		Birc2	1.72407		Tet2	2.89829
Lmo4	1.82803		Ell2	1.72223		Slc41a3	2.89624
Il22ra1	1.82456		Tmem87b	1.72156		Pik3c2g	2.87988
Tmem140	1.81895		Shld2	1.71695		Pdxk	2.87838
Slc38a4	1.81562		Inpp4a	1.71636		Ass1	2.85679
Mrps31	1.8107		Acox2	1.71119		Gm5424	2.84948
Pnrc1	1.81036		Slc16a7	1.711		Pmvk	2.84609
Grb10	1.80872		Pgm3	1.70353		Gla	2.83066
Ppat	1.80823		Smg1	1.70113		Pcsk5	2.82873
Ing3	1.80737		Gclc	1.69702		Foxo3	2.82712
Irak2	1.80647		Map3k6	1.6947		Gm45935	2.82412
Abca1	1.80612		Fundc1	1.69288		D230025D16Rik	2.81545
Alas1	1.80449		Snx10	1.69286		Dhrs3	2.81444
Ccdc28a	1.80261		Tfcp2l1	1.69174		Usp18	2.81249
Zhx2	1.79804		Dmd	1.69172		Irf2bp2	2.80649
Herpud1	1.79493		Wbp1l	1.68898		Tmprss2	2.79908
Dnajb9	1.79397		Clec2d	1.68666		Pfkfb3	2.79375
Tceal9	1.79311		Gzf1	1.68432		Pde3b	2.77827
Cyren	1.78822		Susd6	1.67554		Acot11	2.77549
Dedd2	1.7876		1110002L01Rik	1.67438		Usp2	2.77479
Gm10033	1.78509		Adarb1	1.67115		Piga	2.76994
Neu1	1.77642		Gin1	1.66912		Shld1	2.76293
Acbd5	1.77592		Cemip2	1.66904		Cdkn1a	2.75241
Mnt	1.77481		Tmem41a	1.65838		Errfi1	2.74678
Igf1	1.77014		Klhl25	1.65474		Cyp2c70	2.70055
Zfand2a	1.76793		Bcar3	1.65134		Setdb2	2.68632
Ppara	1.76224		Prr16	1.64424		Uvrag	2.68417
Grb7	1.75947		Adamtsl4	1.64027		Bhmt2	2.67557
Gtf2b	1.7565		Fam220a	1.63297		Maff	2.67519
Tcim	1.75548		Rxra	1.63143		Btg3	2.67386
Elmo1	1.75434		Ildr2	1.62956		B3gnt9	2.66636
Narf	1.75402		Eif2ak4	1.62913		Gm7334	2.65305
Ror1	1.75237		Gcc2	1.6285		Baiap2	2.65255
Zfp874b	1.7501		Gucd1	1.62745		Tpbgl	2.64995
Naif1	1.7476		Med28	1.62424		Tgfbr3	2.64343
Tnpo1	1.74567		Pdk4	1.6219		Sult1d1	2.64159
Cnnm2	1.74403		Zyg11b	1.61971		Asb11	2.63738
Tent5a	1.7423		Kif3c	1.61487		1810055G02Rik	2.63542
Chdh	1.72708		Fga	1.60633		Lhx6	2.63402
Hpgd	1.72563		Chd7	1.60449		Arrdc3	2.63389
Mpp7	1.7236		Dnmbp	1.60278		Epha1	2.60319
Stk17b	1.72214		Lbp	1.60047		Tmem246	2.60223
Rcor3	1.72188		Pcyox1	1.60041		Med28	2.60209
Zc3h12c	1.71893		Mknk2	1.59645		Zfp941	2.60188
Foxa1	1.71887		Klf13	1.59603		Tmem87b	2.59569
Rhobtb1	1.71836		Eif1a	1.59238		Ciart	2.58312
Hectd2	1.71834		Mbnl2	1.59116		Pde10a	2.58094
Tob1	1.71373		Crebrf	1.59111		Wbp1l	2.57993
Acmsd	1.71252		Cpt1a	1.58818		Ppp1r15a	2.57494
Cxadr	1.7099		Il6st	1.58755		Tpst2	2.5518
Edem3	1.70732		Rusc2	1.58098		Cers6	2.54637
Mapkapk2	1.70347		Ttpa	1.5804		Depp1	2.54491
Zdhhc2	1.69963		Ttc39c	1.57938		Hyal1	2.54326
Mthfr	1.69513		Irf2bp2	1.5764		Pxk	2.54242
Phtf1os	1.69358		Pnpla2	1.57625		Kirrel	2.53977
Xdh	1.68417		Rab10	1.57608		Rnf217	2.53821
Gpnmb	1.68234		Hs3st3b1	1.56285		Krt23	2.5244
Pgpep1	1.67789		Nfia	1.56094		Kif21a	2.52313
Clic4	1.67668		Bbx	1.55931		Cerk	2.52138
Uvrag	1.67436		Dcun1d3	1.55821		Il12rb1	2.51491
Tspan12	1.6721		Zfp809	1.55812		Ucp2	2.50658
Rapgef4	1.66724		Arl5b	1.55604		0610031O16Rik	2.50156
Uap1l1	1.66622		Fbxo34	1.55561		Cdc37l1	2.49201
Coq10b	1.65875		Tex10	1.55359		Slc19a2	2.48926
Stx3	1.65828		Fam117b	1.55019		Zfp13	2.48722
Mknk2	1.655		Lysmd2	1.54954		Hacl1	2.48547
Ppp1r10	1.65313		St3gal5	1.54033		Adcy9	2.48439
Zfp612	1.65242		Ddx28	1.53993		St3gal1	2.48253
Stat5b	1.65234		Plscr2	1.53904		Fnip1	2.47421
Pmepa1	1.64997		Napepld	1.53668		Ppl	2.47369
Zfp707	1.6486		Dpy19l1	1.53156		Chek1	2.46483
Swt1	1.64789		Slc35g1	1.52838		Nek2	2.45857
Zfp655	1.64704		Acot12	1.52469		Lgr4	2.45121
Osgin2	1.64634		Ppip5k2	1.52313		Ccnl1	2.44481
Nck1	1.64572		Sh3pxd2a	1.51871		Ccng2	2.44417
Mospd1	1.64524		Rcl1	1.5156		Pakap	2.44258
Rhou	1.64511		Prdm2	1.51464		Akap2	2.4422
Vps18	1.64198		Tpst2	1.51339		Irak3	2.43851
Ptbp3	1.64169		Sult1a1	1.51168		Bcl2l11	2.43762
Cbarp	1.64139		Crp	1.51118		Procr	2.43068
Bcl7a	1.63831		Fdx1	1.50674		Agfg2	2.42645
Ctif	1.63452		Zfp189	1.5036		Bex3	2.42556
Atg13	1.6342		Rad54l2	1.50204		Creb3l2	2.42449
Ell2	1.63273		Epas1	1.50169		Mpzl2	2.41754
Atp7b	1.6304		Klf3	1.50064		Pisd-ps1	2.41097
Mpzl2	1.62845					Sik3	2.40685
Acacb	1.62774					Nfil3	2.40063
Atp6v1b2	1.62653					A930033H14Rik	2.39384
Hccs	1.62614					Fh1	2.38355
Btg3	1.62593					Ivns1abp	2.37548
Slc25a33	1.62515					Camk2d	2.37542
Srrm4	1.62505					Ndrg1	2.37435
Btg1	1.62449					Slc16a10	2.3607
St3gal1	1.62442					Ampd3	2.34486
Slc10a3	1.61631					Tmem37	2.34139
Sntb1	1.61242					Tle1	2.34052
Cry1	1.60875					Gm6568	2.33163
Lonrf1	1.60667					Narf	2.32354
Cps1	1.60625					Aldob	2.32163
Zmiz1	1.60339					Hipk2	2.32095
Pakap	1.60246					Ptpn2	2.316
Akap2	1.60246					Mknk2	2.31564
Hdac5	1.60073					Ablim3	2.30568
Ppp4r4	1.59797					Il22ra1	2.29355
Pptc7	1.59732					Btg2	2.29331
Foxa2	1.59691					Zfp36	2.29243
Tmem87b	1.59675					Tgfbr1	2.29202
Ostm1	1.59619					Sh3pxd2a	2.29144
Mbd1	1.59381					Tnfrsf1b	2.2834
Pim3	1.59124					Tut4	2.28138
Repin1	1.5833					Mis18a	2.2672
Arntl	1.58035					Dedd2	2.26607
Bcar3	1.57902					Mapk1ip1	2.2653
Gpc1	1.57885					Pid1	2.26445
Snx16	1.57741					Klf3	2.2615
Dmgdh	1.57659					Abhd17c	2.25854
Hivep2	1.576					Nr1i2	2.25095
Fcho2	1.57522					Ralgps1	2.23798
Fuca2	1.56984					Ulk1	2.23378
Ppp1r3b	1.56939					Fes	2.23335
Foxo3	1.56371					Pde4d	2.22726
Rbm47	1.56214					Dhx8	2.22521
Fam76a	1.56106					Chaf1b	2.22435
Mfsd11	1.55591					Gpr146	2.21166
Mal2	1.55534					Sdc4	2.21056
Srrd	1.55359					Naif1	2.20426
Tsc22d2	1.54931					Fam20a	2.20172
Caap1	1.5459					Sulf2	2.19452
0610040F04Rik	1.54557					Gys1	2.19408
Vgll4	1.54292					Tob1	2.18197
Gldc	1.54245					Snx30	2.18036
Lats2	1.54092					Adcy1	2.18036
Hbp1	1.53904					Pptc7	2.17469
Gpd2	1.53841					Naa80	2.17082
Raph1	1.53834					Plekhf1	2.16917
Fam160b1	1.5369					Snrk	2.16856
Ap5z1	1.53581					Prox1	2.16309
2900026A02Rik	1.53166					Grpel2	2.15715
Pxylp1	1.5313					Srrd	2.14749
Eprs	1.53088					Fnip2	2.1432
Map4k3	1.53019					Cyp39a1	2.13353
Lpin2	1.52673					Gcnt2	2.12965
Qser1	1.52647					Zfp809	2.12609
Clk4	1.52417					Egln2	2.12321
Zbtb21	1.52173					Map3k13	2.12202
Vamp7	1.51814					Nek7	2.11862
Fbxl3	1.51663					Bhlhe41	2.1172
Nhlrc3	1.5164					Shroom3	2.11682
Zfp516	1.51541					Osbpl1a	2.11477
Tom1l2	1.51456					A730081D07Rik	2.1144
Oaf	1.51384					Ppp3r1	2.11096
Ypel5	1.51351					Dnajb9	2.10625
Rlf	1.51241					Acer2	2.10217
Slc24a5	1.51238					Nr1h4	2.10182
Tpst2	1.51146					Noct	2.09769
Rabgef1	1.5095					Pnpla2	2.09726
Ptpn4	1.50912					Ttc38	2.09717
Ptpn2	1.50859					Rlf	2.09438
Arl5b	1.50846					Atg13	2.09315
Urml	1.50716					Smg1	2.08944
Prcp	1.50568					Afp	2.08324
Arl8b	1.50288					Stk17b	2.08299
Cyth1	1.50171					Il1r1	2.08236
Eva1a	1.50136					Csrnp1	2.08007
						Sipa1l1	2.07536
						Bco1	2.07246
						Mxd1	2.07051
						Stard5	2.06455
						Edem3	2.06375
						Med13l	2.06248
						Camk2b	2.06216
						Bcl9l	2.06027
						Ficd	2.05886
						Tle3	2.05822
						Jmy	2.05356
						Urml	2.05282
						Zfp623	2.05171
						Raph1	2.04233
						Smoc1	2.04151
						Snai2	2.03696
						Gldc	2.02722
						Slco2b1	2.02534
						Arid5b	2.0238
						Zfp292	2.02325
						Colec12	2.00999
						Gata6	2.00843
						Man2a1	2.00535
						Fmnl2	2.00365
						Ap4e1	2.0028
						Odc1	2.00051
						Fmo5	1.99416
						Slc37a4	1.98881
						Acot12	1.9854
						Galnt11	1.98517
						Klf12	1.98252
						Mtmr7	1.98206
						Chd1	1.97767
						Rcl1	1.97662
						Ttc39c	1.97639
						Hip1r	1.96721
						Rragd	1.96242
						Tacc2	1.96231
						Prdm2	1.95824
						Zfp750	1.95749
						Kyat1	1.95428
						Lama5	1.95296
						Golt1a	1.95217
						Esr1	1.94831
						Cbs	1.94046
						Zxdc	1.93992
						Gpr17	1.92862
						Slc38a2	1.92494
						Mal2	1.92354
						Lpin2	1.90249
						Tmem251	1.90193
						Ing3	1.90044
						Vps18	1.8995
						Rbms1	1.89554
						Coq8b	1.8918
						Suco	1.89022
						Ccrl2	1.88905
						Pik3c2a	1.88218
						Rbbp8	1.87769
						Jade2	1.87749
						Akap13	1.87334
						Scfd2	1.87292
						Cln6	1.87239
						Apoa5	1.86973
						Map4k3	1.86713
						Zfp189	1.86642
						B4galt1	1.86601
						Tcim	1.85967
						Psmd9	1.85649
						Cemip2	1.85348
						Plekhb1	1.85075
						Fuca2	1.8444
						Thap2	1.84353
						Ahcy	1.84033
						Coq10a	1.83539
						Mob3b	1.83035
						Gm8615	1.82778
						Mpzl3	1.82629
						Ankrd12	1.81775
						Nmnat3	1.817
						Snx1	1.81526
						Zfp612	1.81318
						Nipal1	1.81303
						Arhgef3	1.80939
						Gm4737	1.80689
						Cldn1	1.80663
						Zfp622	1.80592
						Rreb1	1.80215
						Plekha6	1.79983
						Dop1b	1.79208
						Tdo2	1.78849
						Tbc1d10a	1.78608
						Atp6v1b2	1.78538
						Por	1.78143
						Zfp654	1.77873
						Ypel2	1.77753
						Lsm8	1.77555
						Gas2l3	1.77214
						Fam76a	1.76928
						Degs1	1.76845
						Gnpda1	1.768
						Coq10b	1.76435
						Rxra	1.76424
						Pex13	1.76243
						Pdk2	1.76207
						Zkscan6	1.75634
						Snx16	1.75465
						Il6st	1.75454
						Arl13b	1.7535
						Stat5b	1.75152
						Ppm1k	1.75038
						Ftcd	1.74864
						Ahr	1.7475
						Plce1	1.74704
						Ppp1r10	1.74638
						Rsrp1	1.746
						Ppm1l	1.74438
						Zfp949	1.74264
						Skil	1.74247
						Iqgap2	1.74073
						Tent5a	1.7385
						Neu1	1.73828
						Lims2	1.73716
						Foxn3	1.73707
						Pitpnc1	1.73567
						Baiap2l1	1.73212
						Tsc22d2	1.73073
						Itgb1bp1	1.72559
						Phf8	1.72342
						Sun2	1.72036
						Ccp110	1.71972
						Ttpa	1.71964
						Pip4p1	1.71926
						Gclc	1.71777
						Dyrk1b	1.71713
						Grb10	1.71405
						Mocs1	1.70986
						Rnf169	1.70829
						Clk4	1.70755
						Stx3	1.70657
						Pgpep1	1.70634
						Pros1	1.70511
						Arhgap36	1.70444
						Map1lc3b	1.70238
						Ap5z1	1.70084
						Rhbdd2	1.70049
						Enpp1	1.69956
						Dpp7	1.69948
						Cd164	1.69916
						Clasp2	1.69866
						St3gal3	1.69841
						Gdf15	1.69803
						Ccny	1.69697
						Xkr9	1.69675
						Myo1e	1.69642
						Crls1	1.69483
						Scap	1.69268
						Hoga1	1.69137
						Rnf2	1.69116
						Zpr1	1.69111
						F11	1.68993
						Zfp871	1.68921
						Pgm3	1.68636
						Tmem50a	1.68599
						Prrg4	1.68311
						Zfp410	1.68241
						Rabgef1	1.6801
						Slc41a2	1.6795
						Abhd6	1.67888
						Cldn2	1.67806
						Gm14403	1.67685
						Igf1	1.67518
						Serinc3	1.67087
						Ei24	1.6694
						Hspb8	1.66884
						Srsf4	1.66705
						Zbtb21	1.6624
						Klf11	1.66192
						Znrf3	1.66006
						Cnnm2	1.65909
						Gatd1	1.65777
						Gls2	1.65541
						Lurap1l	1.65494
						Dmgdh	1.64934
						Tex30	1.64781
						Lcn2	1.64743
						Vegfa	1.64553
						Zfp729b	1.64546
						F830016B08Rik	1.64395
						Nrbf2	1.64342
						Atp1b1	1.64208
						Dapk1	1.64122
						Lamtor3	1.63836
						Dock4	1.63763
						Snx24	1.63754
						Slc45a3	1.63717
						Ccn2	1.6371
						Mbnl2	1.63509
						Slc20a1	1.63335
						Map2k4	1.62979
						Smcr8	1.62962
						Aldh4a1	1.62484
						Jarid2	1.6236
						Clpx	1.62343
						Zfand2a	1.62306
						Acsl1	1.62278
						Gigyf1	1.61912
						Mfsd11	1.61891
						Acox2	1.61805
						Harbi1	1.6174
						Elk1	1.61427
						43896	1.6135
						Arhgef26	1.61333
						Napa	1.61329
						Steap4	1.61088
						Zfp655	1.61077
						Ankrd33b	1.61006
						Atg12	1.60907
						Slc3a1	1.60847
						Pcf11	1.60825
						Tspan12	1.60778
						Inpp4a	1.60759
						Lcmt2	1.60264
						Slc49a4	1.60233
						Tceal9	1.60225
						Adam17	1.59944
						Rsad2	1.59765
						Zfp874b	1.59427
						Miga1	1.59425
						Ikzf5	1.59401
						Scarb1	1.594
						Hpgd	1.59387
						Atg14	1.58837
						Tbc1d15	1.5882
						Atp6v0d1	1.58719
						Cnn3	1.58656
						Cwc25	1.58543
						Ubn1	1.58324
						Hmgcr	1.58063
						Iscu	1.58033
						Dnmt3a	1.57863
						Mapk6	1.57797
						Larp4	1.5767
						Shb	1.57543
						Eif1a	1.57317
						Bcl3	1.5705
						Tsc1	1.57015
						Ppm1h	1.56978
						Mx2	1.56939
						Etnk1	1.56856
						Furin	1.56787
						Nfia	1.56573
						Ppp1cb	1.5657
						Tmem106b	1.5636
						Foxa3	1.56255
						Lats2	1.56179
						Atp6ap2	1.56055
						Zfp729a	1.55998
						Ppat	1.55875
						Cblc	1.55874
						Wdr91	1.55799
						Ppp2r2d	1.55575
						Trim24	1.55539
						Zkscan1	1.55508
						Slc25a44	1.5542
						Fbf1	1.55397
						Apof	1.55303
						Ralb	1.55149
						Oma1	1.55092
						Washc2	1.54964
						Ammecr1l	1.54883
						Sall1	1.54771
						Slc25a13	1.54756
						2900026A02Rik	1.54687
						Bcl6	1.54571
						Serpina3k	1.54547
						Galnt2	1.54481
						Hbp1	1.54301
						Pi4k2b	1.54178
						Gabarapl1	1.53797
						Lap3	1.53653
						Socs2	1.53614
						Rb1cc1	1.53386
						Mtus1	1.53232
						Bcl2l1	1.52881
						Fosl2	1.52798
						Slc25a32	1.52761
						Tom1l2	1.52579
						Pla2g12a	1.5244
						Ripk4	1.52293
						2410131K14Rik	1.52281
						Asl	1.51971
						Zfp65	1.51958
						Ddx28	1.51865
						Rhou	1.51785
						Dvl2	1.51738
						Tead1	1.51718
						Prkce	1.5171
						Sf3b1	1.51516
						Nhlrc3	1.51502
						Tns2	1.51485
						Fgd6	1.51481
						Foxp1	1.51457
						Igfbp4	1.51075
						Syt12	1.50857
						Ippk	1.50811
						Mcoln1	1.50745
						Rragc	1.50672
						Wfs1	1.50616
						Ube2g2	1.50533
						0610040J01Rik	1.50482
						Nf2	1.50372
						Sqle	1.50302

## Sheet: Repressed genes
all repressed genes are presented: fold change <= 0.66 and adj. p value <= 0.05
gene symbol	gluc/nt		gene symbol	cort/nt		gene symbol	gluc+cort/nt
Cxcl1	0.050457		Il1b	0.0164728		Hmga2-ps1	0.0581672
Cxcl2	0.0941303		Cxcl10	0.11599		Tnf	0.0618049
Rgs16	0.0953639		G0s2	0.166337		Elf3	0.0859556
Klf5	0.124159		Elf3	0.18895		Il1b	0.0876716
Etv5	0.176894		Rrad	0.192495		C2cd4c	0.0965077
Phlda1	0.180051		Nfatc2	0.215472		Phlda1	0.0966426
Egr1	0.200233		Gm12602	0.243609		Cxcl10	0.0988007
Spry4	0.203481		Fam167a	0.243831		Klf5	0.0991883
Cebpd	0.207054		Hmga2-ps1	0.271082		Csf1	0.102792
Spry1	0.235707		Inhba	0.282117		Foxn1	0.103869
Csf1	0.240269		Pdgfb	0.28234		Mab21l3	0.110763
Sertad4	0.244286		Tnfaip2	0.282887		Rrad	0.114045
Fhdc1	0.250313		Osgin1	0.28738		Cdkn2b	0.121928
Frmd6	0.251064		E2f2	0.314257		E2f2	0.124728
Angptl4	0.252563		Xirp2	0.322307		Frmd6	0.130792
Edn1	0.256639		Phlda1	0.326026		Rem2	0.134174
Hmga2-ps1	0.259241		LOC106557447	0.33368		Phlda2	0.134888
Rnf39	0.26217		Cachd1	0.335741		Arl4c	0.140007
Mycl	0.263825		Ccl7	0.337633		Pdgfb	0.144424
Tsc22d1	0.268574		Ccdc71l	0.347554		Osgin1	0.146477
Fosl1	0.275567		Micall2	0.348976		Foxj1	0.153757
Sh2d4a	0.280867		Zbtb7c	0.351257		Smim3	0.156375
Bdnf	0.282099		Cdkn2b	0.352887		Nfatc2	0.156638
Zfp57	0.283863		Spin4	0.378905		Ankrd1	0.166727
Rnd1	0.284629		Map3k21	0.383606		Sh2d4a	0.169218
Rrad	0.289015		Cldn4	0.385965		Sh3bp4	0.170179
D630039A03Rik	0.297194		Cish	0.386066		Rnd1	0.170237
LOC106557447	0.301243		4931408D14Rik	0.388141		Cxcl1	0.170933
Eepd1	0.301962		Frmd6	0.393071		G0s2	0.173552
Gm19589	0.317495		Csf1	0.406302		Klf10	0.173762
Bcl2l1	0.320082		Klf10	0.408662		Zfp57	0.175417
Adora2b	0.320526		Cdc42ep2	0.409857		Sertad4	0.176746
Socs5	0.321971		Arrdc4	0.415405		Sgo2a	0.177028
Fgd3	0.329229		Dusp10	0.421244		Ccdc71l	0.181505
Gm38416	0.331569		Smad3	0.421535		Inhbe	0.182497
Rin1	0.332199		Rnd1	0.437237		LOC106557447	0.187651
Vcam1	0.334546		Sertad4	0.4381		Jag1	0.189151
Ankrd1	0.335921		Ccn1	0.443004		Xirp2	0.190998
1110002E22Rik	0.337554		Fam110a	0.444988		Tnfaip2	0.195639
Osgin1	0.337814		Fzd7	0.448979		Hes1	0.197484
Lratd2	0.342938		Ankrd1	0.452813		Cdca7	0.198694
Plpp3	0.345882		Dusp14	0.453648		Bdnf	0.201526
Tnfaip2	0.352668		Il1rn	0.454327		Spry1	0.202875
Elf3	0.365348		Pim1	0.458183		D630039A03Rik	0.204943
Hspa1b	0.365698		Pdp1	0.464244		Ccn1	0.205158
Ccdc85b	0.377612		Sox13	0.464637		Tnfsf10	0.206092
Dhrs9	0.379407		Arid5a	0.470478		Lratd2	0.208107
9930014A18Rik	0.381231		Tmem154	0.471105		Etv5	0.208607
Gm17753	0.38246		Cited2	0.473342		Eepd1	0.214215
Fchsd2	0.382634		Rtn4rl1	0.478194		Zbtb7c	0.216161
Hes1	0.384759		Eepd1	0.48219		Ppm1j	0.216562
Hjv	0.385284		Irf2bpl	0.48228		Hbegf	0.218261
Tmem51	0.389465		Rap2b	0.483571		Fgd3	0.219704
E230016M11Rik	0.38972		Plat	0.485128		Dclk3	0.222295
Osmr	0.392185		Pwwp3b	0.491326		Rap2b	0.222896
Rap2b	0.39313		Tfap4	0.491385		Fam167a	0.223168
Pced1b	0.393646		Tgm1	0.503725		Fosl1	0.224118
Fos	0.394805		Smim3	0.50385		Fchsd2	0.22445
Arl4c	0.396429		Vps37b	0.504562		Map3k21	0.226963
Fhl3	0.399967		Clcf1	0.504778		Fam110c	0.227316
Map2k3os	0.405127		Ptpre	0.505256		Lmcd1	0.228276
Syne3	0.405598		Plk2	0.50653		Nuak2	0.229313
Fzd5	0.406522		Mycl	0.506879		Inava	0.229897
Mid1ip1	0.409413		Trim6	0.507439		Trim6	0.23047
Ccdc71l	0.413387		Cbx4	0.510958		Micall2	0.23331
Schip1	0.413546		9930014A18Rik	0.511078		Rnf39	0.235125
Iqschfp	0.416055		Id3	0.51958		Irf2bpl	0.235233
Cdkn2b	0.416468		Inava	0.520445		Gm17753	0.239247
Wnk4	0.418229		Sh2d4a	0.520635		Osmr	0.240089
Ldlrap1	0.427775		Lrig1	0.52485		Cxcl11	0.240311
Ccn1	0.429584		Nat8f4	0.527242		Iqschfp	0.244088
Phlda2	0.431071		Gramd1b	0.527384		Schip1	0.245873
Tgm1	0.43141		Sirpa	0.529		Lif	0.245941
Wipf3	0.433835		Lratd2	0.530001		E230016M11Rik	0.248326
Zc3h12d	0.436778		Sertad3	0.530272		Amer1	0.249971
Map3k21	0.437284		Schip1	0.532143		Cited2	0.250235
Trim6	0.440209		Ccl2	0.534744		Gadd45a	0.250543
Ppp1r18	0.4431		Iqschfp	0.535381		Gm12602	0.251622
Smim3	0.445405		Osbpl3	0.5422		Fjx1	0.254283
Ccn2	0.44611		Klhdc7a	0.544749		Edn1	0.258005
Spred3	0.446851		Pik3r1	0.548169		9930014A18Rik	0.258491
Tsku	0.448144		Zfp467	0.5496		Esco2	0.260466
Itpripl2	0.451967		Jag1	0.551091		Mycl	0.261163
Gprin3	0.455148		Ier3	0.553772		Mid1ip1	0.263415
Gadd45a	0.45872		Tgif1	0.557259		Plpp3	0.265584
Ier2	0.46243		Vcam1	0.558461		Klhdc7a	0.267214
Depp1	0.466697		Pkdcc	0.558568		Pik3c2b	0.268192
Socs2	0.46699		Zfp703	0.562898		Zfp36l1	0.268368
Phc2	0.468387		Plxna2	0.564409		Rtn4rl1	0.270192
Trim47	0.469691		Sh3bp4	0.566305		Pcdh12	0.272844
Tor4a	0.473321		Sall2	0.566383		Tor4a	0.277085
Cdca7	0.473324		Ston2	0.569599		Rin1	0.277917
F3	0.479867		Foxa1	0.573264		Ska3	0.278584
Dusp6	0.48753		Plekha6	0.5744		Tmem171	0.284358
Inka2	0.48911		Arl4c	0.575641		Irf1	0.285989
Rab11fip5	0.489748		Elk3	0.576823		Cdc42ep2	0.296126
Efnb1	0.490054		2810459M11Rik	0.577983		Itpripl2	0.297159
Slc25a30	0.491608		Itpripl2	0.578318		Tmem231	0.298504
Net1	0.49263		Nr3c2	0.57851		Fam110a	0.30094
Sertad3	0.492757		S1pr2	0.581629		Zfp442	0.302003
Gata4	0.493139		Bcl3	0.584547		Socs5	0.303629
Il17ra	0.494946		Cbx2	0.584854		Inhba	0.303909
Ppp1r13b	0.498244		L3mbtl3	0.590373		2810459M11Rik	0.303992
0610009E02Rik	0.500099		Zfp395	0.592621		Tsc22d1	0.308339
Dgkd	0.501477		Nfkb1	0.597849		Pced1b	0.308872
Gfod2	0.501813		Nfkbiz	0.59832		Tmem131l	0.308994
Nuak2	0.502551		Irf1	0.601824		Slc9a5	0.311985
Stk40	0.505767		Nod1	0.602102		Ccdc85b	0.31248
Phldb2	0.505822		Junb	0.602468		Gramd1b	0.312571
Peak1	0.505887		Clp1	0.605492		Tfeb	0.313477
Mybl1	0.506027		Asap3	0.606571		Zc3h12d	0.313846
Osbpl5	0.507529		Amer1	0.607023		Tbc1d30	0.314447
D930048N14Rik	0.508004		Tshz1	0.607577		Plat	0.314934
Zyx	0.508779		Stk38l	0.613784		Elk3	0.317042
Hpdl	0.509029		Cxxc5	0.614395		Egr1	0.318404
Tnfrsf22	0.509886		Abtb2	0.61709		Sox13	0.321567
Smpd3	0.510396		Ptch1	0.62008		Ier2	0.32174
Sh3bp4	0.513671		Spata13	0.621207		4930562F07Rik	0.322087
Irf5	0.514362		Oasl1	0.621452		A930004D18Rik	0.322569
Dab2ip	0.515557		Plaur	0.62266		Ets1	0.32406
Irf1	0.516596		Fmnl3	0.623313		Tmem51	0.324743
Rnf152	0.518018		Jade3	0.624734		Sertad3	0.324928
Ahnak	0.519046		Fchsd2	0.625245		Rgs16	0.325923
Mob3c	0.519686		Stim2	0.625466		Syne3	0.328733
Ston1	0.521442		Neurl3	0.625568		Net1	0.330587
Sbno2	0.521522		Btg1	0.627523		Arrdc4	0.331997
Hdac7	0.522185		Slc7a5	0.629819		Pde4a	0.332209
Notch1	0.522372		Zfp36l1	0.630905		Erbb3	0.334934
Hivep1	0.523652		2410002F23Rik	0.633698		Plk2	0.33573
Mob3a	0.526952		Tet3	0.635523		Junb	0.335745
Sox13	0.527308		Slc1a4	0.637207		Six5	0.341203
Gprc5c	0.529599		Sin3a	0.639614		Rab7b	0.347049
Spsb4	0.530778		Tsc22d1	0.642187		Acvr1	0.349894
Ston2	0.531402		Ppp1r13b	0.643502		Ccl7	0.353102
Plekhg6	0.531892		Rhob	0.644161		Trim47	0.354168
Cited2	0.532091		Osmr	0.644842		Spsb4	0.354334
Pdgfb	0.533186		Ankrd10	0.645096		Mir17hg	0.356125
Arrdc4	0.534215		Ing2	0.645302		Gm10030	0.35859
2810459M11Rik	0.534888		Cep170	0.647818		Fign	0.359198
Mitf	0.537164		Klf16	0.65554		Ston2	0.360399
Sgk2	0.538406		Hivep1	0.656281		Zfp760	0.361459
Cep170	0.538455		Relb	0.656434		Phldb2	0.361774
Igfbp1	0.543826		Mgat1	0.657837		Efnb1	0.363087
Dcbld1	0.545575		Ugt2b35	0.65822		Hpdl	0.364271
Ptpre	0.54613		Insig1	0.658386		4930523C07Rik	0.364449
2410002F23Rik	0.548354					Nedd9	0.36626
Fam13a	0.548681					Mex3b	0.366491
Gadd45b	0.549484					Fam83f	0.367331
Arhgef3	0.553176					F3	0.368813
Erbb3	0.554092					Gm13889	0.371769
Ifngr1	0.554601					Stx11	0.372633
Cttnbp2nl	0.554698					Cachd1	0.372732
Prkd2	0.554982					Sowahb	0.373294
Phldb3	0.555058					Ccl2	0.374065
Bcar1	0.55675					Dab2ip	0.375666
Napepld	0.561738					Zfp467	0.376869
Tuft1	0.562364					P2ry1	0.379768
Sertad1	0.562723					D930048N14Rik	0.381263
Cdcp1	0.567757					Fhl3	0.381845
Tle3	0.569163					S1pr2	0.382133
Sowahb	0.569351					Prickle3	0.382351
Ets1	0.57011					Marveld2	0.382403
Slc7a5	0.570468					Ier3	0.384913
Plat	0.570531					Clcf1	0.385956
Hnf1b	0.570536					Foxq1	0.386358
Map2k3	0.571753					Hjv	0.387579
Arap1	0.571894					Ppp1r18	0.387657
Tssc4	0.572333					Rhob	0.387993
Ctdspl	0.574336					Lrig1	0.39103
Itpripl1	0.574619					Arid5a	0.391037
Chka	0.57471					Flrt3	0.391685
Rsl1	0.575019					Tnfrsf22	0.392257
Sesn2	0.575633					Ajuba	0.392972
Orai1	0.576504					Fam102b	0.39422
Smtn	0.578197					Paqr8	0.395649
Slc25a47	0.578468					Hspa1b	0.395978
Icam1	0.580294					Kifc3	0.396131
Bcorl1	0.580339					Chst13	0.400545
Tfeb	0.581633					Igsf9	0.401496
Kctd5	0.582041					Dusp10	0.402553
Inava	0.582967					Ralgds	0.402555
Bbc3	0.582972					Ctdspl	0.403077
Tnfaip3	0.58311					Greb1l	0.403223
Plekhg2	0.58826					6430531B16Rik	0.405008
Fhod1	0.588603					Map3k8	0.405486
Arl16	0.590885					Ccdc9b	0.406331
Fam102b	0.592907					Rtp3	0.40666
Phldb1	0.595014					Angptl8	0.406834
Tacc2	0.595368					Ifngr1	0.407297
Slc7a1	0.596347					Prr5	0.410965
Amer1	0.599041					Tmem136	0.411275
Mars2	0.599293					Bard1	0.411691
Ddit4l	0.600889					Cep170	0.412631
Git2	0.601045					Gprin3	0.41307
Ccl2	0.604583					Slc1a4	0.414271
Cnst	0.606031					Fzd7	0.415048
Trex1	0.606434					Spred3	0.415148
N4bp3	0.606808					Incenp	0.415355
Kctd3	0.606967					Pdp1	0.416678
Chd9	0.60732					Zc2hc1a	0.417975
Etl4	0.60768					Zbtb46	0.418385
Pxn	0.6088					Slc25a45	0.418875
Creb5	0.609719					Stk40	0.420517
Aldh18a1	0.610625					Nfkbie	0.422001
Zfp36	0.611341					Cldn4	0.423631
Trib1	0.612632					Prag1	0.424377
Kifc3	0.613573					Dcbld1	0.424918
C77080	0.614666					Smad3	0.4254
Slc29a1	0.615794					Tmem154	0.4255
Cep85	0.616189					Pik3r1	0.425508
Pip4k2b	0.61622					Tmem138	0.425941
Erf	0.616824					Nr1d1	0.426624
Gucd1	0.61704					Chka	0.428585
Arhgap1	0.617765					Plxna2	0.429411
Ctdsp2	0.618649					Zik1	0.429628
Rnf135	0.618679					Sall2	0.429991
Ahdc1	0.619602					Lmln	0.430397
Tnip2	0.620018					Bbc3	0.43056
Clic1	0.620076					Tfap4	0.431656
Myc	0.622174					Rassf5	0.433451
Arhgef10l	0.623864					Fhod1	0.43356
Slc25a37	0.626109					Trib3	0.435012
Zfp7	0.626844					Cd274	0.435509
Spred1	0.629534					Zfp710	0.436178
Ccl7	0.629952					Ldlrap1	0.436454
Arhgef26	0.63009					Zc3hav1l	0.436951
Traf3ip2	0.63036					Zmym3	0.437055
Sipa1l3	0.631285					Prc1	0.43725
Adap2	0.631757					Peg13	0.437863
Cyb5d2	0.632744					Fhdc1	0.43815
Lurap1l	0.632838					Fam111a	0.439294
Syde1	0.634849					Nr3c2	0.439927
Arhgef40	0.636737					Stard13	0.439958
Gdf15	0.637043					Tmem216	0.43999
Mtmr4	0.637431					Tgm1	0.440735
Cobl	0.637435					Kctd11	0.441001
Nr1d1	0.638269					L3mbtl3	0.441552
Xkr8	0.638997					Nbeal2	0.442066
Tmem131l	0.640263					Trip13	0.44225
Xk	0.640923					Tbx3	0.442314
Arhgef2	0.642078					Ier5	0.442518
Ptrh2	0.642592					Dapp1	0.443617
Ell	0.643302					Ocln	0.445035
Wsb1	0.645917					Lipt1	0.445193
Tlr2	0.646748					Pdgfa	0.445991
Ssh2	0.646767					Rnf135	0.446596
Rnd3	0.647501					Sec31b	0.447646
Card10	0.647648					Zfp82	0.447813
Crtc3	0.648117					Ppp1r13b	0.448526
D17H6S56E-5	0.648534					Hivep1	0.450636
Klf6	0.648679					Vasn	0.450697
Rcan1	0.648968					Sbno2	0.45252
Otud1	0.649091					Zbtb12	0.453414
Gjb2	0.649516					Fam160a1	0.453493
AI837181	0.652248					Bahcc1	0.453509
Bcl10	0.652925					Dancr	0.453746
Zfp710	0.654031					Lhfpl2	0.454285
Rassf6	0.654365					Tnrc18	0.455002
Ankrd46	0.654427					Zfp41	0.455073
Cdk6	0.6547					Arl16	0.456167
Stim2	0.655758					Pwwp3b	0.456174
Brf2	0.656173					Gjb2	0.45639
Ampd2	0.657203					Smpd3	0.456398
D630045J12Rik	0.657343					Irf5	0.457632
Lrrk1	0.657925					Tet3	0.457636
Vasp	0.658454					Gm19589	0.457903
						Zfp3	0.459072
						Il1rn	0.459503
						Usp43	0.460445
						Nfkb1	0.460757
						Smtn	0.460942
						Usp27x	0.461056
						Aldh18a1	0.465759
						Bcorl1	0.466148
						Dyrk3	0.466606
						Nr2f2	0.467637
						Phldb3	0.467804
						Rassf7	0.469115
						Samd4	0.469374
						Slc25a37	0.46941
						Emp1	0.470993
						Hdac7	0.47183
						Plekhg6	0.472008
						Traf3ip2	0.472171
						Ptpre	0.472425
						Zfp618	0.473009
						Wnk4	0.473135
						Slc40a1	0.473454
						Cyp2u1	0.474226
						Fzd4	0.474297
						Fzd5	0.475078
						Slc7a5	0.475743
						Cxxc5	0.476124
						Map2k3os	0.477846
						Cdc42se1	0.478032
						Nat8f4	0.479668
						2410002F23Rik	0.481562
						Zbtb26	0.482094
						Cnksr3	0.48218
						Cdcp1	0.483742
						Il4ra	0.484401
						Mtmr4	0.484623
						Rpia	0.485047
						Prr12	0.486605
						Tmem43	0.487401
						Xkr8	0.489725
						Jrk	0.49055
						Lima1	0.491526
						Msantd3	0.491689
						Phc2	0.492203
						Tec	0.492945
						Nemp1	0.493302
						Zeb1	0.493782
						Dtx4	0.493872
						Ddit4l	0.494354
						Mitf	0.494433
						Cnst	0.495543
						Nudt13	0.495922
						Tlr2	0.496344
						Ssh2	0.496714
						Nod1	0.497587
						Hnf1b	0.498425
						F2rl1	0.499305
						Igf2bp2	0.499946
						Ston1	0.500346
						Rnd3	0.501393
						Trip10	0.503526
						Dffb	0.504516
						Ccdc125	0.50465
						Etl4	0.505173
						Sirpa	0.50559
						Wasf1	0.505912
						AI837181	0.505922
						Ephb4	0.506145
						Mblac2	0.507021
						Rarg	0.50736
						Gfod2	0.507955
						Samd1	0.508275
						Tnks1bp1	0.509442
						Orai1	0.510958
						Tcf7	0.510973
						Mgat1	0.511825
						Il17ra	0.512604
						Dgkd	0.513725
						Nav2	0.514285
						Ubtd2	0.517591
						Tgif1	0.517803
						Shroom2	0.518022
						Rnf152	0.518186
						Exph5	0.519344
						Pwwp3a	0.520014
						Osbpl5	0.520284
						Mturn	0.521301
						2810021J22Rik	0.521641
						Fam13a	0.521784
						Filip1l	0.522725
						Sertad1	0.523089
						Tmem39b	0.523158
						Creb5	0.523275
						Epha2	0.524559
						Exo5	0.525236
						Icam1	0.5263
						Fn3krp	0.52635
						Clba1	0.526401
						Pag1	0.527871
						Hmga1	0.528364
						Adgrl2	0.528369
						Rnf219	0.530624
						Capn5	0.531411
						Rassf6	0.532385
						Zfp955b	0.533096
						Cish	0.533313
						Zfp703	0.533386
						H2-T10	0.533473
						Zbtb42	0.536813
						Ppp2r3a	0.537346
						Nr3c1	0.537649
						Klf16	0.538519
						Dph2	0.539007
						Gab1	0.540274
						Elf4	0.540336
						Fhl2	0.540851
						Pdgfc	0.54125
						1700056E22Rik	0.541952
						Osbpl3	0.542259
						Marveld1	0.543022
						Adamts7	0.543692
						Myo7a	0.543845
						Gata4	0.544261
						Zfc3h1	0.54428
						Plaur	0.544352
						Mybl1	0.545811
						Castor2	0.546521
						Msh6	0.546666
						Rtkn	0.547119
						N4bp3	0.547785
						Iffo2	0.548234
						Sel1l3	0.548459
						Paqr7	0.548503
						Tusc1	0.548758
						Daam1	0.548972
						Clip2	0.549408
						Gimap9	0.549744
						Mast1	0.550222
						Ahdc1	0.550629
						Dpysl2	0.550909
						Cutal	0.551296
						Ptch1	0.551564
						Fancf	0.552738
						Nr5a2	0.554117
						Thap3	0.554832
						Ahnak	0.555038
						Wdr76	0.555278
						Prkd2	0.555371
						Card10	0.555694
						Cdyl2	0.555767
						Rpa2	0.55606
						Clic1	0.556068
						Tbc1d4	0.557152
						Synj2	0.558508
						Slc7a1	0.55897
						Stim2	0.559054
						Ankrd9	0.560446
						Erf	0.561271
						Plekhh3	0.561423
						Hlf	0.561878
						Zfp322a	0.56277
						Sin3a	0.56373
						Kctd3	0.564142
						Fmnl3	0.564514
						Phldb1	0.564821
						Gprc5c	0.564826
						Plcxd2	0.565229
						Pheta1	0.565537
						Ap5b1	0.565578
						Arhgap22	0.565835
						Map3k14	0.566619
						Rsl1	0.567849
						Thnsl1	0.568108
						Myc	0.568675
						Trim65	0.568881
						Rasal2	0.569917
						Stk38l	0.570694
						Pxdc1	0.570829
						Arhgap17	0.570845
						Bcl10	0.571086
						Pygo2	0.571838
						Gm45916	0.572318
						Akap17b	0.572973
						Chd9	0.573202
						Inpp1	0.573644
						Ankrd10	0.573673
						C77080	0.573722
						Anks4b	0.574113
						Cgref1	0.57415
						Jcad	0.574411
						Syde1	0.574766
						Pcdh1	0.574779
						Alms1	0.574841
						Sipa1l3	0.575306
						Zbtb14	0.575337
						Slc25a42	0.575453
						Pard6b	0.575787
						Ampd2	0.5759
						Cyb561a3	0.576822
						Hps6	0.577819
						Casp9	0.578693
						Mplkip	0.578872
						Cep68	0.580035
						Mob3a	0.58055
						Spred1	0.580955
						Plxna1	0.580981
						Adcy6	0.582266
						Smarcd1	0.582429
						Tbc1d31	0.582461
						Cttnbp2nl	0.582501
						Tbc1d2b	0.582587
						Trim14	0.583735
						Snhg5	0.584527
						Cops7b	0.58488
						Zswim4	0.584954
						Cd247	0.585083
						Usf1	0.585511
						Tssc4	0.586149
						B930095G15Rik	0.587448
						Parp16	0.588124
						Mfsd9	0.588205
						Vps37b	0.588439
						Gemin4	0.588568
						Pias3	0.588651
						2310022B05Rik	0.589781
						Pm20d2	0.589785
						Glyctk	0.590868
						Pacc1	0.590873
						Shq1	0.59104
						Zfp7	0.591748
						Slc16a6	0.591838
						Rab23	0.592436
						Chst14	0.592899
						Prnp	0.59326
						Sort1	0.593477
						Cobl	0.59428
						Apol7a	0.594367
						Vrk2	0.594559
						Zbtb5	0.595598
						AI661453	0.596375
						Klhl42	0.59647
						Hmces	0.596623
						Pisd-ps3	0.597183
						Casz1	0.597333
						Kctd5	0.597364
						Xk	0.597415
						Nid2	0.597426
						Sema4b	0.598626
						Gm38426	0.599489
						Zcchc2	0.599494
						Sugp2	0.600679
						Ccdc137	0.601347
						Trim21	0.601945
						Dtx2	0.602042
						Clp1	0.602169
						Mcc	0.60235
						Tshz1	0.603286
						Kank2	0.603513
						Sdccag8	0.604443
						Arhgef2	0.60552
						Ptpn12	0.606339
						Mrm2	0.606426
						Git2	0.606848
						Pacsin3	0.607426
						Chmp4c	0.609776
						Lrrk1	0.610237
						Mdfic	0.610652
						Btg1	0.611355
						Terf1	0.611633
						Rpusd4	0.611789
						Ptrh2	0.611816
						Disp1	0.611959
						Psd4	0.612221
						1810019D21Rik	0.613161
						Vasp	0.613614
						Iqgap1	0.613864
						Thra	0.61396
						Zfp687	0.614616
						Pagr1a	0.614933
						Sec14l1	0.615107
						Med22	0.615643
						Midn	0.616549
						Rab11fip5	0.616772
						Amot	0.616859
						Bcar1	0.617058
						Fbxl14	0.617568
						5730409E04Rik	0.617786
						Tbc1d1	0.618503
						4632415L05Rik	0.618839
						Commd5	0.619493
						Polm	0.619533
						Cyb561d1	0.620876
						Sacs	0.62092
						Tcf7l1	0.621194
						Phf21a	0.621322
						Foxa1	0.621866
						Sh3bp5l	0.621907
						4933427D14Rik	0.622083
						Arhgap27	0.622727
						Abr	0.622738
						Ppcs	0.622835
						Sh3bp5	0.623046
						4931408D14Rik	0.623501
						Asap3	0.62367
						Rassf3	0.623877
						Plekhg2	0.624365
						Adap2	0.624946
						Eml4	0.625413
						Arhgef40	0.625732
						Trim41	0.626516
						Polr3e	0.626541
						Nde1	0.627191
						Epm2aip1	0.627192
						Zfpm1	0.627237
						Asap1	0.627695
						Cdc23	0.628243
						Crtc3	0.628595
						Pla2g15	0.628736
						Smim15	0.629247
						Lpar2	0.629346
						Cdk6	0.629501
						Cbx4	0.629835
						Lsm11	0.629915
						Tpra1	0.63079
						Tanc1	0.631571
						Pou2f1	0.631872
						Jade3	0.631905
						Ctdsp2	0.632088
						Neurl3	0.63209
						Nfya	0.63217
						Zbtb45	0.632493
						Nrp1	0.632959
						Ngrn	0.633803
						Myorg	0.634048
						Leng8	0.63429
						Pus3	0.634387
						Prss8	0.634667
						Banp	0.634707
						Jup	0.635288
						Arhgap6	0.636427
						Stx6	0.636941
						Mllt6	0.638089
						Wwtr1	0.638145
						Ppan	0.63822
						Herc3	0.638425
						Gse1	0.639061
						Rad1	0.639127
						Fpgs	0.639213
						Tmem125	0.639433
						Shfl	0.639739
						Ick	0.639836
						Sac3d1	0.641447
						Slc29a3	0.641667
						Cgn	0.642045
						Fam20c	0.642259
						Nabp1	0.64273
						Gramd3	0.642944
						Ddi2	0.642964
						Zfp518b	0.644006
						Angptl4	0.644017
						Ccdc25	0.644092
						Pprc1	0.644358
						Pxn	0.645419
						Cdc25a	0.645462
						Tent4a	0.645897
						Zfp62	0.646014
						Ctnnal1	0.646178
						Kank1	0.646289
						Bahd1	0.646863
						Il15ra	0.646983
						Rsc1a1	0.647035
						Ddx19b	0.647582
						Wdr37	0.647962
						Desi2	0.648328
						Zfp275	0.648892
						Stk10	0.649078
						Mmp19	0.649695
						Slc30a4	0.649794
						Gm3219	0.650147
						Xbp1	0.650533
						Zkscan8	0.650862
						Trex1	0.651415
						Cdca4	0.651581
						Sipa1	0.652699
						Pex26	0.652819
						Mrm3	0.652821
						Tcta	0.653235
						Plcl2	0.653997
						Tjp2	0.654289
						Rhog	0.654631
						Arhgef5	0.654748
						44083	0.655357
						Tmppe	0.656002
						Nup107	0.656456
						Lcor	0.656471
						Wrb	0.656499
						Otud7b	0.656754
						Ripk2	0.657266
						Polh	0.657469
						Manba	0.657599
						Sec16b	0.657756
						Yeats2	0.659354
						Rai1	0.659789
						Sptbn2	0.659959

## Sheet: synergy induced
Annotation	gc/nt (FC >=1.5)	gc/g (FC >=1.5)	gc/c (FC >=1.5)
Tcp11l2	4.59277	3.40517	4.24603		nt=non-treated
Fbxo31	4.53664	2.03517	2.49958		g=gluc
Vwf	80.2868	33.9811	57.6068		c=cort
Sdsl	3.08008	2.78223	1.94918		gc=gluc+cort
Aldob	2.32163	1.81802	2.17304
Sds	53.8103	29.2563	5.68474
Tet2	2.89829	1.97032	2.06083
Cpeb2	5.29116	4.55227	1.8831
Tpte	78.7756	8.96617	38.2125
Etnppl	16.4646	1.55909	16.79
Cps1	6.36334	3.96361	1.50377
Retreg1	4.34676	2.27776	1.83536
Cry2	6.41408	4.84248	2.95455
Psmd9	1.85649	1.75805	1.61887
Klf15	41.7854	7.8517	2.12689
Tmem87b	2.59569	1.62689	1.51796
Mrps31	3.04667	1.68388	2.62373
Cln8	4.24559	2.97392	2.1045
D930015M05Rik	5.48663	4.61894	2.87514
Ppp1r3g	142.697	6.23473	72.7034
Arl4d	24.4768	3.3583	2.22745
Sorbs3	4.01195	2.11864	2.91125
Tpst2	2.5518	1.68954	1.6969
Slc19a2	2.48926	2.576	1.82543
Tox	118.251	12.6662	3.29472
Pdxk	2.87838	3.26317	2.20311
Gpcpd1	16.9465	2.53959	13.9072
Got1	14.3795	2.91432	9.78486
Jaml	143.059	32.7031	17.4632
Slc25a15	19.456	3.48114	13.6591
Aass	9.88593	4.52279	2.42317
Cobll1	4.8444	2.41454	2.19713
Epha4	44.4684	3.34365	5.36755
Yod1	5.8122	2.92894	2.02128
Uvrag	2.68417	1.60345	2.0269
Ddit4	4.47382	4.63899	2.54685
Rab30	8.22436	2.20051	10.2226
Ppargc1a	51.625	2.19047	22.8142
Slc38a4	3.30206	1.82015	1.78098
4833422C13Rik	6.24674	1.57466	2.34935
Egln2	2.12321	2.25008	1.51633
Atoh8	9.05615	2.34075	7.98098
Acmsd	3.5716	2.08609	1.93101
Med28	2.60209	1.90892	1.61215
Cebpb	4.34495	1.97675	2.02345
Ppp1r3b	6.03458	3.84802	2.98987
Ssbp2	6.74685	1.69654	2.83142
Zxdc	1.93992	1.58242	1.58822
Zfp970	12.5125	1.85843	3.53856
Ctcflos	253.559	3.67737	117.353
Mpzl3	1.82629	1.60672	1.78128
Etnk2	4.85225	1.96676	4.23806
Abcg5	6.04134	3.22444	3.18711
Ralgps1	2.23798	2.7145	1.56426
Arg1	7.73511	5.32462	2.76792
Dhx8	2.22521	1.9141	1.71936
Slc41a2	1.6795	1.53491	1.69474
Irs2	19.9266	1.88833	8.75251
Sh3pxd2a	2.29144	1.97152	1.51853
Ftcd	1.74864	1.5978	1.52578
Gm5424	2.84948	2.26364	2.2618
Pcsk5	2.82873	1.94472	2.20489
Gstp2	6.36499	4.93434	5.71579
Adrb2	20.3187	51.8097	3.21795
Kctd15	5.37715	1.79635	4.79021
Fgfr2	4.03369	1.77482	4.0031
Tle1	2.34052	2.18745	1.73301
Tfcp2l1	3.31967	3.23246	1.97539
Rusc2	3.08631	2.06958	1.96533
Lhpp	3.29738	1.75132	3.16974
Tat	70.7734	7.67416	6.58227
Sec14l4	3.33897	3.97942	1.61657
Plekhb1	1.85075	1.55375	1.85148
Ptpn2	2.316	1.53611	1.61798
Fbxo33	6.00387	2.96415	6.10204
Pck1	593.501	6.5801	162.802
Aldh8a1	3.25961	2.22632	2.10059
Sgk1	52.814	17.5247	3.40181
Slc41a3	2.89624	3.12704	2.40352
Fam222a	81.5552	25.6151	128.81
Piga	2.76994	2.98237	1.58396
Adra2a	443.632	21.8783	265.706
Wbp1l	2.57993	1.74774	1.53747
Slc25a33	4.67751	2.88179	1.53147
Rasgef1b	22.4185	4.14156	3.92635
Rgs2	15.9287	7.76349	6.00856
Dusp1	4.88042	1.72858	2.27958
Arhgef37	17.6499	3.36821	5.09707
Rhobtb1	4.49046	2.6152	1.64558
Fgf1	6.09516	2.02454	2.2707
Noct	2.09769	1.80192	1.84214
Actr6	5.79203	3.2424	2.50686
Shld1	2.76293	1.83247	2.88463
Mafb	4.50076	3.59806	4.6428
Tspyl2	3.21718	2.59233	2.30239
Ap4e1	2.0028	1.94482	1.87962
Trp53inp1	5.80063	2.1483	1.54043
Abcg8	7.59399	3.04075	2.81865
Cpt1a	5.51314	1.59285	3.4915
Btg3	2.67386	1.64553	2.03945
Slco1a4	8.36716	4.44178	2.45452
Klf3	2.2615	2.15807	1.51713
St3gal1	2.48253	1.52973	1.86076
Tob2	3.20125	2.32837	1.71541
Htra1	8.34208	5.21981	7.53426
4931440P22Rik	18.7955	6.1097	3.75959
Blm	3.07343	2.16873	2.71006
Upp2	15.1919	14.9508	4.48824
Mbd1	4.70984	2.95674	1.56184
Akr1b7	9.23484	3.20648	7.70648
Pmvk	2.84609	1.9977	2.94992
Tnfrsf1b	2.2834	2.03195	2.14968
Mat1a	4.5765	4.48658	4.20986
Gde1	5.49223	1.95863	3.94949
Id2	3.67367	1.96802	1.99037
Slc25a22	6.66608	2.25924	5.28905
AA986860	164.234	14.2066	5.14793
Sulf2	2.19452	1.54377	1.62461
Enc1	4.62955	6.09132	2.30508
Tbc1d8	4.10451	2.87747	3.36858
Mtss1	4.57044	2.01808	1.64862
Kif21a	2.52313	1.79376	2.23322
Plk3	8.5843	4.65644	2.39894
Cend1	64.7692	7.29593	113.697
Maff	2.67519	3.03912	2.22167
Pim3	6.32037	3.97579	2.3024
Fsd2	50.8286	32.5371	11.5552
Hdac4	5.21481	1.7052	4.59647
1810055G02Rik	2.63542	1.80199	2.01735
Gm10007	4.08707	3.22837	2.09163
Agt	4.96384	4.54178	4.13969
Gfra1	4.12546	3.63621	2.1843
Lpin1	11.5923	6.22116	3.71173
Pfkfb2	6.97507	2.62253	1.81513
Avpr1a	7.11979	6.57705	2.00008
Emd	3.47019	1.631	3.28187
Plin4	19.9438	8.02513	1.9785
Tctex1d4	8.2471	4.42899	2.51569
Pah	8.41318	2.83325	7.81231
Itpkc	3.7679	3.506	1.51119
Ell2	3.06658	1.87986	1.79274
Sftpa1	83.4861	18.9279	40.7189
Ass1	2.85679	2.27511	2.28648
Foxf1	23.2109	6.09694	12.2389
C9orf72	8.7611	1.62928	9.84935
9530052E02Rik	16.93	2.21523	9.86222
Leng9	3.4513	1.99518	1.77179
Gadd45g	5.4778	2.73874	4.4387
Akap13	1.87334	1.57022	1.92754
Gpt2	5.80607	4.71657	1.93716
Arrdc3	2.63389	2.28038	2.61084
Insc	5.05797	1.94992	3.59808
Gm10684	45.9326	75.7271	22.6184
Arl5b	2.91135	1.9315	1.88294
Trib2	11.6665	3.96349	5.92882
Tmc7	5.77449	2.75349	2.00833
Eva1c	10.4007	2.90641	3.52043
Lnx2	5.62958	2.19538	4.00564
Alas1	3.24474	1.79994	1.50341
Orm3	6.66988	5.61688	2.34071
Zfp292	2.02325	1.51893	1.71033
Pde4b	4.80345	1.57299	4.70055
Mfsd2a	11.3776	10.0536	6.2981
Rnf125	3.15164	2.68509	1.58859
Hamp	4.67897	3.80122	4.33248

## Sheet: cort-induced, antag bu gluc
Annotation	c/nt (FC >= 1.5)	gc/c (FC <= 0.66)
1110002L01Rik	1.67438	0.621472		nt=non-treated
1700066M21Rik	1.7498	0.565134		c=cort
2010010A06Rik	9.28734	0.298189		gc=gluc+cort
Ahr	3.59064	0.489778
Angptl4	1.81375	0.357373
Arhgap32	1.96836	0.506014
Arhgef26	3.09451	0.524901
Arhgef3	3.01267	0.604586
Asrgl1	2.90365	0.456999
Atp8b1	2.43635	0.523732
Bbx	1.55931	0.580297
Bcar3	1.65134	0.627681
Cab39l	2.39074	0.578903
Ccn2	2.85933	0.576274
Cdc42ep4	1.73323	0.544901
Cebpd	1.85125	0.341211
Cyp2d37-ps	3.35795	0.225011
D17H6S56E-5	1.84643	0.507404
Dhrs9	2.01608	0.430928
Efhd2	1.75243	0.6025
Egr1	1.78529	0.179431
Eif4ebp3	2.40725	0.532837
Epha1	4.76182	0.550747
Fabp4	7.82526	0.417949
Fam107a	1230.38	0.316632
Fam124a	2.75441	0.40177
Fam43a	5.60142	0.528926
Gas7	2.65795	0.501452
Gcc2	1.6285	0.647322
Gm45935	6.29127	0.4522
Gucd1	1.62745	0.60342
Hoga1	2.90935	0.584923
Hs3st3b1	1.56285	0.502923
Il1r1	3.17643	0.659373
Ildr2	1.62956	0.618147
Irf6	2.05026	0.506389
Kif3c	1.61487	0.615916
Kyat1	4.86791	0.404244
Lhx6	5.50681	0.481736
Lrrc8a	2.26663	0.57846
Lurap1l	2.70231	0.616551
Lysmd2	1.54954	0.628754
Megf9	3.785	0.35157
Napepld	1.53668	0.509917
Nlrp12	7.56332	0.271464
Nr1h4	3.74763	0.564315
Phf11c	7.1425	0.508554
Phka2	1.82069	0.600036
Plekha7	2.58121	0.559876
Plscr2	1.53904	0.570952
Prr16	1.64424	0.460854
Rgs16	4.81258	0.0684612
Sbk1	1.89436	0.621039
Setdb2	6.11787	0.442438
Slc10a2	7.52051	0.524489
Slc10a6	85.5654	0.399992
Slc16a12	2.49467	0.432527
Slc25a48	5.83301	0.586019
Slc37a4	5.84011	0.342703
Slc45a3	2.60539	0.633035
Sult1d1	6.34402	0.41932
Tacc2	3.3874	0.583175
Tent5b	42.569	0.185516
Tmprss2	4.55762	0.618411
Tsku	3.08404	0.301006
Zhx3	1.92284	0.540179

## Sheet: gluc-induced, antag by cort
Annotation	g/nt (FC >= 1.5)	gc/g (FC <= 0.66)
Fosl2	3.02144	0.505983		nt=non-treated
Snrk	4.50254	0.48191		g=gluc
Adamts1	1.88291	0.628233		gc=gluc+cort
Arid3a	2.59362	0.33665
Grem2	69.9496	0.588402
Ppp1r3c	4.39771	0.339926
Nr4a3	255.153	0.381643
Atp8b4	11.7381	0.383061
Zkscan5	2.58213	0.532458
Hcar2	3.39976	0.462054
Kcnk5	2.28835	0.641993
Clstn3	8.11841	0.139227
Bmp4	3.08733	0.317945
Fam83b	8.01651	0.101964
Abi3	1.82852	0.487869
Slc5a6	1.91029	0.633938
Prkd3	2.02215	0.528433
4930539E08Rik	4.24926	0.43132
Id3	1.98305	0.435476
Mtus1	2.41808	0.634063
Chdh	1.72708	0.401824
Mxi1	1.92798	0.614573
Gas2l3	3.63147	0.487924
Cemip	67.6322	0.338271
4931408D14Rik	2.746	0.227212
Ptbp3	1.64169	0.576854
Rnf122	2.725	0.248639
Dppa3	4.54603	0.174982
Zfp395	2.47929	0.383487
Jarid2	3.10431	0.523141
Klb	2.75426	0.399058
Crem	5.65407	0.51345
Slc35g2	4.88322	0.131899
Fam102a	1.90464	0.46086
Clic4	1.67668	0.568049
Nr4a2	65.2113	0.16735
Tiam2	1.93112	0.33581
Pbx1	2.89086	0.443497
Inhba	2.33841	0.130142
Irs1	3.23473	0.208949
Gm10033	1.78509	0.550142
Ung	2.33271	0.62059
Pxylp1	1.5313	0.492223
Cacna1d	1.93976	0.299354
Ptgfr	6.41182	0.280873
Foxa1	1.71887	0.36205
Pomgnt2	2.14248	0.601451
Acsl3	3.44193	0.364143
0610040F04Rik	1.54557	0.631937
Sp4	3.0845	0.341069
Klf4	16.0973	0.224328
Mmd2	24.1536	0.148312
Nudt19	2.12445	0.536921
Agxt	2.35278	0.591064
Zdhhc14	3.36269	0.46044
Hr	2.20085	0.398552
Il33	8.08864	0.168257
Jade1	2.36257	0.610184
Osgin2	1.64634	0.571137
Fam72a	3.9291	0.288128
Bmf	4.02996	0.3228
Nr4a1	36.81	0.279172
Abhd17c	3.67764	0.61471
Nck1	1.64572	0.554457
Tnfaip6	5.21233	0.415585
Rbm47	1.56214	0.645574
Fahd1	2.80418	0.385025
Cpeb3	2.23231	0.308612
Hagh	1.9824	0.644399
Hs3st6	5.70849	0.138357
Socs3	5.23108	0.571711
Zeb2	1.9426	0.489651
Utp14b	2.39527	0.329125
Pde4d	6.01722	0.370441
Smad6	4.14685	0.22785
Mypn	23.7352	0.243071
Eif2ak3	2.09669	0.387505
Abca1	1.80612	0.513115
Hal	3.77674	0.419165
Btg1	1.62449	0.376763
Cyp8b1	1.94555	0.639484
Irak2	1.80647	0.646835
Qser1	1.52647	0.659796
Chac1	4.43907	0.197353
Ypel2	4.82941	0.368499
Plekha6	3.06764	0.587331
Rnf186	3.0126	0.312949
Ppm1k	5.36653	0.326215
Cish	2.9059	0.183679
Fst	2.61181	0.512258
Frat1	2.66388	0.440627
Csdc2	2.35086	0.441661
Plekha8	1.85819	0.444643
Smad7	2.21585	0.316717
Slc16a10	3.71492	0.635896
Lrtm2	2.25677	0.452649
Pmepa1	1.64997	0.569429
Ackr3	33.4232	0.444885
Cxadr	1.7099	0.511446
Bcar3	1.57902	0.652801
Gask1a	3.14548	0.265349
Phospho1	1.85447	0.477123
Pim1	2.85276	0.464269
Mpzl1	1.93948	0.572608
Prrg4	3.11343	0.54108

## Sheet: overlap w fasting-induced genes
overlap with fasting-induced genes
	shared	total	percent overlap
syn	92	165	55.7576
gluc	147	463	31.7495
cort	166	384	43.2292
gc	282	776	36.3402
g_antagonizes_c	19	66	28.7879
c_antagonizes_g	18	105	17.1429
