# Supplementary material for: Hormone-controlled cooperative binding of transcription factors drives synergistic induction of fasting-regulated genes
Source: Nucleic Acids Res. 2022 May 12;50(10):5528–44. doi: 10.1093/nar/gkac358 (PMC9177981; doi:10.1093/nar/gkac358)
Supplement: gkac358_Supplemental_Files [file gkac358_supplemental_files.zip › sup_table_2.xlsx]

## Sheet: Synergistic genes
All Pathways and GO terms reaching passing GeneAnalytics criteria are included
Score	Name	# Genes	# Matched Genes	Matched Genes (Symbols)	Evidence URL
26.4633	Metabolism	2629	45	ABCG5, ABCG8, AASS, ACMSD, TPTE, ALDH8A1, ALDOB, ADRA2A, ALAS1, PCK1, AGT, PDXK, UPP2, ETNK2, GSTP1, ARG1, PIGA, PAH, SDS, SLC19A2, SLC25A15, PDE4B, PMVK, ASS1, ST3GAL1, LHPP, PCSK5, GOT1, ETNPPL, TAT, FTCD, MED28, PPARGC1A, GDE1, PFKFB2, SDSL, MFSD2A, ITPKC, MAT1A, CPT1A, CPS1, LPIN1, GPT2, GPCPD1, PSMD9
26.1485	Pyridoxal Phosphate Binding	59	8	ALAS1, PDXK, SDS, GOT1, ETNPPL, TAT, SDSL, GPT2
25.3078	Amino Acid Metabolism	91	9	PCK1, ARG1, SDS, ASS1, GOT1, TAT, FTCD, CPS1, GPT2
24.6522	FOXA2 and FOXA3 Transcription Factor Networks	44	7	ALDOB, ALAS1, PCK1, TAT, FOXF1, CEBPB, CPT1A
23.5635	Carbon Metabolism	140	10	ALDOB, ARG1, PAH, SDS, ASS1, GOT1, SDSL, MAT1A, CPS1, GPT2
22.3211	Cytoplasm	7050	81	DDIT4, AASS, ACMSD, RALGPS1, ACTR6, TSPYL2, IRS2, ID2, PTPN2, CRY2, ALDH8A1, ALDOB, ADRA2A, RGS2, PCK1, ARL5B, AGT, AKAP13, PDXK, ARHGEF37, UPP2, YOD1, SORBS3, ARL4D, EPHA4, TOB2, GSTP1, ENC1, EMD, ARG1, TRIB2, DUSP1, DYNLT4, KIF21A, PLK3, TP53INP1, BLM, SDS, C9orf72, EGLN2, MTSS1, PMVK, ASS1, ATOH8, FGF1, BTG3, HAMP, SSBP2, SH3PXD2A, PIM3, LHPP, PPP1R3G, GOT1, TFCP2L1, FTCD, UVRAG, NOCT, MED28, …
20.5959	Arginine Biosynthesis	22	5	ARG1, ASS1, GOT1, CPS1, GPT2
18.9658	Urea Cycle	12	4	ARG1, SLC25A15, ASS1, CPS1
16.2995	Cellular Response to Insulin Stimulus	106	7	IRS2, PCK1, SLC25A33, GSTP1, GOT1, LPIN1, CPEB2
15.6225	Gluconeogenesis	45	5	ALDOB, PCK1, SDS, GOT1, PPARGC1A
15.5473	Transcription Factor Regulation in Adipogenesis	22	4	IRS2, PPARGC1A, CEBPB, LPIN1
15.5346	Catalytic Activity	448	13	AASS, ALDOB, ALAS1, UPP2, PAH, GOT1, ETNPPL, TAT, FTCD, PFKFB2, SULF2, CPS1, GPT2
15.4721	Histidine, Lysine, Phenylalanine, Tyrosine, Proline and Tryptophan Catabolism	46	5	AASS, ACMSD, PAH, TAT, FTCD
15.2987	Transaminase Activity	23	4	GOT1, ETNPPL, TAT, GPT2
14.9324	Response to Nutrient Levels	83	6	ABCG5, ABCG8, GSTP1, PPARGC1A, MBD1, CPT1A
14.8859	Lyase Activity	170	8	ACMSD, CRY2, ALDOB, PCK1, SDS, ETNPPL, FTCD, SDSL
14.5368	Cellular Response to Lipopolysaccharide	176	8	TNFRSF1B, GSTP1, ARG1, PDE4B, ASS1, HAMP, PPARGC1A, CEBPB
14.48	Response to Lipopolysaccharide	177	8	TNFRSF1B, PCK1, ARG1, ASS1, NOCT, CEBPB, CPS1, FGFR2
14.3044	Adipogenesis	132	7	KLF15, IRS2, PCK1, AGT, PPARGC1A, CEBPB, LPIN1
14.244	Protein Binding	13845	121	ABCG5, LNX2, DDIT4, ABCG8, TNFRSF1B, ACMSD, MAFF, KLF15, RALGPS1, ACTR6, TSPYL2, IRS2, ID2, RETREG1, RHOBTB1, TPTE, VWF, ADRB2, PTPN2, CRY2, ALDOB, ADRA2A, ALAS1, RGS2, ARL5B, AGT, SFTPA1, AKAP13, ARHGEF37, UPP2, YOD1, ETNK2, SORBS3, ARL4D, EPHA4, TOB2, TOX, GSTP1, AVPR1A, KCTD15, ENC1, EMD, WBP1L, ARG1, TRIB2, MAFB, AP4E1, DUSP1, DYNLT4, KIF21A, PLK3, SEC14L4, PIGA, TP53INP1, DHX8, RNF125, BLM, …
14.2031	Cellular Response to Glucagon Stimulus	28	4	PCK1, ARG1, ASS1, CPS1
14.149	Midgut Development	10	3	ASS1, FOXF1, CPS1
13.9844	Aging	186	8	TNFRSF1B, PCK1, AGT, ARG1, ASS1, HAMP, PPARGC1A, MBD1
13.8982	Sulfur Amino Acid Metabolism	58	5	SDS, GOT1, TAT, SDSL, MAT1A
13.8208	Cellular Response to Dexamethasone Stimulus	30	4	DDIT4, PCK1, ARG1, ASS1
13.681	Glucose / Energy Metabolism	307	10	IRS2, PCK1, ARG1, ASS1, PPARGC1A, CEBPB, PFKFB2, SGK1, CPT1A, LPIN1
13.6395	Brown Fat Cell Differentiation	31	4	ADRB2, RGS2, PPARGC1A, CEBPB
13.3073	Negative Regulation of Intestinal Cholesterol Absorption	2	2	ABCG5, ABCG8
13.2945	Response to Zinc Ion	33	4	ARG1, ASS1, HAMP, CPS1
13.2945	Response to Amino Acid	33	4	GSTP1, ARG1, ASS1, CPS1
13.1301	Cellular Amino Acid Metabolic Process	34	4	SDS, GOT1, TAT, SDSL
13.0359	Adrenergic Receptor Signaling Pathway	13	3	ADRB2, ADRA2A, AKAP13
12.8619	Insulin Resistance	108	6	IRS2, PCK1, AGT, PPP1R3B, PPARGC1A, CPT1A
12.7353	Adipocytokine Signaling Pathway	69	5	TNFRSF1B, IRS2, PCK1, PPARGC1A, CPT1A
12.7353	Response to Glucocorticoid	69	5	DUSP1, ASS1, GOT1, TAT, CPS1
12.7227	Response to Amine	14	3	ARG1, ASS1, CPS1
12.7227	Negative Regulation of Glycolytic Process	14	3	DDIT4, PPARGC1A, HDAC4
12.6659	Alanine, Aspartate and Glutamate Metabolism	37	4	ASS1, GOT1, CPS1, GPT2
12.6659	Liver Regeneration	37	4	HAMP, CEBPB, SULF2, CPT1A
12.4315	Phosphatidylethanolamine Biosynthetic Process	15	3	ETNK2, ETNPPL, LPIN1
12.3779	Acute-phase Response	39	4	ORM2, ASS1, HAMP, CEBPB
12.3779	Biosynthetic Process	39	4	ALAS1, GOT1, TAT, GPT2
12.1597	Embryonic Digestive Tract Morphogenesis	16	3	ID2, FOXF1, FGFR2
12.1085	Cytosol	5355	58	DDIT4, AASS, ACMSD, IRS2, ID2, TPTE, TMEM87B, PTPN2, CRY2, ALDH8A1, ALDOB, ALAS1, RGS2, PCK1, AGT, AKAP13, PDXK, UPP2, YOD1, ETNK2, SORBS3, TOB2, GSTP1, EMD, ARG1, KIF21A, TP53INP1, DHX8, PAH, BLM, SDS, C9orf72, PDE4B, PMVK, ASS1, FGF1, TLE1, SH3PXD2A, PIM3, LHPP, GOT1, TAT, FTCD, PPARGC1A, HTRA1, PFKFB2, SGK1, SDSL, HDAC4, PLIN4, ITPKC, MAT1A, FBXO31, RUSC2, LPIN1, C1orf116, GPCPD1, PSMD9
11.9048	Cellular Response to Peptide	17	3	KLF15, IRS2, KLF3
11.846	Negative Regulation of MAP Kinase Activity	43	4	RGS2, AGT, GSTP1, DUSP1
11.6648	2-oxoglutarate Metabolic Process	18	3	GOT1, TAT, GPT2
11.4383	Response to Reactive Oxygen Species	19	3	GSTP1, PLK3, PPARGC1A
11.3791	Response to Drug	307	9	ABCG5, ABCG8, ARG1, ASS1, PPARGC1A, MBD1, HDAC4, CPT1A, CPS1
11.2852	BMAL1-CLOCK,NPAS2 Activates Circadian Gene Expression	86	5	KLF15, CRY2, NOCT, PPARGC1A, CPT1A
11.2852	Circadian Rhythm	86	5	ID2, CRY2, ASS1, NOCT, PPARGC1A
11.2263	Viral MRNA Translation	688	14	AASS, ACMSD, VWF, ARG1, PAH, SLC25A15, ASS1, GOT1, TAT, FTCD, MAT1A, CPS1, GPT2, PSMD9
11.2238	Urea Cycle and Metabolism of Amino Groups	20	3	ARG1, ASS1, CPS1
11.1395	Diurnally Regulated Genes With Circadian Orthologs	49	4	CRY2, GSTP1, CEBPB, GFRA1
11.0272	Dephosphorylation	192	7	TPTE, PTPN2, DUSP1, LHPP, NOCT, PFKFB2, LPIN1
10.8262	Positive Regulation of Blood Pressure	22	3	ID2, AGT, AVPR1A
10.7756	Cellular Response to Tumor Necrosis Factor	142	6	TNFRSF1B, PCK1, ASS1, HAMP, PPARGC1A, HDAC4
10.6413	Positive Regulation of Mesenchymal Cell Proliferation	23	3	IRS2, FOXF1, FGFR2
10.5064	Positive Regulation of Cold-induced Thermogenesis	97	5	ADRB2, PPARGC1A, CEBPB, GADD45G, LPIN1
10.221	AMP-activated Protein Kinase (AMPK) Signaling	153	6	IRS2, PCK1, PPARGC1A, PFKFB2, HDAC4, CPT1A
10.1949	Receptor Complex	212	7	ABCG5, ABCG8, ADRB2, ADRA2A, EPHA4, GFRA1, FGFR2
10.1642	Threonine Degradation	6	2	SDS, SDSL
10.0643	Regulation of Lipid Metabolism By Peroxisome Proliferator-activated Receptor Alpha (PPARalpha)	280	8	ALAS1, PCK1, AGT, MED28, PPARGC1A, CEBPB, CPT1A, LPIN1
9.47408	Nucleotide Binding	1858	25	ABCG5, ABCG8, RHOBTB1, CRY2, PCK1, ARL5B, PDXK, ETNK2, ARL4D, EPHA4, TRIB2, KIF21A, PLK3, DHX8, BLM, PMVK, ASS1, PIM3, PFKFB2, SGK1, RAB30, ITPKC, MAT1A, CPS1, FGFR2
9.45255	Glycerophospholipid Biosynthesis	232	7	TPTE, ETNK2, ETNPPL, GDE1, MFSD2A, LPIN1, GPCPD1
9.40893	Protein Phosphatase 1 Binding	31	3	DYNLT4, PPP1R3G, PPP1R3B
9.1585	Identical Protein Binding	1678	23	LNX2, VWF, ADRB2, ALDOB, ALAS1, UPP2, EPHA4, KCTD15, ARG1, MAFB, DHX8, BLM, MTSS1, ASS1, TLE1, TAT, HTRA1, CEBPB, SDSL, HDAC4, MAT1A, CPT1A, FGFR2
8.68773	Golgi Stack	37	3	PLK3, SULF2, RAB30
8.68689	Mitochondrion	1617	22	DDIT4, AASS, MAFF, CRY2, ALAS1, RGS2, PCK1, SLC25A22, SLC25A33, GSTP1, MRPS31, SDS, SLC25A15, ASS1, ETNPPL, TAT, NOCT, SGK1, CEND1, CLN8, CPT1A, CPS1
8.63253	Nucleus	6779	65	AASS, TNFRSF1B, MAFF, KLF15, ACTR6, TSPYL2, ID2, TPTE, ZNF292, ADRB2, PTPN2, CRY2, RGS2, AKAP13, PDXK, ZNF442, SORBS3, ARL4D, TOB2, TOX, GSTP1, ENC1, EMD, ARG1, TRIB2, MAFB, DUSP1, DYNLT4, PLK3, TP53INP1, DHX8, BLM, C9orf72, EGLN2, PDE4B, ASS1, ATOH8, FGF1, TLE1, BTG3, HAMP, SSBP2, TET2, LHPP, GOT1, KLF3, TFCP2L1, NOCT, MED28, PPARGC1A, FOXF1, CEBPB, SGK1, MBD1, HDAC4, GADD45G, ITPKC, CPS1, FGFR2…
8.30685	Transcription Factor Binding	341	8	SORBS3, TRIB2, MAFB, ATOH8, TLE1, PPARGC1A, CEBPB, HDAC4
8.26159	Transferase Activity	1870	24	TPST2, ALAS1, PCK1, PDXK, UPP2, ETNK2, EPHA4, GSTP1, PLK3, PIGA, RNF125, PMVK, ST3GAL1, PIM3, GOT1, TAT, FTCD, PFKFB2, SGK1, ITPKC, MAT1A, CPT1A, FGFR2, GPT2
6.98075	Cell Cortex	172	5	RHOBTB1, AKAP13, FGF1, INSC, FGFR2
6.95054	Nuclear Matrix	110	4	ENC1, BLM, CEBPB, MBD1
6.64528	Nuclear Speck	416	8	KLF15, CRY2, ATOH8, LHPP, SGK1, MBD1, HDAC4, ITPKC
6.63829	Specific Granule Lumen	62	3	ORM2, PDXK, ARG1
6.31816	Mitochondrial Outer Membrane	193	5	EPHA4, ARG1, ASS1, CPT1A, LPIN1

## Sheet: cort_antagonizes_gluc
All Pathways and GO terms reaching passing GeneAnalytics criteria are included
Score	Name	# Genes	# Matched Genes	Matched Genes (Symbols)
21.4018	TGF-beta Signaling Pathway (KEGG)	94	7	GREM2, FST, ID3, SMAD6, INHBA, BMP4, SMAD7
21.3021	TGF-beta Receptor Signaling (WikiPathways)	58	6	ZEB2, FST, SMAD6, INHBA, BMP4, SMAD7
18.8996	Cellular Response to Corticotropin-releasing Hormone Stimulus	5	3	NR4A1, NR4A2, NR4A3
16.8802	Response to Laminar Fluid Shear Stress	8	3	SMAD6, ABCA1, SMAD7
16.4795	Mesodermal Commitment Pathway	222	8	KLF4, SMAD6, INHBA, BMP4, SP4, PBX1, JARID2, FOXA1
15.8077	Transcription Factor Complex	237	8	KLF4, CREM, NR4A1, NR4A2, SMAD6, NR4A3, PBX1, SMAD7
15.1449	Negative Regulation of Pathway-restricted SMAD Protein Phosphorylation	12	3	PMEPA1, SMAD6, SMAD7
14.9955	Fat Cell Differentiation	75	5	KLF4, NR4A1, NR4A2, SMAD6, NR4A3
14.307	Negative Regulation of DNA-binding Transcription Factor Activity	83	5	KLF4, ID3, IRAK2, PIM1, SMAD7
14.1939	Glucocorticoid Receptor Binding	15	3	NR4A1, NR4A2, NR4A3
14.1298	Negative Regulation of Transcription By RNA Polymerase II	868	14	ZEB2, KLF4, CREM, FST, CPEB3, ID3, NR4A2, MXI1, NR4A3, BMP4, IL33, JARID2, FOXA1, SMAD7
13.8355	BMP Signaling Pathway	89	5	GREM2, FST, SMAD6, BMP4, SMAD7
13.6468	Regulation of Cell Differentiation	47	4	KLF4, BMP4, SOCS3, PTBP3
13.593	DNA-binding Transcription Factor Activity, RNA Polymerase II-specific	899	14	ZEB2, KLF4, FOSL2, CREM, NR4A1, ID3, NR4A2, SMAD6, MXI1, NR4A3, SP4, PBX1, FOXA1, SMAD7
13.4166	Signaling By BMP	49	4	GREM2, FST, SMAD6, SMAD7
13.2462	RNA Polymerase II Regulatory Region Sequence-specific DNA Binding	393	9	FOSL2, CREM, NR4A1, ARID3A, NR4A2, MXI1, NR4A3, PBX1, JARID2
13.1904	Regulation of Phosphatidylinositol 3-kinase Activity	19	3	KLF4, CISH, SOCS3
12.781	Steroid Hormone Mediated Signaling Pathway	55	4	NR4A1, NR4A2, NR4A3, BMP4
12.7413	Positive Regulation of Transcription By RNA Polymerase II	1199	16	ZEB2, KLF4, FOSL2, CREM, NR4A1, ARID3A, NR4A2, INHBA, NR4A3, NCK1, BMP4, IL33, SP4, PBX1, FOXA1, SMAD7
12.589	NF-kappaB Signaling	327	8	NR4A1, CISH, ID3, IRAK2, NCK1, SOCS3, PBX1, PIM1
12.3965	Development EPO-induced Jak-STAT Pathway	59	4	CISH, SOCS3, IRS1, PIM1
12.3831	R-SMAD Binding	23	3	ZEB2, PMEPA1, SMAD6
11.7105	DNA-binding Transcription Activator Activity, RNA Polymerase II-specific	454	9	ZEB2, KLF4, FOSL2, NR4A1, ARID3A, NR4A2, NR4A3, PBX1, FOXA1
11.5562	Negative Regulation of Peptidyl-serine Phosphorylation	28	3	PDE4D, NCK1, SMAD7
11.2814	Nuclear Chromatin	926	13	ZEB2, KLF4, FOSL2, CREM, NR4A1, NR4A2, SMAD6, MXI1, NR4A3, SP4, PBX1, FOXA1, SMAD7
11.2673	Growth Hormone Receptor Signaling	30	3	CISH, SOCS3, IRS1
11.0943	Immune Response IL-2 Activation and Signaling Pathway	75	4	FOSL2, CISH, SOCS3, PIM1
11.023	Hematopoietic Progenitor Cell Differentiation	76	4	FST, RBM47, INHBA, BMP4
10.7016	Signaling Pathways Regulating Pluripotency of Stem Cells	143	5	KLF4, ID3, INHBA, BMP4, JARID2
10.657	Golgi Apparatus	1366	16	PXYLP1, PLEKHA8, CHAC1, PMEPA1, ZDHHC14, MMD2, GASK1A, ACSL3, SMAD6, SLC35G2, ATP8B4, HS3ST6, RNF122, ABCA1, CLSTN3, MTUS1
10.6246	Negative Regulation of Insulin Receptor Signaling Pathway	35	3	NCK1, SOCS3, IRS1
10.4802	Tyrosine Kinases / Adaptors	148	5	BCAR3, MPZL1, NCK1, SOCS3, IRS1
10.3939	Odontogenesis	37	3	ID3, INHBA, BMP4
10.3939	Mesoderm Formation	37	3	INHBA, NR4A3, BMP4
10.2833	Intracellular Receptor Signaling Pathway	38	3	NR4A1, NR4A2, NR4A3
10.2387	Beta-catenin Binding	88	4	KLF4, CXADR, NR4A2, SMAD7
10.2382	DNA-binding Transcription Factor Activity	1001	13	KLF4, FOSL2, CREM, NR4A1, ZKSCAN5, ARID3A, NR4A2, SMAD6, NR4A3, SP4, PBX1, FOXA1, SMAD7
9.96911	Positive Regulation of Pri-miRNA Transcription By RNA Polymerase II	41	3	KLF4, SMAD6, BMP4
9.86969	Phosphotyrosine Residue Binding	42	3	BCAR3, SOCS3, IRS1
9.32102	Differentiation Pathway	48	3	FST, INHBA, BMP4
9.32102	Nuclear Receptor Activity	48	3	NR4A1, NR4A2, NR4A3
8.90263	Transcription Factor Binding	378	7	KLF4, CSDC2, NR4A1, ID3, JARID2, FOXA1, PIM1
8.89287	Metabolism	2623	23	TIAM2, FAHD1, POMGNT2, PLEKHA8, CHAC1, AGXT, PLEKHA6, PRKD3, PPP1R3C, PPM1K, HAL, ACSL3, NUDT19, SLC5A6, PHOSPHO1, CACNA1D, CEMIP, PDE4D, CHDH, HAGH, HS3ST6, ABCA1, CYP8B1
8.84047	Nuclear Receptor Transcription Pathway	54	3	NR4A1, NR4A2, NR4A3
8.84047	Steroid Hormone Receptor Activity	54	3	NR4A1, NR4A2, NR4A3
8.58914	Protein Binding	11207	67	ZEB2, TIAM2, POMGNT2, PXYLP1, KLF4, FRAT1, FOSL2, CREM, FST, ACKR3, CPEB3, EIF2AK3, CSDC2, CHAC1, PMEPA1, BMF, BCAR3, NR4A1, AGXT, PLEKHA6, CISH, ID3, PRKD3, PPP1R3C, CLIC4, ZKSCAN5, GAS2L3, CXADR, PPM1K, JADE1, ARID3A, NR4A2, MPZL1, ACSL3, SMAD6, TNFAIP6, INHBA, LRTM2, FAM102A, IRAK2, CACNA1D, CEMIP, PDE4D, BTG1, MXI1, FAM72A, NR4A3, NCK1, CHDH, BMP4, RNF186, IL33, UTP14C, UNG, HAGH, SOCS3, SP4,…
8.56306	PEDF Induced Signaling	744	10	ACKR3, PRKD3, PPP1R3C, TNFAIP6, INHBA, CACNA1D, BMP4, IL33, SOCS3, PIM1
8.48153	Type II Diabetes Mellitus	59	3	CACNA1D, SOCS3, IRS1
8.41365	Preimplantation Embryo	60	3	KLF4, DPPA3, PBX1
8.15563	Transcription Regulatory Region Sequence-specific DNA Binding	310	6	KLF4, HR, SMAD6, SP4, FOXA1, SMAD7
8.12445	Adipogenesis	132	4	ID3, BMP4, SOCS3, IRS1
8.08601	Embryonic and Induced Pluripotent Stem Cells and Lineage-specific Markers	133	4	KLF4, INHBA, BMP4, FOXA1
7.85247	Adipocytokine Signaling Pathway	69	3	ACSL3, SOCS3, IRS1
7.85093	Intracellular Membrane-bounded Organelle	931	11	FRAT1, ACKR3, PMEPA1, AGXT, SLC16A10, GASK1A, ACSL3, FAM72A, ABCA1, IRS1, CYP8B1
7.19711	Cytoplasm	6964	45	TIAM2, FAHD1, KLF4, FRAT1, PLEKHA8, CREM, FST, ACKR3, CPEB3, EIF2AK3, CSDC2, CHAC1, BCAR3, NR4A1, ID3, PRKD3, CLIC4, GAS2L3, CXADR, JADE1, HAL, ARID3A, NR4A2, SMAD6, IRAK2, CEMIP, PDE4D, BTG1, SNRK, FAM72A, NCK1, IL33, FAM83B, HAGH, DPPA3, ZNF395, PBX1, RNF122, ABI3, IRS1, PTGFR, MTUS1, PIM1, MYPN, SMAD7
5.52115	Peroxisome	126	3	AGXT, ACSL3, NUDT19
5.49747	Nucleoplasm	3743	26	ZEB2, FAHD1, KLF4, PLEKHA8, FOSL2, HR, NR4A1, PRKD3, CXADR, JADE1, ARID3A, NR4A2, SMAD6, BTG1, MXI1, NR4A3, IL33, UNG, ZNF395, SP4, PBX1, JARID2, FOXA1, IRS1, PIM1, SMAD7
5.16802	Nucleus	6708	41	ZEB2, KLF4, FOSL2, CREM, FST, ACKR3, CPEB3, CSDC2, HR, RBM47, NR4A1, ID3, YPEL2, CLIC4, ZKSCAN5, JADE1, ARID3A, NR4A2, SMAD6, IRAK2, CEMIP, BTG1, MXI1, SNRK, NR4A3, NCK1, IL33, UTP14C, UNG, DPPA3, ZNF395, SP4, PBX1, PTBP3, JARID2, FOXA1, IRS1, MTUS1, PIM1, MYPN, SMAD7

## Sheet: gluc_antagonizes_cort
All Pathways and GO terms reaching passing GeneAnalytics criteria are included
Score	Name	# Genes	# Matched Genes	Matched Genes (Symbols)
19.0202	Bile Acid and Bile Salt Transport	31	4	ATP8B1, SLC10A2, NR1H4, SLC10A6
14.1265	Response to Glucose	74	4	SLC37A4, ILDR2, EGR1, CCN2
12.9658	Regulation of Lipid Metabolism By Peroxisome Proliferator-activated Receptor Alpha (PPARalpha)	280	6	FABP4, AHR, ANGPTL4, NR1H4, CEBPD, CCN2
11.4622	G-protein Signaling_RhoA Regulation Pathway	49	3	ARHGAP32, ARHGEF3, EPHA1
8.87347	Transmembrane Transport	655	7	SLC16A12, SLC10A2, SLC25A48, SLC37A4, SLC45A3, LRRC8A, SLC10A6
8.81261	Positive Regulation of Inflammatory Response	93	3	FABP4, NLRP12, NAPEPLD
8.29778	DNA-binding Transcription Factor Activity, RNA Polymerase II-specific	899	8	AHR, ZHX3, IRF6, BBX, NR1H4, LHX6, CEBPD, EGR1
8.03957	Nuclear Chromatin	926	8	AHR, ZHX3, IRF6, BBX, NR1H4, LHX6, CEBPD, EGR1
7.87039	Metabolism	2623	15	FABP4, AHR, KYAT1, ANGPTL4, SLC10A2, DHRS9, SLC37A4, SLC45A3, ASRGL1, SETDB2, HOGA1, NR1H4, HS3ST3B1, PHKA2, CCN2
7.85224	Symporter Activity	118	3	SLC16A12, SLC10A2, SLC10A6
7.70064	Transcription Regulatory Region DNA Binding	246	4	AHR, IRF6, CEBPD, EGR1
7.37217	DNA-binding Transcription Factor Activity	1001	8	AHR, ZHX3, GAS7, IRF6, NR1H4, LHX6, CEBPD, EGR1
6.77912	Glycosaminoglycan Metabolism	296	4	SLC37A4, SLC45A3, HS3ST3B1, PHKA2
5.52577	P75 NTR Receptor-mediated Signalling	215	3	ARHGAP32, ARHGEF3, ARHGEF26
4.87953	TGF-Beta Pathway	653	5	EIF4EBP3, ARHGEF3, EPHA1, CCN2, IL1R1
4.81372	Actin Cytoskeleton	261	3	ARHGAP32, CDC42EP4, FAM107A
4.64858	Integral Component of Plasma Membrane	1416	8	ATP8B1, SLC16A12, SLC10A2, HS3ST3B1, EPHA1, LRRC8A, IL1R1, TMPRSS2
3.6331	Nucleoplasm	3743	15	ATP8B1, AHR, PLEKHA7, ZHX3, ARHGAP32, IRF6, BBX, NAPEPLD, SETDB2, NR1H4, TACC2, GCC2, CEBPD, EGR1, PHF11
