# Supplementary material for: Hormone-controlled cooperative binding of transcription factors drives synergistic induction of fasting-regulated genes
Source: Nucleic Acids Res. 2022 May 12;50(10):5528–44. doi: 10.1093/nar/gkac358 (PMC9177981; doi:10.1093/nar/gkac358)
Supplement: gkac358_Supplemental_Files [file gkac358_supplemental_files.zip › sup_table_3.xlsx]

## Sheet: gluc-activated 27ac sites
Chr	Start	End	nt vs. g Log2 Fold Change	linear FC	nt vs. g adj. p-value
chr8	106751872	106754716	1.09391	2.13452	0.0358774
chr2	166264124	166265852	1.43195	2.69812	0.0498142
chr6	91060034	91060516	1.68999	3.22656	0.0303564
chr14	47472166	47475881	1.09363	2.13411	0.00577919
chr1	130731291	130735807	1.13521	2.1965	0.00092277
chr10	127582249	127583709	1.11819	2.17074	0.0499976
chr17	64649938	64651762	1.29412	2.45227	0.0206032
chr5	135766595	135767265	1.65421	3.14751	0.0265791
chr16	31683552	31684939	1.7524	3.36919	0.0187379
chr10	59798617	59801067	1.49568	2.81998	0.000121142
chr9	31191215	31193326	0.981761	1.97487	0.0403224
chr10	75432824	75436565	1.10657	2.15333	0.00686191
chr12	54381489	54383140	2.81599	7.04203	2.67587e-14
chr2	163566317	163573077	1.09184	2.13146	3.40699e-05
chr11	110495105	110496629	1.71744	3.28852	0.000819311
chr9	70263524	70273531	0.95289	1.93575	3.50384e-05
chr5	113100482	113102534	1.82787	3.55013	3.99369e-09
chr3	138253740	138255349	1.28775	2.44147	0.0144122
chr2	132692906	132701669	1.89859	3.7285	1.03831e-09
chr4	43414957	43424256	0.871551	1.82963	0.000359998
chr16	20620017	20623809	1.61274	3.05832	0.00015648
chr13	68212319	68213526	1.59542	3.02182	0.0240673
chr10	67289925	67292186	1.48989	2.80868	0.000389039
chr18	82982422	82984587	1.52829	2.88444	0.000824175
chr6	31186422	31194063	1.28995	2.44519	4.42645e-07
chr5	111469030	111472625	1.02644	2.03699	0.0335698
chr13	43864092	43864571	1.25987	2.39474	0.0364298
chr8	25273215	25274430	1.19697	2.29257	0.0167619
chr12	54453167	54454378	3.03237	8.18152	6.09843e-06
chr5	88967877	88970587	1.07654	2.10897	0.00178811
chr10	87030091	87034418	2.82615	7.09178	4.15553e-19
chr16	64793973	64795227	2.1042	4.29959	0.0131156
chr6	23111782	23118453	1.47691	2.78352	0.000160522
chr5	108099593	108101223	1.26961	2.41096	0.0124539
chr9	122020807	122024981	1.05191	2.07328	0.000860658
chr5	124023755	124033348	0.693586	1.6173	0.00792339
chr13	76101488	76104049	1.19591	2.29089	0.0401719
chr1	119498191	119501362	1.37014	2.58496	0.0015162
chr18	31929855	31941250	0.623166	1.54025	0.0121169
chr6	29268778	29279176	1.44141	2.71586	4.59225e-08
chr18	61839138	61842880	1.40988	2.65714	0.00304798
chr4	5587002	5587638	1.53983	2.9076	0.0370853
chr6	72330762	72333044	1.2091	2.31193	0.000826366
chr10	125265352	125267095	1.65567	3.15069	0.000162947
chr8	126843496	126846467	1.12726	2.18443	2.19522e-05
chr6	48566032	48568093	0.924831	1.89846	0.0195684
chr12	8571550	8576552	0.923686	1.89696	0.0342856
chr14	64446149	64447597	1.84605	3.59515	8.71232e-05
chr2	126357395	126361232	1.66399	3.16891	2.3062e-07
chr18	38848338	38856797	1.76822	3.40633	2.82358e-14
chr8	123700055	123707344	0.706874	1.63226	0.038411
chr15	97000076	97036810	0.763856	1.69802	0.000612784
chr19	29942626	29943556	1.86919	3.65328	5.2664e-05
chr2	128125420	128128548	1.09785	2.14035	0.0125981
chr13	55726107	55728621	1.21046	2.31412	0.00144944
chr19	3329234	3337877	1.78673	3.45031	9.98145e-10
chr10	95768909	95770391	1.47778	2.78519	0.000618226
chr1	13654406	13662122	0.637718	1.55587	0.019171
chr6	146764430	146765440	1.09922	2.14239	0.0281052
chr13	52711519	52712544	2.04164	4.11713	0.000870767
chr3	138429298	138431923	1.42214	2.67983	0.0116377
chr15	84191321	84198245	0.708192	1.63376	0.00709374
chr3	22087922	22093565	0.860734	1.81596	0.00778572
chr13	93633969	93638906	1.045	2.06337	0.00260723
chr5	72003334	72003893	2.19622	4.58278	0.0125408
chr18	6032331	6034759	1.5546	2.93752	0.0023938
chr2	104813812	104818684	0.744847	1.6758	0.00193488
chr11	88532318	88532767	1.66256	3.16577	0.0459847
chr13	36458377	36461862	0.727136	1.65535	0.0457886
chr1	78567087	78569374	1.07736	2.11016	0.00381423
chr8	121560964	121565770	1.48612	2.80134	0.000171219
chr18	80549885	80557085	0.996436	1.99507	8.20078e-05
chr2	27336125	27339375	1.09406	2.13474	0.0122503
chr4	132193551	132201579	0.70266	1.6275	0.0164532
chr12	103532332	103533296	1.63603	3.1081	0.000335504
chr18	21121168	21122571	1.28355	2.43438	0.00831749
chr6	149081809	149083890	0.929019	1.90398	0.004451
chr1	127748980	127752967	1.51362	2.85525	8.21115e-07
chr11	109697912	109699290	1.80799	3.50154	4.29994e-05
chr9	122031610	122032760	1.94927	3.8618	0.0197389
chr3	9496263	9498648	0.619647	1.5365	0.0413509
chr19	3671273	3675837	1.31137	2.48177	1.57976e-06
chr4	83305109	83311750	0.889211	1.85216	0.000739024
chr7	99096497	99108085	1.04384	2.06171	0.000182715
chr5	31753575	31756040	1.58488	2.99983	4.98023e-06
chr10	128955816	128975439	1.2681	2.40844	6.67203e-07
chr7	100678378	100679668	4.04369	16.4919	8.4804e-06
chr15	38010768	38013224	0.866216	1.82287	0.0197303
chr2	134825087	134827365	1.17429	2.25682	0.00931019
chr11	65753128	65756969	0.865366	1.8218	0.00895957
chr1	72182098	72184797	0.997131	1.99603	0.000684249
chr19	30228433	30231300	1.35465	2.55735	0.00410072
chr2	60861402	60866587	1.2179	2.32608	6.51139e-05
chr16	38279014	38296670	0.856742	1.81094	0.00713566
chr12	70194561	70198060	1.20745	2.30929	0.00323833
chr17	26631305	26639424	0.706102	1.63139	0.0499672
chr11	8574126	8577443	1.03565	2.05003	0.00182267
chr2	11716200	11719533	1.241	2.36363	0.00667602
chrX	59998566	60001826	0.946566	1.92728	0.000526144
chr10	93535343	93544992	0.617798	1.53453	0.0226046
chr5	22431630	22433113	0.949036	1.93058	0.0108275
chr9	9287777	9288234	1.78535	3.44703	0.0380898
chr12	3889082	3896695	1.57779	2.98512	3.68335e-08
chr5	76948848	76957443	1.09324	2.13353	0.000182324
chr2	173142395	173150414	2.0752	4.21402	0.000103357
chr9	46255275	46262636	0.915064	1.88565	0.00810565
chr2	72312121	72314635	0.811357	1.75486	0.0185159
chr6	34396157	34396847	3.59298	12.0669	2.61488e-05
chr13	92333523	92338930	1.48387	2.79697	0.00490657
chr16	49893669	49897391	1.05082	2.0717	0.000189822
chr2	131447520	131448157	2.86767	7.29885	0.000544372
chr11	102038671	102040555	0.776095	1.71249	0.00885617
chr10	53346568	53352129	0.758217	1.6914	0.00784654
chr11	95776862	95778925	0.795871	1.73612	0.0218687
chr15	86175455	86178176	1.23384	2.35193	0.0107671
chr13	4608000	4610903	0.661677	1.58192	0.0493484
chr11	20610591	20611277	2.20838	4.62156	0.000125376
chr4	10942227	10944680	1.67384	3.19063	0.000297169
chr15	57692903	57697479	0.67968	1.60178	0.0440435
chr8	127243023	127244582	1.51195	2.85196	0.000939275
chr17	31687370	31690367	1.47772	2.78508	0.00183697
chr18	61532147	61533987	1.66809	3.17794	0.00696581
chr9	22089334	22090779	0.985595	1.98013	0.0201136
chr14	21139861	21146565	0.931003	1.9066	0.00112458
chr9	100605135	100607229	0.865144	1.82152	0.00186741
chrX	136244906	136245976	1.57575	2.98091	3.89278e-05
chr8	126463623	126465026	1.12025	2.17385	0.00702274
chr5	101949569	101950514	2.04985	4.14063	0.0111477
chr5	112323675	112327393	1.11377	2.16411	0.000119402
chr4	53203799	53204501	2.30044	4.92609	0.00360762
chr10	21293358	21298678	0.885783	1.84777	0.0391987
chr8	11148606	11150253	1.50889	2.8459	0.0173726
chr11	90664415	90669164	2.13108	4.38045	1.55549e-19
chr10	95772052	95783505	1.55367	2.93563	8.23576e-09
chr9	67010514	67013988	1.09778	2.14025	3.62517e-05
chr8	10650941	10654371	1.43776	2.70899	0.0027938
chr11	11818282	11837677	1.82728	3.54867	1.31281e-14
chrX	53366390	53371292	0.885784	1.84777	0.00150588
chr13	109874890	109876709	1.98668	3.96323	7.70776e-10
chr17	64611959	64625907	0.943273	1.92289	1.67425e-05
chr1	175606788	175610162	1.80017	3.48262	0.000148704
chr1	77465283	77466771	1.34706	2.54393	0.000410493
chr4	101740914	101743263	1.41133	2.65982	0.002874
chr5	130263187	130267842	0.780135	1.71729	0.0335242
chr1	191239146	191240802	1.29584	2.45519	0.00188098
chr5	32029053	32032447	0.953409	1.93644	0.00225093
chr1	131539236	131540920	1.00459	2.00638	0.0327859
chr5	21736763	21740158	0.834272	1.78296	0.0095345
chr11	110471494	110473259	1.66969	3.18146	0.00106281
chr7	138866097	138868890	0.983012	1.97659	0.00670843
chr13	93302691	93305592	0.89298	1.85701	0.0220706
chr14	88462129	88464922	2.20928	4.62443	0.000124637
chr19	18105710	18106499	2.16028	4.47003	0.00279409
chr6	99165981	99177502	0.747584	1.67898	0.00272536
chr3	136743814	136745573	1.15758	2.23082	0.0206877
chr7	84089076	84090919	2.07106	4.20195	1.97986e-07
chr9	57258632	57266419	1.01479	2.0206	0.00812465
chr7	107631347	107638871	0.909382	1.87824	0.00977101
chr17	13923060	13927706	1.20433	2.30431	6.55697e-07
chr13	46630060	46631832	0.822826	1.76887	0.0419376
chr5	99397636	99401503	1.07544	2.10736	0.000199825
chr7	90284015	90285775	1.29245	2.44943	0.000495851
chr18	61672971	61680990	2.31236	4.96696	3.78617e-21
chr10	40123625	40128020	1.06299	2.08926	0.00456613
chr2	32447074	32454485	0.803253	1.74503	0.00125435
chr3	60586306	60592646	1.303	2.46742	0.000135747
chr3	79221281	79224122	1.10444	2.15015	0.00153561
chr5	88917285	88918294	1.69423	3.23603	0.00502373
chr15	81913912	81917898	1.08052	2.1148	1.88411e-05
chr13	64385284	64387278	0.724304	1.6521	0.0260823
chr8	40652209	40662608	1.88515	3.69392	2.46027e-11
chr13	43940559	43942560	2.06289	4.17823	6.2407e-06
chr3	138094897	138098687	1.73982	3.33993	0.000833915
chr13	34548503	34551518	1.48805	2.8051	0.000543596
chr17	27963863	27966895	2.5687	5.93275	1.06334e-16
chr13	35958672	35965464	1.47894	2.78743	0.000832668
chr8	110079320	110080539	0.946012	1.92654	0.0376137
chr3	108112021	108115518	0.888911	1.85178	0.00362472
chr1	161069829	161072787	0.876015	1.8353	0.0499976
chr5	65490817	65494548	0.82866	1.77603	0.00500304
chr2	158173676	158177423	1.00046	2.00063	5.77692e-05
chr7	34646095	34648325	1.75268	3.36984	0.00570901
chr18	80918366	80921349	2.69127	6.45881	5.5502e-14
chr17	8809116	8811097	2.85466	7.23334	1.44881e-06
chr1	131527803	131529981	1.10922	2.1573	0.00194322
chr9	122114618	122122193	1.06947	2.09866	0.00663778
chr1	31013164	31021742	0.868892	1.82626	0.00603072
chr9	77941877	77945305	0.931232	1.9069	0.00287299
chr1	175600939	175604287	2.08541	4.24396	1.75769e-06
chr14	8025554	8029645	1.17542	2.25859	0.0025906
chr5	122353835	122355347	0.998758	1.99828	0.00419988
chr15	85827684	85829963	1.79687	3.47467	0.0105963
chr12	81106893	81109900	0.745573	1.67664	0.0339236
chr3	122523846	122529096	1.24638	2.37246	3.62517e-05
chr9	110339858	110352360	0.853742	1.80718	0.0186524
chr1	169968041	169970335	0.792453	1.73202	0.025236
chr13	43964449	43966363	1.69656	3.24128	4.08172e-07
chr1	185361452	185365790	1.21096	2.31491	0.00620114
chr8	124947196	124950504	0.711752	1.63779	0.046286
chr19	4767835	4770647	1.12476	2.18065	0.0232226
chr19	19246025	19247914	1.48425	2.79772	0.00514825
chr11	109718966	109723519	0.849392	1.80174	0.00101293
chr17	24825592	24826910	1.79561	3.47162	0.00376845
chr11	102465481	102468065	1.40863	2.65485	1.43916e-07
chr8	126918428	126921877	1.27778	2.42466	3.75669e-07
chr10	19462872	19465745	0.958362	1.9431	0.00109127
chr10	125499767	125501527	1.85707	3.6227	0.0078337
chr8	94352629	94356622	0.783099	1.72082	0.00978569
chr2	20896090	20897729	1.85515	3.61788	9.56493e-05
chr10	18072473	18078530	1.62343	3.08107	6.52615e-05
chr4	144955023	144959940	0.679425	1.6015	0.0126677
chr14	25345401	25346663	1.04313	2.0607	0.011039
chr10	84700228	84702375	1.27211	2.41515	0.000170785
chr4	83255798	83259209	2.75851	6.76699	8.42321e-15
chr1	54826881	54827421	2.07578	4.21574	0.0154759
chr4	139297495	139300099	0.900817	1.86712	0.00857566
chr10	13866605	13870160	1.29664	2.45656	0.00117264
chr12	17543848	17550686	1.27404	2.41838	0.000378927
chr7	34657589	34662376	1.79772	3.4767	7.59942e-08
chr19	46640167	46648964	0.802346	1.74393	0.00895665
chr3	130686876	130693060	1.04613	2.06498	4.17184e-05
chr6	21937514	21939591	1.13628	2.19814	0.000526035
chr8	123695259	123697572	0.816946	1.76167	0.0300586
chr2	166151710	166155845	0.972461	1.96219	0.036591
chr18	75653411	75669095	0.653583	1.57307	0.015268
chr11	106616928	106618972	1.22746	2.34154	0.00164985
chr2	90507761	90514030	0.994387	1.99223	5.59368e-05
chr7	37142964	37144088	1.6624	3.16542	0.000160455
chr12	21299274	21304094	2.70559	6.52325	1.84701e-23
chr2	166192585	166193275	2.06185	4.17523	0.0204126
chr6	108482532	108483626	1.54004	2.90802	0.00448183
chr11	97448604	97451595	1.03611	2.05069	0.000138843
chr9	65463642	65466016	0.88627	1.84839	0.00690265
chr7	38016954	38019973	0.95063	1.93272	0.0167636
chr10	89719424	89725143	0.907024	1.87517	0.00246316
chr6	38479013	38485013	0.849317	1.80165	0.0143224
chr13	93814330	93815391	2.09781	4.28059	0.000175902
chr5	31750075	31752447	2.01918	4.05354	1.11138e-07
chrX	74371524	74374764	0.925702	1.89961	0.00824738
chr9	55332164	55334330	1.79902	3.47983	2.29141e-08
chrX	60017264	60019489	2.51616	5.72056	8.92943e-06
chr7	114320185	114325571	2.05971	4.16903	4.75173e-21
chr2	155725534	155730043	1.01796	2.02505	0.00018273
chr4	41636061	41639305	1.0749	2.10657	0.0310777
chr15	78512768	78513794	1.60367	3.03915	0.0142289
chr9	116083800	116088794	0.948444	1.92979	0.0457178
chr17	24817173	24823926	1.221	2.33107	0.00194315
chr11	69095100	69101564	1.00396	2.0055	0.000422499
chr1	37024972	37027700	0.896719	1.86183	0.00478977
chr5	66104930	66107977	0.731354	1.6602	0.0342646
chr1	192118996	192120357	3.07077	8.40222	4.15818e-10
chr10	95701801	95705934	2.08198	4.23387	6.7896e-08
chr9	48824349	48829537	1.20554	2.30624	0.0210476
chr9	62838623	62839478	0.929678	1.90485	0.0441846
chrX	139650947	139656940	1.63649	3.10907	3.79746e-08
chr5	112341420	112345961	1.88729	3.69939	7.47043e-06
chr9	57266902	57269470	1.11659	2.16835	0.00294476
chr7	84203724	84204712	2.31065	4.96107	0.00045408
chr8	10926557	10929858	3.33813	10.113	2.8169e-21
chr13	99091382	99094196	2.30368	4.93714	6.79222e-10
chr3	138259243	138265631	2.85002	7.21011	9.62006e-16
chr7	114414106	114421745	0.72783	1.65615	0.042907
chr16	43369323	43377154	1.48246	2.79426	0.000466444
chr8	126683614	126688350	1.0684	2.09711	0.000115653
chr14	30937067	30940311	0.720332	1.64756	0.0455738
chr2	172439680	172443465	0.810338	1.75362	0.00999902
chr19	3318616	3327657	1.39698	2.63349	5.45662e-05
chr7	16424749	16426244	1.51869	2.86531	0.0192359
chr2	91722196	91724364	0.703728	1.62871	0.0219554
chr5	40690472	40692448	1.32218	2.50044	0.0162702
chr13	51856872	51857928	1.51062	2.84933	0.0162702
chr7	15943850	15947263	0.800074	1.74119	0.0144098
chr13	38161678	38166293	0.775398	1.71166	0.0107559
chr2	57127032	57127633	2.14036	4.40873	0.0202689
chr7	130237513	130238716	2.37706	5.19475	0.0051145
chr7	90018317	90024611	0.831067	1.779	0.00896262
chr11	11839687	11847969	1.3071	2.47443	7.63499e-07
chr7	114428753	114433696	1.12112	2.17516	0.000301329
chr13	107002265	107004677	1.47186	2.77379	4.17665e-06
chr1	184821137	184831548	0.868271	1.82547	0.000649683
chr14	122631490	122634299	1.11586	2.16724	0.0119122
chr5	122636529	122637031	3.05384	8.30419	0.000153372
chr2	177464207	177473732	1.15865	2.23249	8.98537e-05
chr13	43994330	43996874	1.58979	3.01006	0.0120258
chr13	91746056	91767482	0.874097	1.83286	0.000701291
chr2	32470069	32472571	1.09507	2.13623	2.17981e-05
chr6	108737737	108739336	1.96338	3.89974	0.00581558
chr11	86858026	86862088	1.87776	3.67503	1.00613e-11
chr1	133360817	133381437	0.763577	1.69769	0.00624497
chr6	108462762	108467904	1.20791	2.31002	0.00659064
chr7	84106127	84110218	1.24264	2.36631	2.18153e-05
chr2	92425843	92427032	1.53108	2.89002	0.0122554
chr2	104858462	104860037	2.49301	5.62951	1.17648e-06
chr16	8702596	8705162	0.867913	1.82502	0.034608
chr1	60570265	60573303	3.12	8.69388	2.49185e-14
chr4	136245917	136251964	1.00807	2.01121	0.00135598
chr9	64912929	64914854	0.930972	1.90656	0.0125251
chr11	74750214	74751833	1.95378	3.87389	1.80148e-05
chr7	110287024	110290704	1.15088	2.22049	0.000201648
chr1	75234299	75238548	0.800464	1.74166	0.0219398
chr10	53422198	53424442	1.30756	2.47522	0.0056095
chr2	32413915	32428789	1.33856	2.52898	2.06769e-07
chr6	39562934	39563711	1.82235	3.53656	0.00424814
chr9	113747769	113750676	1.99817	3.99493	2.79284e-10
chr5	63885503	63887500	1.13995	2.20374	0.0193846
chr9	24479282	24481682	1.38736	2.61599	0.00623303
chr8	126583498	126597482	1.0366	2.05139	0.00127246
chr8	114559696	114565543	1.02184	2.03051	0.00127028
chr1	151618754	151619356	2.11506	4.33208	0.00716776
chr19	3281895	3283696	0.653078	1.57252	0.0495341
chr16	85703006	85705733	1.89555	3.72064	1.64166e-06
chr3	9537779	9541729	0.951447	1.93381	0.00320054
chr8	105563180	105567091	0.904345	1.87169	0.00458244
chr11	74836688	74840624	0.834576	1.78333	0.00991738
chr10	80113378	80118552	0.794118	1.73402	0.018302
chr8	46527635	46531241	1.33489	2.52256	0.015268
chr12	39948529	39954112	2.36155	5.13923	8.64185e-23
chr19	53408617	53409515	1.07604	2.10825	0.0484904
chr9	76540357	76541900	2.12963	4.37606	2.52308e-05
chr10	87516294	87525279	1.55392	2.93614	2.43949e-10
chr2	50281289	50285830	1.07153	2.10166	0.00318294
chr15	77140452	77145692	1.02645	2.03701	0.00342174
chr6	99201012	99202792	2.08322	4.23752	0.00371022
chr8	26812286	26814024	0.922603	1.89553	0.00991332
chr9	48589901	48601572	2.69977	6.49698	3.15498e-29
chr10	111278202	111283608	1.09875	2.14169	0.0154004
chr10	31606148	31610934	0.781892	1.71938	0.0107559
chr10	18055065	18062090	1.69593	3.23986	6.26637e-08
chr4	108047359	108080438	0.98748	1.98272	1.57059e-05
chr5	76904306	76907125	0.814846	1.75911	0.00791996
chr2	104862973	104866008	1.37902	2.60091	4.91842e-07
chr6	118962536	118964579	1.33724	2.52667	0.00244694
chr16	4403155	4406320	0.890429	1.85373	0.00470296
chr1	5082606	5086128	0.976027	1.96704	0.000667075
chr7	19103795	19104674	1.15346	2.22447	0.0132251
chr8	10853770	10859048	1.80168	3.48627	1.18063e-14
chr6	108497483	108498749	1.50411	2.8365	0.000269871
chr6	99270770	99273387	1.19998	2.29737	0.0186984
chr8	11168861	11175041	2.55015	5.85696	2.01491e-21
chr15	37456945	37460244	1.92679	3.80208	1.33355e-09
chr16	85756405	85757126	2.34026	5.06395	0.000241077
chr1	82280957	82288752	0.702152	1.62693	0.00705194
chr1	191442501	191447248	0.83418	1.78284	0.00151911
chr1	168290691	168292211	1.1879	2.27821	0.00466122
chr3	52290469	52300763	0.955402	1.93912	0.000138699
chr5	88701371	88703094	1.35671	2.56101	0.0378158
chr6	87256574	87260486	0.901074	1.86746	0.013303
chr6	21849528	21853596	0.62267	1.53972	0.0213505
chr15	37606704	37608741	1.21675	2.32422	0.00469417
chr19	53400707	53401469	1.51319	2.85441	0.0495477
chr7	130215051	130216527	1.28815	2.44215	0.0177486
chr17	5609737	5610570	1.83948	3.57881	0.0122735
chr3	84644644	84655288	0.700158	1.62468	0.0380898
chr19	42170067	42171350	0.781024	1.71835	0.0392631
chr2	59451931	59452541	2.88627	7.39359	5.99456e-05
chr12	82417370	82420376	2.15001	4.4383	5.56876e-05
chr15	100401623	100404565	0.729931	1.65856	0.0372957
chr16	87707531	87727378	1.03937	2.05533	0.00114364
chr5	122421009	122423940	0.679788	1.6019	0.0471515
chr4	152892398	152893123	1.56678	2.96243	0.0268843
chr19	46725795	46732177	1.28823	2.44228	0.00272044
chr9	24509413	24515602	1.73633	3.33186	4.59225e-08
chr13	20129959	20135167	1.63313	3.10186	6.05339e-08
chr5	125121335	125129061	0.699084	1.62347	0.0387513
chr10	81051573	81054272	1.50645	2.84109	4.45426e-05
chr2	104128026	104131316	0.911299	1.88074	0.0132886
chr10	69915528	69917714	0.64309	1.56167	0.0464946
chr10	108015471	108017145	1.10329	2.14844	0.0108196
chr8	11089055	11089818	1.44926	2.73067	0.0306274
chr9	106302031	106303294	1.78206	3.43917	0.0242901
chr5	148788595	148790427	1.03097	2.04339	0.00132736
chr17	8780640	8782178	0.981639	1.97471	0.0335002
chr18	67762146	67770070	0.752393	1.68458	0.0106864
chr11	109732116	109735812	1.73349	3.32532	9.93969e-10
chr19	4429358	4431117	0.937282	1.91492	0.0246698
chr11	54946300	54949533	0.832545	1.78082	0.00709705
chr15	85807776	85812711	0.957851	1.94241	0.00381335
chr9	75022361	75024955	1.00532	2.00738	0.0172628
chr5	66131795	66143578	0.611434	1.52778	0.0155421
chr1	131066754	131076029	0.760184	1.69371	0.0440435
chr7	123096981	123099069	0.687739	1.61076	0.034608
chr11	85352197	85353941	0.7555	1.68822	0.0326358
chr14	47510885	47523398	0.658387	1.57832	0.0204116
chr15	59277745	59279655	1.63233	3.10014	0.00518728
chr10	87049972	87053571	2.53004	5.77589	1.59743e-17
chr4	12131772	12139393	0.781014	1.71834	0.00118181
chr10	83309015	83312238	1.28553	2.43772	6.90475e-05
chr19	46760707	46762347	1.32964	2.5134	0.00117113
chr18	80532964	80536921	0.894469	1.85893	0.00160548
chr7	65905322	65908408	0.804746	1.74684	0.0283675
chr4	46893546	46895067	2.21894	4.65552	3.17244e-05
chr16	37564760	37568660	1.98662	3.96309	1.41986e-05
chr15	54595883	54602219	1.87259	3.6619	1.20555e-10
chr13	20110556	20113503	0.948646	1.93006	0.0204008
chr5	25000633	25003291	0.888507	1.85126	0.0135707
chr9	119976988	119985691	0.781681	1.71913	0.0018214
chr5	33742542	33743618	1.07077	2.10055	0.0483712
chr7	112687541	112690648	0.865671	1.82219	0.0187635
chr11	88953802	88956016	1.10264	2.14747	0.00100296
chr17	24360564	24366104	1.08787	2.1256	0.0457178
chr17	31629328	31638423	0.858966	1.81374	0.00207266
chr13	75270320	75272181	0.666839	1.58759	0.0478411
chr2	126599324	126600725	3.258	9.56654	2.56116e-06
chr6	21803136	21809156	0.952438	1.93514	0.000370554
chr4	12006451	12009786	0.79079	1.73002	0.0214637
chr8	10900763	10901977	1.58545	3.00102	0.0197321
chr8	122304336	122308595	0.971971	1.96152	0.000166867
chr7	92757094	92759280	1.46807	2.76651	6.77474e-07
chr8	44968686	44973828	1.27719	2.42366	0.000290742
chr11	119266768	119270006	0.7768	1.71333	0.0243872
chr11	11926927	11935103	1.56245	2.95354	9.04033e-10
chr8	11097509	11099889	3.11961	8.6915	9.27875e-18
chr9	57311373	57314648	1.15393	2.22519	0.00255287
chr19	29941783	29942531	1.58166	2.99314	0.00294059
chr13	109501260	109504205	1.02436	2.03406	0.000195566
chr3	130617041	130619188	0.926362	1.90048	0.0290332
chr8	14244329	14247832	0.731097	1.6599	0.0131589
chr9	55263174	55266950	1.51758	2.8631	0.000374132
chr13	44305557	44307046	0.890127	1.85334	0.0362478
chr8	93028694	93031642	0.931205	1.90687	0.00150588
chr16	91397178	91399081	1.54957	2.92729	0.000195107
chr14	60980116	60981147	1.11746	2.16965	0.0245228
chr13	94397374	94400494	1.83241	3.56131	0.000276606
chr4	49631060	49633092	0.904682	1.87213	0.00384783
chr2	155695998	155696766	1.60194	3.03551	0.0250056
chr7	102153526	102154440	1.96134	3.89423	0.0168269
chr17	80663196	80664609	1.26552	2.40415	0.0299077
chr10	62980150	62981209	0.991736	1.98858	0.0111992
chr11	94143560	94146703	0.831771	1.77987	0.00531375
chr5	4102754	4105984	0.769499	1.70468	0.0446452
chr17	31728778	31730171	1.90649	3.74897	0.0023938
chr8	11012645	11013628	1.55599	2.94035	0.0391193
chr1	78536872	78539671	1.71915	3.29242	1.46656e-08
chr1	118593313	118597822	1.15678	2.22959	0.00230441
chr18	36348238	36349725	1.07151	2.10164	0.00565934
chr2	166121297	166122087	2.65253	6.28767	1.19952e-06
chr8	40510509	40513360	0.813019	1.75688	0.0467575
chr17	5568320	5571080	2.00615	4.01708	1.55115e-06
chr6	49097391	49097962	1.59411	3.01909	0.0219745
chr3	99140667	99142742	0.821317	1.76702	0.0204064
chr15	58970776	59034494	1.2552	2.38701	1.05546e-07
chr5	135775330	135784142	1.2453	2.37068	4.75573e-07
chr13	4386703	4390880	0.63413	1.552	0.024149
chr4	81514096	81514647	1.88488	3.69321	0.0410547
chr1	191221661	191223034	0.956963	1.94122	0.0286087
chr7	81582244	81596742	1.64668	3.13113	9.69334e-13
chr11	101681786	101686002	0.967667	1.95568	0.02302
chr13	62906438	62910977	1.31542	2.48876	0.00036005
chr2	52601672	52605505	1.15768	2.23098	0.00777284
chr16	95740732	95742555	1.67274	3.18821	0.000720414
chr18	75054110	75054712	1.35591	2.55958	0.018302
chr6	54288383	54291402	2.16979	4.49957	4.64553e-14
chr10	63410306	63411632	2.19703	4.58533	0.0273638
chr4	108121796	108141623	1.38706	2.61546	0.00601187
chr11	23073239	23075862	0.909714	1.87867	0.00117113
chr18	38918112	38919195	1.53111	2.89009	0.044199
chr1	92129267	92132984	3.24539	9.48333	7.83323e-29
chr14	101839498	101843912	0.660714	1.58086	0.0242901
chr13	24988161	24989809	1.3842	2.61027	0.00340475
chr2	128831499	128834456	0.897793	1.86321	0.000142465
chr13	41231369	41238846	0.740696	1.67098	0.00788682
chr7	84158422	84159796	1.40353	2.64548	0.0132886
chr8	34477504	34480216	0.899889	1.86592	0.000489265
chr1	170621523	170624246	2.42496	5.37013	4.39523e-20
chr5	23615599	23617758	0.751401	1.68343	0.00639583
chr5	144367925	144374303	0.683952	1.60653	0.0285549
chr16	13159728	13162267	0.641681	1.56015	0.0292908
chr19	17498269	17500002	1.26628	2.4054	0.000225312
chr17	80277976	80280305	1.78912	3.45605	0.00423057
chr12	17448291	17451365	1.82077	3.5327	3.13041e-06
chr18	65193235	65194231	1.74348	3.34843	0.0244432
chr13	67723491	67725234	0.776144	1.71255	0.0173555
chr6	34895512	34900097	1.43608	2.70584	6.0549e-08
chr17	86707749	86713216	1.35764	2.56266	0.000204752
chr7	132573852	132576886	1.5707	2.97049	0.000393756
chr16	87535186	87536597	2.13739	4.39966	8.77701e-05
chr10	63242506	63249025	1.06868	2.09751	0.00329839
chr9	75365726	75367051	1.65259	3.14397	0.00922478
chr2	30722425	30724072	1.65623	3.15193	7.36773e-05
chr1	59502691	59504590	0.856324	1.81042	0.0109777
chr16	97955671	97957545	0.931832	1.9077	0.0471323
chr9	46124453	46129852	1.25997	2.39491	0.00247939
chr9	45200502	45203277	1.0391	2.05495	0.0236365
chr13	36012930	36018114	1.38925	2.61942	0.000161255
chr10	99221340	99224939	0.662564	1.58289	0.0127166
chr4	108840774	108843566	1.90775	3.75224	3.3038e-08
chr6	88442210	88446993	1.07093	2.10079	1.67425e-05
chr3	130683409	130686621	1.40457	2.64738	0.000312696
chr15	101265504	101269110	3.76928	13.6353	1.49914e-32
chr17	73106853	73109051	1.38638	2.61422	2.80517e-05
chr5	32281914	32284291	1.8828	3.68791	0.0030747
chr8	109977351	109999039	1.47748	2.78461	1.15084e-06
chr4	49555466	49561524	1.59202	3.01472	8.29836e-15
chr13	43864799	43865480	1.97747	3.93802	0.00287299
chr14	32475669	32477510	1.15908	2.23315	0.000138459
chr10	80818435	80820668	1.70342	3.25672	4.02639e-10
chr1	133251169	133257062	1.07696	2.10958	0.0272032
chr18	3328097	3329473	1.84668	3.59671	4.95196e-05
chr5	66328314	66329739	2.03329	4.09337	0.00201137
chr3	14860314	14863962	0.90581	1.8736	0.00711181
chr16	31651289	31653030	1.63276	3.10105	0.000121142
chr17	34930832	34932266	0.915393	1.88608	0.00131895
chr4	3788765	3790729	3.17275	9.01766	7.13137e-13
chr9	121950301	121954614	0.82892	1.77635	0.0404335
chr17	28276909	28278367	1.21566	2.32247	0.0155509
chr5	114154574	114158431	0.719468	1.64657	0.0125748
chr13	35967877	35970097	1.60147	3.03452	0.0175272
chr3	103906702	103908867	1.57387	2.97702	0.00020361
chr4	150751791	150758101	1.16829	2.24745	0.00304724
chr10	68191441	68194094	0.906649	1.87469	0.0396832
chr1	82187379	82189664	1.42737	2.68956	0.000102902
chr11	3149284	3153782	0.895817	1.86066	0.000195419
chr7	81212023	81215674	1.05008	2.07065	0.00130804
chr10	28259741	28263840	1.0583	2.08248	8.9931e-05
chr7	90038165	90047377	1.13155	2.19094	1.45125e-05
chr8	126926525	126930777	1.4665	2.7635	1.45812e-09
chr3	65987618	65991519	2.19087	4.56581	3.0684e-12
chr12	17552316	17553287	1.89195	3.71136	0.00450531
chr6	53124269	53126320	2.0716	4.20353	2.33087e-06
chr5	31741383	31743822	3.1766	9.04174	6.7829e-19
chr3	8954715	8956590	1.8386	3.57662	0.000396367
chr17	79018745	79021275	0.821095	1.76675	0.00500304
chr3	96874005	96876894	0.766573	1.70122	0.00605894
chr6	139858915	139862444	1.4024	2.64341	0.000227295
chr3	65961417	65963961	2.13557	4.39411	1.03006e-14
chr8	3185940	3188772	1.27093	2.41316	0.0125555
chr6	141851962	141860139	1.34855	2.54655	0.00160862
chr14	113933146	113934723	1.78894	3.45561	0.000718737
chr15	59373227	59375199	0.674703	1.59627	0.0315337
chr16	92157472	92159538	0.991687	1.98851	0.0226501
chr16	35982280	35985080	0.907193	1.87539	0.0449292
chr1	92082530	92089963	1.66995	3.18204	5.90733e-08
chr19	4854549	4855917	1.08162	2.11642	0.00750563
chr6	115853504	115854245	0.873669	1.83232	0.04792
chr14	29967214	29970479	0.71618	1.64283	0.0089248
chr4	102568755	102581012	0.883808	1.84524	0.00118532
chr2	167291763	167294862	1.34263	2.53613	1.34556e-07
chrX	101951942	101954977	1.16397	2.24072	0.000650337
chr3	81200909	81201814	1.37052	2.58563	0.00801541
chr11	89020093	89026294	0.728865	1.65733	0.0166104
chr10	119064176	119066255	1.10435	2.15002	0.0148993
chr3	41284048	41286141	1.23781	2.35841	5.24018e-07
chr3	153926714	153934968	1.2108	2.31466	9.20353e-05
chr2	132685830	132692763	2.16508	4.48492	3.05158e-12
chr9	118510246	118516169	0.634714	1.55263	0.00991738
chr2	84732145	84733965	1.41426	2.66523	0.0210652
chr12	39894306	39895017	2.33438	5.04334	0.00332434
chr9	66951252	66953738	0.748393	1.67992	0.0268843
chr11	4339370	4341364	1.17698	2.26103	0.0287847
chr7	99805496	99809151	1.34109	2.53343	0.00241364
chr18	12971159	12975489	1.25694	2.38988	0.0014073
chr6	49986152	49991672	0.7548	1.6874	0.00116476
chrX	12586980	12588701	0.751615	1.68368	0.0479351
chr4	48041778	48047084	1.37141	2.58723	1.8461e-05
chr9	46011480	46016657	0.964182	1.95096	4.84715e-05
chr19	43551029	43552004	1.69346	3.23432	0.0178614
chr10	31503320	31505359	2.48399	5.59441	5.07964e-06
chr18	7608033	7609727	1.32758	2.50982	0.0056795
chr11	110367077	110368741	1.4356	2.70495	0.0173125
chr8	11080266	11081754	1.09454	2.13544	0.0146412
chr10	94054773	94076007	0.765822	1.70034	0.000885888
chr5	72497977	72499459	2.01121	4.0312	0.000755172
chr8	10864926	10866838	1.51892	2.86577	7.58533e-05
chr16	4315242	4316663	1.50758	2.84333	0.00132061
chr2	59996027	59996629	2.06887	4.19558	0.0269288
chr7	97337248	97343134	0.757057	1.69004	0.00872565
chr8	117594242	117595936	1.69712	3.24254	0.0122503
chr1	175620083	175626792	1.90261	3.7389	4.61241e-09
chr2	167772357	167782768	0.723715	1.65143	0.0363793
chr5	51866521	51869644	2.97487	7.86186	1.42644e-11
chr9	50469827	50471602	0.822426	1.76838	0.0351385
chrX	164458490	164460408	1.34788	2.54537	0.00258108
chr10	127426379	127427574	1.5223	2.87248	0.00411396
chr8	31906613	31909254	1.14711	2.2147	0.00331329
chr12	21284961	21287927	0.622775	1.53983	0.0346094
chr3	51154789	51159271	1.20146	2.29973	0.00033799
chr5	135884094	135886143	0.909475	1.87836	0.0469198
chr9	15708560	15710774	1.0086	2.01196	0.00125972
chr2	156868035	156869630	1.07437	2.1058	0.00684683
chr3	121433081	121453963	0.854395	1.808	0.000549654
chr9	48617037	48619118	1.2803	2.4289	4.08339e-05
chr17	80658245	80661923	2.98157	7.89847	5.00799e-13
chr11	101697958	101708987	0.801249	1.74261	0.000207782
chr9	96878684	96879745	1.03317	2.04651	0.0305533
chr18	67548697	67549348	1.68971	3.22591	0.00991907
chr19	3667591	3670798	1.64624	3.13017	2.28752e-09
chr12	104986023	104988115	0.919819	1.89188	0.0248365
chr19	46597957	46607890	0.832602	1.78089	0.00330677
chr5	51590582	51593186	2.36415	5.14847	1.91819e-06
chr5	63890989	63893590	1.30347	2.46822	0.00342113
chr18	4966269	4972369	1.18208	2.26903	0.000149258
chr10	95714725	95716858	1.42564	2.68633	7.94086e-06
chr3	40946824	40949465	0.846153	1.7977	0.0325993
chr5	51710007	51711657	1.92684	3.80222	0.000159617
chr19	3693762	3696183	0.951332	1.93366	0.034701
chr8	107205359	107208254	0.980222	1.97277	0.00813529
chr5	119156751	119157493	2.36435	5.14921	0.0297425
chrX	8000856	8002457	1.1865	2.276	0.00991332
chr19	30094909	30097643	0.948853	1.93034	0.000759926
chr9	122069971	122071031	2.56327	5.91046	0.00284409
chr4	49517973	49522406	0.712449	1.63858	0.0495341
chr16	95720972	95724111	1.5045	2.83727	0.000896752
chr18	38347874	38351374	1.29096	2.44691	1.73009e-07
chr4	106994649	106998740	1.56076	2.95009	0.00251035
chr11	88998697	89013342	0.644054	1.56271	0.00387838
chr5	130136027	130137550	1.22423	2.33631	0.00590472
chr15	31359096	31364701	0.840409	1.79056	0.00693325
chr6	108440303	108459942	0.796026	1.73631	0.00240901
chr15	101245033	101248184	1.11347	2.16365	0.000235209
chr12	17425331	17426370	1.46703	2.76452	0.0111992
chr18	61722550	61727606	0.809246	1.7523	0.0004586
chr6	94778069	94781661	0.956694	1.94086	0.00396495
chr12	103547292	103554844	1.4055	2.64909	5.54438e-05
chr5	93250228	93251972	1.26958	2.41091	0.00860152
chr9	57250618	57251953	1.89346	3.71525	0.0115136
chr13	20089752	20092223	1.11677	2.16862	1.02157e-05
chr11	86975610	86978330	1.25238	2.38234	0.00324655
chr2	119545845	119552417	0.811784	1.75538	0.00554848
chr6	83868417	83869032	1.28411	2.43532	0.0460632
chr2	10136010	10138606	1.62992	3.09496	1.67731e-05
chr5	135763374	135764618	2.0298	4.08348	0.026527
chr7	92760134	92762260	1.11261	2.16236	0.00552583
chr15	6437330	6440512	1.89597	3.72171	5.51535e-06
chr19	43508699	43528003	1.65904	3.15806	1.839e-15
chr11	22668489	22670309	0.877667	1.8374	0.0371433
chr13	52826602	52835118	1.98356	3.95467	7.57998e-11
chr13	44229127	44229585	2.58343	5.99363	0.00577919
chr18	65117441	65123277	3.04358	8.24532	2.18828e-32
chr3	89269801	89308856	1.18255	2.26978	2.57224e-07
chr3	104419829	104425898	1.30967	2.47885	7.76817e-06
chr6	57557494	57558775	1.67372	3.19035	0.00126445
chr1	82158268	82160004	1.18908	2.28008	0.00340475
chr19	10700581	10704486	1.03315	2.04648	0.0379405
chr18	16657277	16659790	1.96088	3.89301	7.24977e-09
chr7	35554127	35559397	0.922622	1.89556	0.00274859
chr12	54311484	54314265	0.983426	1.97716	0.00246131
chr7	118696545	118706574	1.83782	3.57469	3.94687e-06
chr17	45766282	45768437	0.909156	1.87795	0.00375891
chr4	40834050	40855243	0.745986	1.67712	0.00034493
chr6	21822622	21824395	1.00532	2.00738	0.0167636
chr5	4023487	4025721	1.45834	2.74793	1.58282e-05
chr6	28617608	28620276	2.17285	4.50913	2.47478e-06
chr17	32240142	32242638	0.805899	1.74823	0.0361672
chr6	124413402	124418875	0.690755	1.61413	0.0422395
chr14	21050944	21056136	0.84752	1.79941	0.0212037
chr6	87001123	87003035	1.05422	2.07659	0.0123388
chr7	144921119	144922458	1.91111	3.76098	0.0310777
chr4	32864454	32865007	1.51119	2.85045	0.0452287
chr5	31948191	31950456	3.17215	9.01389	7.73632e-07
chr4	150716252	150718454	1.41609	2.66862	0.0230145
chr11	100905976	100911465	1.04124	2.058	1.52715e-05
chr15	25561434	25562063	2.29139	4.89526	0.040695
chr4	108104775	108121168	0.887452	1.84991	0.0087865
chr2	132594690	132599199	1.32858	2.51156	0.0219314
chr5	138789921	138792217	1.17796	2.26257	0.00602655
chr19	46667099	46671145	0.97251	1.96225	0.00117718
chr8	40667870	40671530	3.22016	9.31889	5.06479e-25
chr9	100570396	100571226	1.3636	2.57326	0.0325569
chr9	54732909	54735094	0.684706	1.60737	0.0364184
chr13	55732830	55735284	2.74969	6.72575	2.67794e-17
chr5	51543908	51547196	2.17266	4.50854	1.70477e-11
chr10	128193338	128207125	2.11661	4.33673	1.06912e-23
chr13	16006848	16007713	1.85986	3.62973	3.95944e-05
chr11	60860972	60863387	1.22098	2.33105	0.000618226
chr4	55540824	55542077	1.01551	2.02162	0.0226046
chr18	31764128	31767175	1.17362	2.25576	0.00259011
chr6	128131462	128137058	0.978539	1.97047	0.000575905
chr15	88901459	88903866	1.56873	2.96643	0.00294079
chr12	40573134	40576179	1.15688	2.22975	0.00274859
chr8	126836275	126843236	1.12574	2.18213	3.84305e-07
chr2	34736779	34739666	1.02492	2.03484	0.00175211
chr1	192129936	192131385	1.46088	2.75277	0.0175853
chr13	9748968	9751363	1.29632	2.45601	0.00991738
chr10	59776299	59778847	0.756141	1.68897	0.0321697
chr18	31703194	31708422	2.67215	6.37377	1.96848e-33
chr10	31515949	31518914	1.6661	3.17356	1.5044e-07
chr19	17743407	17746303	0.993959	1.99164	0.000238497
chr2	104847276	104851123	1.29021	2.44564	0.000142059
chr5	125494207	125498008	0.719947	1.64712	0.0126808
chr2	25331654	25333531	1.07894	2.11248	0.00304772
chr16	93883932	93884951	1.50838	2.8449	0.00774109
chr3	101947191	101948598	1.39363	2.6274	0.00132061
chr1	12776129	12777844	1.26954	2.41085	0.00124249
chr10	99353385	99358835	1.22102	2.33111	0.000171961
chr15	67057833	67065774	0.94585	1.92632	0.0187765
chr6	108581453	108582621	3.55998	11.794	7.63499e-07
chr14	72750134	72751484	1.35695	2.56144	0.0153251
chr6	14901058	14901978	1.3002	2.46263	0.0429095
chr10	21458665	21461656	2.45072	5.46689	1.23056e-08
chr8	117326704	117330141	0.62761	1.545	0.0345615
chr11	11951726	11954163	1.30517	2.47114	0.0100623
chr10	105567815	105568915	1.61242	3.05764	0.0058813
chr10	125320574	125329167	0.662048	1.58233	0.00922125
chr9	122055098	122057585	2.29857	4.9197	0.000464113
chr7	79299077	79304470	1.58611	3.00239	0.000566279
chr19	53448895	53450184	1.28644	2.43925	0.0322365
chr1	167241705	167242263	2.09735	4.27922	0.000120766
chr15	78446899	78459063	0.901742	1.86832	0.000121167
chr12	81167293	81169281	1.11142	2.16059	0.0430802
chr9	75017752	75021829	1.65967	3.15943	0.000908416
chr5	118685413	118688630	1.07168	2.10188	0.000722452
chr2	70747984	70750082	1.23354	2.35143	2.6995e-06
chr16	76293176	76295433	0.86001	1.81505	0.00636218
chr11	61612575	61613602	2.21801	4.65252	0.0342178
chr6	99141871	99146949	1.25117	2.38035	0.000626825
chr6	115349333	115350939	1.01489	2.02075	0.0222476
chr9	82865635	82869496	1.05381	2.07601	0.00803786
chr18	61488743	61489807	2.02202	4.06153	4.93745e-05
chr7	70501149	70502377	1.35501	2.55799	0.000782676
chr2	132865899	132873883	1.42778	2.69033	1.04362e-06
chr7	16097661	16100476	0.947443	1.92845	0.0443719
chr11	96934504	96945260	0.683749	1.60631	0.0478331
chr16	31525794	31528860	1.92778	3.80468	0.00109008
chr7	97331602	97334146	0.766684	1.70135	0.00620114
chr5	63836755	63841046	0.696335	1.62038	0.0266303
chr1	120235076	120237796	0.819869	1.76525	0.00695243
chr12	25010269	25017913	1.27024	2.41201	1.78855e-09
chr1	168430903	168432258	1.50239	2.83312	0.00130191
chr7	84272068	84272579	2.22459	4.67377	0.00941039
chr2	132075489	132077437	1.57881	2.98724	0.0440603
chr4	108142650	108148062	1.39757	2.63457	0.00229911
chr9	66990278	66991215	1.04846	2.06831	0.0499976
chr8	36494712	36495734	1.21525	2.32181	0.0187805
chr13	91739497	91745201	0.71122	1.63719	0.0043747
chr17	64599067	64610448	1.07804	2.11116	0.000948223
chr13	37728227	37729786	1.37976	2.60224	0.0141765
chr13	44084811	44087307	1.16137	2.23669	0.0208024
chr11	84818044	84820553	0.936519	1.91391	0.00556128
chr11	110357053	110359193	0.596794	1.51235	0.0415755
chr10	87710161	87713758	0.914102	1.8844	3.99984e-05
chr18	3333470	3339225	1.37706	2.59739	4.51428e-05
chr9	55294353	55298121	0.825019	1.77156	0.00400627
chr4	150802507	150805428	1.58296	2.99583	0.000308929
chr19	24144553	24147416	1.75292	3.37041	7.9491e-08
chr4	102554687	102558275	1.88222	3.68642	1.00153e-05
chr2	131422583	131425145	0.980739	1.97348	0.00255204
chr12	70204003	70205298	1.55892	2.94634	0.00500898
chr9	57290907	57297704	2.19962	4.5936	5.90438e-10
chr6	34395338	34396042	3.14423	8.84113	0.000467244
chr19	36633752	36639347	1.05332	2.0753	0.000109578
chr9	100598527	100601077	1.61411	3.06124	1.68333e-12
chr12	81154348	81158543	1.6709	3.18414	9.97234e-11
chr4	156149690	156152162	0.733381	1.66253	0.0183114
chr2	34801596	34805798	0.652971	1.5724	0.0472022
chr7	64372995	64374533	0.73846	1.66839	0.0411759
chr5	127609555	127613847	0.607848	1.52398	0.030677
chr10	87787317	87788546	1.10788	2.15529	0.0441979
chr14	22800193	22802178	1.16104	2.23619	7.42994e-05
chr9	116090728	116092669	1.22828	2.34287	0.0358774
chr17	46723325	46730917	2.52382	5.75104	5.22633e-12
chr3	73698103	73702034	1.68901	3.22435	2.36362e-07
chr13	24974757	24982267	1.15208	2.22234	3.50384e-05
chr6	134080881	134082047	1.25598	2.38829	0.0343305
chr11	100933012	100940653	0.64615	1.56499	0.0168471
chr5	144380404	144381656	1.94182	3.8419	0.0355672
chr6	29244593	29249366	1.13733	2.19973	0.00499296
chr8	36264243	36266246	1.72259	3.30029	0.00033901
chr5	76937710	76948584	1.24952	2.37763	0.000378386
chr19	53310374	53314960	0.652949	1.57238	0.0364595
chr9	48584375	48587923	1.67431	3.19166	3.32828e-09
chr17	64589932	64590572	2.00477	4.01323	0.0278017
chr10	119927262	119929460	2.98087	7.89463	2.92413e-12
chr13	59831656	59833611	0.848724	1.80091	0.0272777
chr17	5491184	5493777	0.908159	1.87665	0.00467179
chr5	32457620	32465927	0.58509	1.50013	0.0446878
chr5	123193998	123204515	1.37747	2.59813	0.000386018
chr3	103307670	103310674	0.672771	1.59413	0.0467598
chr2	31452797	31466879	1.31479	2.48767	7.78705e-09
chr2	153076286	153077652	1.83275	3.56216	0.00436443
chr15	81939189	81941066	0.893032	1.85708	0.0221632
chr3	79517804	79521414	0.677288	1.59913	0.0030672
chr11	69751765	69755362	0.768816	1.70387	0.0216466
chr1	78586162	78588284	0.87423	1.83303	0.000958065
chr1	9981574	9983922	1.09543	2.13677	0.0270123
chr11	97765349	97767641	0.688431	1.61153	0.013847
chr16	31662828	31665188	0.815748	1.76021	0.0148993
chr12	29098650	29101790	0.980195	1.97273	0.00100644
chr10	95757408	95765051	1.23221	2.34927	0.000528966
chr5	122637203	122638133	2.71284	6.55611	1.37319e-05
chr12	16617159	16621317	1.19772	2.29377	0.0294076
chr13	67636709	67638508	0.876167	1.83549	0.00869617
chr7	137085466	137087468	1.35675	2.56108	0.0307995
chr2	166122195	166123512	2.45904	5.4985	1.98689e-06
chr5	150232448	150233563	1.47575	2.78129	0.0168098
chr1	78686711	78689411	1.11222	2.16179	0.0222476
chr6	99190706	99194831	2.09197	4.2633	0.00827988
chr1	97653431	97658981	0.862721	1.81847	0.00833062
chr1	165348140	165352416	1.16354	2.24006	0.00201137
chr18	3277134	3283927	1.56289	2.95446	1.73108e-07
chr10	111388266	111390897	1.45585	2.74318	4.71281e-06
chr6	90595955	90602248	1.27075	2.41286	0.00181417
chr2	32412081	32413749	1.50589	2.84	0.0101282
chr17	71069333	71070588	1.39415	2.62833	0.0220869
chr11	53908008	53910093	1.36533	2.57636	0.0167636
chr9	107565126	107582686	0.817761	1.76267	0.00217026
chr12	54458538	54461393	3.14009	8.81582	1.05412e-29
chr14	22421236	22422595	1.20516	2.30563	0.000185832
chr12	39919629	39921426	2.22886	4.68764	4.42645e-07
chr14	72598542	72604667	0.594743	1.5102	0.023487
chr13	44301369	44301943	1.8766	3.6721	0.013133
chr1	82233231	82242185	0.971418	1.96077	0.00023233
chr2	126600836	126601999	3.05461	8.30861	0.000550308
chr12	54438578	54439818	1.65421	3.14751	0.000612627
chr11	11852769	11855091	1.64207	3.12113	0.00105865
chr9	122040599	122042606	1.79679	3.47446	3.17244e-05
chr2	77494987	77523322	0.878216	1.8381	7.13734e-06
chr3	41321240	41322595	1.33117	2.51607	0.0125408
chr2	35589384	35591010	1.06427	2.09111	0.00182532
chr18	80527042	80527815	3.19654	9.1676	2.56481e-07
chr2	32525384	32529279	0.759198	1.69255	0.0054623
chrX	74253484	74256175	1.66551	3.17226	2.07083e-07
chr10	3977176	3980080	1.09389	2.13449	0.000170486
chr3	103019456	103022572	0.692599	1.61619	0.0388631
chr11	60350553	60353150	0.917973	1.88946	0.00577919
chr9	50506191	50508849	0.767139	1.70189	0.0102307
chr9	96844885	96845349	1.95811	3.88553	0.0163302
chr5	63816218	63832592	0.793983	1.73385	0.00713417
chr1	59498902	59499963	1.30895	2.47761	0.0294867
chr16	92233360	92236013	1.75441	3.37388	7.42265e-07
chr13	52138334	52141273	1.70331	3.25648	0.00234313
chr11	5469598	5470856	1.26084	2.39635	0.0440435
chr9	79753665	79760786	1.52345	2.87478	0.000170486
chr6	94157052	94171393	0.888675	1.85148	0.00305726
chr4	45800234	45801505	2.07126	4.20253	0.00163027
chr13	56647048	56649336	1.54057	2.9091	2.06317e-07
chr1	118479497	118480535	1.70637	3.26338	0.0132471
chr12	3834798	3836413	1.05658	2.07999	0.0303565
chr12	17440644	17442612	1.73681	3.33296	6.03577e-05
chr15	8088086	8089489	1.08402	2.11994	0.0349572
chr9	24507085	24508332	1.59283	3.0164	0.00829342
chr9	90232982	90236918	1.3558	2.5594	0.000238482
chr11	19989759	19994362	1.29711	2.45736	0.000174952
chr19	54198231	54201258	1.59155	3.01372	5.67975e-05
chr17	5260306	5263288	1.44423	2.72117	0.00743515
chr4	95384494	95387617	0.653815	1.57332	0.0233223
chr7	84163585	84173873	1.33022	2.51442	2.76761e-08
chr2	32519710	32520839	2.18808	4.557	0.000649683
chr13	40937237	40940009	2.16539	4.48587	1.89847e-08
chr10	63152827	63159691	2.5399	5.81549	1.19884e-17
chr5	142589209	142590189	2.18953	4.56158	0.000276006
chr1	88024237	88025968	1.07702	2.10968	0.0419376
chr1	86627617	86629300	3.0901	8.51552	2.3062e-07
chr1	133352661	133353939	3.16219	8.95188	2.97708e-16
chr13	55180102	55193188	0.726991	1.65518	0.00536115
chr19	43496070	43503866	0.953547	1.93663	0.00212253
chr2	93975577	93981656	0.957258	1.94162	0.00392638
chr14	60974997	60977072	0.675494	1.59714	0.0144297
chr7	144926571	144931108	2.01277	4.03556	2.62607e-09
chr8	69996643	69997691	0.700211	1.62474	0.045444
chr1	192135066	192139472	0.801408	1.7428	0.0272494
chr3	41578736	41592362	1.09862	2.1415	6.27401e-06
chr11	65805363	65808634	0.599157	1.51483	0.0368458
chr18	56722592	56724959	1.71188	3.27588	5.00333e-05
chr8	10877771	10881090	1.62032	3.07444	0.000160635
chr8	40609330	40611041	1.48488	2.79894	0.00284409
chr6	145827890	145830579	1.55976	2.94804	4.78326e-07
chr3	65965587	65966452	1.42118	2.67805	0.0465987
chr4	46862845	46865157	1.23351	2.35138	0.000736416
chr13	37464846	37466871	1.10771	2.15504	0.000704134
chr18	34957395	34959837	1.72099	3.29662	1.33355e-09
chr6	94499703	94500904	0.934207	1.91084	0.00885059
chr15	25560481	25561327	2.12161	4.35179	0.0139571
chr4	138336444	138339487	2.44482	5.44457	9.97575e-13
chr2	92427147	92438737	0.750171	1.68199	0.0045726
chr11	109699466	109707975	1.03821	2.05368	7.95346e-07
chr8	10935168	10937857	1.79253	3.46423	1.35512e-05
chr13	24942233	24954625	1.12275	2.17762	2.30424e-06
chr8	41149271	41156623	0.639048	1.5573	0.02221
chr11	21548631	21551461	1.3589	2.56489	3.12251e-07
chr14	100130706	100137930	0.671596	1.59283	0.0242285
chr9	44066989	44067678	1.25082	2.37977	0.0435211
chr2	52037558	52038785	1.1417	2.20641	0.0269288
chr10	61679338	61681841	0.723104	1.65073	0.0334337
chr11	20111109	20118632	0.689554	1.61279	0.033171
chr18	60658490	60661646	0.835281	1.7842	0.0296313
chr7	112494591	112502697	0.983101	1.97671	0.000135848
chr16	87511395	87513906	1.27373	2.41786	0.015381
chr15	6725286	6728540	1.35237	2.55331	3.30638e-05
chr2	59996717	59999000	2.69636	6.48164	1.93326e-09
chr15	31567853	31573278	0.987417	1.98263	0.00329772
chr15	44402449	44404412	1.02857	2.04001	0.00636218
chr5	32055112	32057248	0.998917	1.9985	0.0189052
chr16	45640204	45641520	2.09073	4.25964	0.00631713
chr18	32160677	32161838	1.40748	2.65274	0.0133965
chr12	39930596	39932494	1.27286	2.4164	0.00152147
chr4	59805352	59807963	0.940301	1.91893	0.000453355
chr2	27709893	27725517	0.660901	1.58107	0.0303613
chr13	95842258	95853854	0.837651	1.78714	0.000718737
chr13	67779179	67781059	1.12746	2.18474	1.23177e-05
chr18	34947619	34957189	1.07356	2.10463	0.000393756
chr4	49542545	49550903	1.45288	2.73755	1.33751e-11
chr15	81271796	81273530	1.3674	2.58005	0.00259588
chr19	10696994	10700477	1.05387	2.07609	0.0450405
chr1	39423992	39428660	2.69481	6.47468	1.49305e-12
chr4	108164303	108169668	0.944515	1.92454	0.00489418
chr13	38312008	38313287	1.10126	2.14542	0.0116377
chr10	115375655	115377929	0.894596	1.85909	0.0307004
chr14	64308920	64313978	1.24842	2.37581	3.40699e-05
chr6	30355404	30357659	1.23428	2.35264	3.49953e-06
chr4	11153882	11163806	0.742227	1.67276	0.00381982
chr2	32138263	32140996	1.3489	2.54717	9.53222e-06
chr19	46618485	46626331	1.41964	2.67519	1.53402e-07
chr18	80527961	80528625	1.9021	3.73756	0.000720194
chr9	106240165	106248512	0.594424	1.50987	0.044199
chr8	46325899	46328501	1.48017	2.78982	0.00300415
chr15	91033216	91036225	0.946315	1.92694	0.0171393
chr14	73158517	73160658	1.21127	2.31542	0.0397132
chr13	34627532	34633910	0.837017	1.78635	0.00111463
chr13	74498537	74502890	1.6786	3.20117	1.00255e-09
chr16	49533608	49534631	2.44622	5.44987	2.82509e-06
chr13	68213601	68219170	0.961686	1.94759	0.00860152
chr18	8718184	8721574	1.05879	2.08318	0.0110153
chr6	90449732	90451958	1.18019	2.26606	0.0010645
chr18	80226386	80228465	0.836918	1.78623	0.0373378
chr5	63811596	63815656	0.984538	1.97868	0.000855314
chr12	8853485	8855288	0.832532	1.78081	0.0309746
chr16	31429504	31430078	1.79746	3.47607	0.0446753
chr7	141412554	141424836	1.51731	2.86257	2.50511e-10
chr1	156657693	156660574	1.08048	2.11474	0.0133965
chr8	32098900	32101331	1.55448	2.93728	0.0013851
chr1	82289434	82292393	1.09687	2.1389	4.65605e-05
chr14	64299954	64301408	1.50853	2.8452	0.00558168
chr13	109775247	109777237	1.42548	2.68604	6.09972e-06
chr4	12139619	12143875	1.60215	3.03595	1.02965e-08
chr12	54361515	54363263	2.33763	5.05471	0.0001614
chr5	146975783	146978244	1.52291	2.87371	0.00500132
chr1	133328175	133329787	2.12123	4.35064	0.00237507
chr1	37056517	37057855	1.73397	3.32642	0.000441965
chr7	105750713	105752375	0.70332	1.62825	0.0111992
chr10	40134778	40142449	0.861573	1.81702	0.00636322
chr15	102450140	102451845	0.858988	1.81377	0.0419007
chr10	40151616	40153715	0.910074	1.87914	0.00761894
chr7	4162815	4164863	0.865234	1.82164	0.026765
chr1	131545825	131549313	0.828334	1.77563	0.0125727
chr15	62711360	62715282	2.24438	4.73834	2.36946e-12
chr19	36347396	36350175	1.02731	2.03821	0.0154004
chr1	167242365	167243579	2.43164	5.39507	4.82472e-08
chr12	54377358	54379843	1.49732	2.82319	5.71845e-05
chr4	131904861	131907829	1.03875	2.05445	0.041783
chr17	30575060	30577391	0.920694	1.89303	0.00593981
chr7	141163104	141174112	0.614582	1.53111	0.0417704
chr12	81161241	81164340	1.23197	2.34888	0.0116138
chr1	92771436	92771935	3.4061	10.6008	0.000418424
chr10	26848863	26851004	1.33632	2.52507	0.000927517
chr10	117692370	117694462	1.14164	2.20632	0.0296313
chr9	46267126	46276123	1.2099	2.31321	0.000403442
chr2	23005401	23007813	0.7938	1.73363	0.04792
chr5	32132107	32142466	1.10883	2.15671	0.00020361
chr12	118365307	118368937	1.21222	2.31694	0.00605894
chr4	11082373	11091677	0.602633	1.51849	0.0274863
chr3	135404031	135404742	2.25737	4.7812	0.00187133
chr13	29358964	29362699	1.44518	2.72296	1.59729e-05
chr14	21367471	21370704	1.49811	2.82473	0.000661942
chr15	25973408	25977391	1.82372	3.53992	2.80817e-10
chr5	51550388	51554606	1.05146	2.07263	6.58707e-05
chr8	40857251	40860420	2.21371	4.63868	4.82997e-12
chr5	118503470	118506047	1.35519	2.5583	2.5681e-05
chr15	73067731	73068939	1.6796	3.2034	0.0024041
chrX	8251807	8253266	0.783304	1.72107	0.0271286
chr10	128207224	128213474	0.652893	1.57232	0.0350977
chr6	119107488	119109129	2.18483	4.54673	0.00201137
chr11	87403881	87405092	1.01845	2.02575	0.0218928
chr10	67279760	67286488	0.849272	1.80159	0.0307995
chr9	48602411	48608012	0.99713	1.99603	0.00470326
chr16	37863670	37865180	1.5954	3.02178	0.000499574
chr6	95687306	95693810	1.15775	2.23109	0.0119299
chr1	168361855	168363599	3.21045	9.25639	8.44608e-18
chr17	46710714	46713701	0.854964	1.80871	0.0347473
chr7	130236192	130237352	1.89804	3.72706	0.0144469
chr6	134519992	134523815	1.33393	2.52088	0.00503353
chr7	114360463	114364996	1.20405	2.30385	0.00143204
chr12	54200579	54206566	1.4613	2.75355	4.68711e-07
chr2	104812584	104813708	1.66276	3.16623	0.0141499
chr10	95677560	95686807	0.797296	1.73784	0.0111031
chr10	128004093	128006122	0.756586	1.68949	0.0461179
chr2	155724302	155725386	2.45345	5.47724	0.000281155
chr1	92178162	92181691	0.906823	1.87491	0.0181184
chr4	139196899	139199109	0.943366	1.92301	0.0107312
chr6	31102548	31152656	0.696969	1.6211	0.0167935
chr2	52476563	52478169	1.87072	3.65714	0.000146968
chr7	34652260	34657551	1.51367	2.85536	0.000177097
chr6	139845701	139850933	1.81071	3.50814	4.30964e-07
chr7	120681507	120683472	1.00733	2.01019	0.0263379
chr13	96574987	96577691	0.861893	1.81742	0.0185896
chr1	118588555	118591963	1.16676	2.24507	0.000544371
chr3	51289363	51290758	3.24651	9.49068	1.4739e-07
chr9	108219557	108222892	0.805963	1.74831	0.0110783
chr3	60551621	60553796	1.27363	2.4177	0.0219314
chr12	54352748	54353689	1.25734	2.39055	0.0125748
chr11	8567116	8572346	0.973628	1.96377	0.0317468
chr2	31468103	31474431	1.2552	2.387	6.97694e-06
chr5	99282647	99288621	2.52846	5.76956	2.06475e-19
chr1	88302463	88303977	2.37219	5.17725	6.85477e-08
chr7	92819064	92823952	1.08118	2.11577	0.0252113
chr11	86851985	86854364	1.01163	2.01619	0.00534615
chr13	51871374	51873069	1.36063	2.56798	0.0154004
chr13	37456250	37461695	0.603114	1.51899	0.0465387
chr18	65106095	65110946	1.20656	2.30787	0.0013186
chr9	119101704	119103195	1.09316	2.13341	0.00242611
chr2	131396995	131397933	2.8125	7.02499	0.000879186
chr4	141328120	141333586	0.645495	1.56428	0.034701
chr10	111296394	111301364	0.974683	1.96521	0.00319804
chr18	61717282	61722304	0.767298	1.70208	0.00581182
chr14	76098263	76099531	2.68688	6.43918	5.90438e-10
chr2	23009649	23018105	1.83762	3.5742	4.9863e-08
chr2	23067064	23083128	0.625291	1.54252	0.007395
chr19	3220834	3228459	1.07578	2.10786	0.00053373
chr17	25879380	25882863	1.06706	2.09516	1.0511e-05
chr4	101693194	101696777	1.639	3.11449	5.05371e-05
chr17	64759236	64768942	0.705705	1.63094	0.0134887
chr10	28126781	28136825	1.13488	2.196	0.0252113
chr16	24419136	24422596	0.987501	1.98275	0.00116101
chr11	117961076	117970721	1.11636	2.16799	0.00244694
chr5	134627269	134633441	1.54148	2.91093	9.88569e-11
chr1	35763389	35765117	0.777879	1.71461	0.0271148
chr7	79304603	79317020	1.24377	2.36816	0.0230203
chr12	29073848	29076915	1.62053	3.07489	0.000160455
chr5	31965578	31969650	1.04095	2.05758	1.07753e-05
chrX	168941168	168941795	2.09238	4.26451	0.00518039
chr14	47531168	47536752	1.66824	3.17827	4.49625e-14
chr7	64752787	64755671	1.58594	3.00203	5.07945e-06
chr3	65946474	65961119	1.18329	2.27094	0.000914377
chr5	31681534	31683266	1.57089	2.97088	6.44739e-06
chr7	112490859	112493094	1.01651	2.02302	0.0102235
chr7	141537516	141540500	0.594655	1.51011	0.038411
chr17	64640569	64649880	1.91408	3.76874	2.0747e-15
chr1	133301473	133303721	0.792141	1.73164	0.0462783
chr8	126906818	126910729	1.38969	2.62023	2.02611e-07
chr9	90239377	90242007	1.9007	3.73395	3.72017e-07
chr8	40662736	40663768	2.36344	5.14595	0.000165392
chr16	4366115	4379576	0.674246	1.59576	0.0270674
chr8	69088378	69094235	0.937841	1.91566	0.00169844
chr12	29077591	29080281	1.92907	3.80809	6.7238e-08
chr13	109480770	109483051	1.60339	3.03856	2.15742e-05
chr5	100916626	100917781	1.61592	3.06507	0.0151795
chr2	65216958	65240479	0.727847	1.65617	0.0078912
chr2	90474848	90478236	1.30503	2.47088	9.86854e-05
chr2	60828512	60830065	1.60488	3.04171	0.0307004
chr2	167313006	167340939	0.780707	1.71797	0.00147009
chr19	20724240	20728317	0.882897	1.84408	0.0161632
chr4	139230768	139235177	0.802324	1.74391	0.0140277
chr6	119137400	119140400	3.44473	10.8884	2.12783e-22
chr14	76099719	76100954	2.60775	6.09552	6.5555e-09
chr2	103865286	103871542	0.922386	1.89525	0.0108193
chr3	79848853	79850632	0.893664	1.85789	0.0132083
chr5	32466981	32476593	0.88302	1.84423	0.00538975
chr18	12966706	12968047	1.25966	2.3944	0.0406913
chr13	37687924	37690134	2.56611	5.92212	1.08445e-10
chr9	50699626	50702274	0.91854	1.8902	0.00343236
chr3	144285146	144286665	1.56919	2.96738	0.00196563
chr8	45322969	45325777	1.14008	2.20393	0.006324
chr14	20206183	20206872	2.99227	7.95723	0.000252326
chr3	102380950	102386723	1.68678	3.21937	3.08102e-16
chr1	133306615	133311869	1.19763	2.29363	1.31595e-08
chr7	140821067	140822610	1.14389	2.20976	0.00194315
chr3	41294305	41296207	0.910366	1.87952	0.0238302
chr6	134801368	134805624	1.49035	2.80958	5.07945e-06
chr6	57535697	57539324	1.43514	2.70409	1.41986e-05
chr19	56600445	56603090	0.869829	1.82745	0.0122503
chr7	114290895	114294134	0.857274	1.81161	0.00956502
chr13	34724125	34727168	0.639332	1.55761	0.0399436
chr13	89678373	89684052	0.985055	1.97939	0.0484297
chr7	130246119	130249358	1.05531	2.07817	0.0368458
chr5	34405640	34407667	1.05178	2.07308	0.00578772
chr16	52128027	52130593	1.31347	2.48538	0.0169316
chr16	62871954	62875020	1.56889	2.96676	0.00118351
chr13	95804726	95807552	1.10252	2.14729	0.0125981
chr13	36085713	36088192	2.77075	6.82461	4.10314e-13
chr6	48541007	48543126	0.857908	1.81241	0.00592497
chr13	109818309	109824559	2.19507	4.57913	5.304e-12
chr1	160373575	160374709	1.40625	2.65047	0.0145013
chr12	103542882	103545596	1.92328	3.79285	0.000316334
chr2	155873199	155874844	1.76685	3.40309	0.000191603
chr16	52341445	52352733	0.785288	1.72344	0.031353
chr15	59314074	59319042	0.715807	1.6424	0.00473547
chr11	11959492	11967824	1.50392	2.83612	6.62609e-07
chr2	52416808	52425981	0.653358	1.57282	0.0226938
chr10	125268427	125272045	1.27364	2.41771	0.00020361
chr3	60624519	60626430	1.35188	2.55244	0.0088687
chr19	36642624	36647505	1.7532	3.37106	1.36671e-06
chr17	31841167	31844667	1.3728	2.58972	0.00106631
chr19	58553908	58556590	1.67321	3.18923	0.000103505
chr6	122620133	122622677	1.11834	2.17097	0.0226501
chr13	109588179	109595113	1.04548	2.06406	0.0117083
chr7	144932737	144934752	2.56061	5.89957	0.00885617
chr13	20114295	20117141	1.01946	2.02717	0.0011258
chr1	192113835	192118901	2.7296	6.63274	1.43587e-24
chr10	20672953	20674934	1.41462	2.6659	0.000515835
chr12	78763479	78766274	1.21054	2.31425	0.0370964
chr4	100229900	100232715	1.10183	2.14626	0.00256633
chr17	31745418	31750195	1.22527	2.338	2.55441e-06
chr18	61364565	61366167	1.13897	2.20224	0.0197321
chr2	167820763	167836484	0.850074	1.80259	0.0036166
chr17	8806287	8806801	2.3296	5.02665	0.0155509
chr15	66967664	66970413	0.778135	1.71491	0.0164972
chr7	123064971	123066868	1.86849	3.65151	3.45018e-05
chr17	47510038	47512311	0.888903	1.85177	0.00218369
chr18	80528742	80529573	3.74724	13.4286	1.75785e-06
chr10	76534609	76539495	2.99036	7.9467	6.66823e-20
chr7	112527343	112532530	2.54443	5.83377	3.02533e-26
chr1	82167387	82169960	0.976236	1.96733	0.00247723
chr11	103056174	103057720	1.22735	2.34136	0.0368435
chr16	23041979	23043255	1.99767	3.99354	6.77169e-09
chr2	166193322	166194718	2.13726	4.39926	1.57976e-06
chr12	26459205	26461434	0.79095	1.73021	0.00667602
chr17	31860244	31864654	1.81683	3.52307	4.65348e-15
chr4	35305431	35307081	2.49423	5.63429	0.000700891
chr2	127019986	127024122	1.68222	3.20922	0.0285122
chr4	139621409	139633427	1.80722	3.49968	8.34669e-12
chr8	3284070	3284763	1.8736	3.66445	0.0125286
chr6	108425549	108431020	1.39437	2.62873	2.51866e-07
chr6	31249611	31254493	1.14187	2.20667	7.27133e-06
chr10	21449058	21450202	2.2514	4.76145	0.00109213
chr19	37254161	37256886	0.896125	1.86106	0.0109659
chr16	37524737	37528451	1.49413	2.81695	1.14734e-06
chr5	145200740	145201972	1.10166	2.14602	0.00500304
chr17	5567374	5568087	3.25581	9.55205	6.26305e-06
chr3	102371535	102373155	0.873541	1.83215	0.0339386
chr13	98895720	98898225	0.755914	1.6887	0.0135707
chr3	65664667	65667747	1.11353	2.16374	0.0240136
chr8	126513732	126518838	2.54402	5.83211	2.13876e-20
chr5	88915938	88917063	1.2475	2.3743	0.00351971
chr17	64590763	64591958	1.88453	3.69232	0.002874
chr16	35097443	35099016	1.10587	2.15229	0.000741612
chr5	145203017	145206610	1.0144	2.02006	0.000160924
chr9	96649585	96650662	1.36139	2.56932	0.0208077
chr12	29081659	29082892	2.23106	4.69478	3.47004e-05
chr9	121901051	121907206	1.45363	2.73896	0.000141198
chr4	11895669	11897238	1.69144	3.22979	3.12914e-05
chr7	118934420	118936766	1.78154	3.43793	1.27191e-05
chr2	75656758	75662951	0.640405	1.55877	0.047621
chr17	31692506	31693480	2.39123	5.24603	0.000660241
chr16	4332885	4335428	1.02308	2.03225	0.00373157
chr18	80252123	80264578	0.706587	1.63194	0.0171425
chr19	59064624	59069480	1.84482	3.59208	8.23576e-09
chr4	137768387	137770782	1.29708	2.45731	0.000326194
chr13	37952110	37954307	0.968486	1.95679	0.0010848
chr15	55803378	55807363	1.41787	2.6719	4.28881e-08
chr12	17504927	17509282	2.29401	4.90418	3.69863e-16
chr5	22513813	22515976	1.82084	3.53286	0.0302898
chr14	29993846	30000302	0.827852	1.77504	0.0340417
chr13	40940153	40941718	1.74276	3.34675	0.00130971
chr7	99663962	99667449	1.13233	2.19213	0.0124618
chr5	31695317	31701124	1.612	3.05676	5.02928e-10
chr8	124920990	124928277	1.053	2.07484	1.89561e-05
chr5	137067026	137080576	0.95486	1.93839	0.000684103
chr12	40576220	40578462	1.11859	2.17134	0.0313522
chr1	131076094	131098434	1.18698	2.27676	0.000270085
chr4	118283238	118288020	1.31742	2.49221	2.8647e-08
chr2	128136585	128138360	2.48589	5.6018	1.66882e-06
chr4	11190145	11192738	0.88533	1.84719	0.00872512
chr8	124263423	124268823	1.43884	2.71104	5.25949e-06
chr7	122020308	122021629	0.877252	1.83687	0.0091031
chr17	26521747	26526085	0.928771	1.90365	0.0228509
chr7	92810824	92813125	2.0123	4.03424	1.82557e-09
chr9	79880243	79880918	1.76276	3.39347	0.00761894
chr18	16672085	16676068	1.28401	2.43515	3.10508e-06
chr9	76553204	76554292	1.47554	2.78087	0.00981085
chr4	144928412	144931816	1.4672	2.76486	3.40861e-08
chr1	86433632	86436091	0.766188	1.70077	0.0104727
chr15	6715690	6717072	1.38836	2.61781	0.0393445
chr13	99057174	99059975	1.49214	2.81306	4.82835e-09
chr6	28678591	28684752	1.89179	3.71096	4.78326e-07
chr8	126943129	126947030	0.837278	1.78668	0.002874
chr6	56373555	56374177	2.29929	4.92215	0.00283328
chr2	155877954	155880889	1.12403	2.17955	0.0111992
chr4	45449753	45532530	0.590676	1.50595	0.0399865
chr18	16359302	16361314	0.921416	1.89397	0.0288612
chr9	24434235	24435791	0.994179	1.99195	0.0109161
chr9	67001342	67004661	1.81604	3.52114	1.13376e-09
chr15	11725599	11727139	1.08036	2.11457	0.0170612
chr1	90233341	90240759	1.39089	2.6224	0.00790624
chr9	67019144	67029930	1.02517	2.0352	9.76058e-05
chr17	64712788	64715533	1.29912	2.46078	0.00106281
chr2	119288110	119289862	1.12932	2.18756	0.000599228
chr15	6441428	6451660	1.27483	2.4197	0.018603
chr18	7610263	7611079	1.52003	2.86798	0.037995
chr11	102229187	102230917	0.69589	1.61988	0.0357335
chr8	126822782	126836027	0.915158	1.88578	7.875e-05
chr5	66164477	66172644	0.7809	1.7182	0.0352196
chr10	111403944	111406850	1.49124	2.8113	0.000956476
chr13	109596672	109605682	1.31428	2.48678	6.40998e-05
chr6	128199935	128200692	1.2519	2.38156	0.0357636
chr17	50420838	50422734	0.926295	1.90039	0.0217184
chr12	54354085	54354835	2.71569	6.56906	0.000305093
chr11	50929146	50932274	0.708298	1.63388	0.0452773
chr1	74196476	74198565	0.816494	1.76112	0.0440603
chr4	11093310	11095900	0.834553	1.7833	0.0235198
chr4	49552785	49554829	1.69484	3.2374	0.000851106
chr2	146466794	146471283	0.830161	1.77788	0.0177486
chr8	22410228	22414677	1.25542	2.38737	0.000101177
chr2	172472856	172474440	1.25343	2.38408	0.0482442
chr17	31851506	31859552	1.54763	2.92336	3.88042e-13
chr2	132570756	132574496	1.05211	2.07355	0.023004
chr3	146588858	146612830	0.858164	1.81273	0.00227355
chr13	37713561	37717142	1.06049	2.08564	2.26744e-05
chr6	94812487	94815263	1.41508	2.66675	0.000309271
chr16	13400611	13401614	1.36986	2.58446	0.0282345
chr10	53391169	53399610	0.916449	1.88746	0.028344
chr2	60270801	60272802	1.25333	2.38392	0.000100631
chr1	72011363	72015678	2.17537	4.51702	7.57632e-13
chr4	11535076	11537603	0.992759	1.98999	0.0358774
chr8	22393234	22405726	1.4447	2.72206	1.48691e-07
chr15	78464435	78472612	0.689226	1.61242	0.00570785
chr16	93882907	93883619	1.74265	3.34649	0.00473547
chr17	31693651	31694387	2.80644	6.99554	7.36507e-05
chr19	24155146	24157631	0.831459	1.77948	0.0125408
chr17	5439410	5441193	0.861354	1.81674	0.00142458
chr8	11529961	11532135	1.11366	2.16394	0.0228375
chr9	108001547	108004073	0.72912	1.65763	0.0315337
chr2	131501670	131515789	0.735985	1.66553	0.00372306
chr4	145071192	145075714	0.874765	1.83371	0.0290332
chr3	65971062	65977012	1.09103	2.13027	0.00121621
chr17	5605567	5607140	1.96831	3.91311	0.000489047
chr10	53373386	53385801	1.18578	2.27486	0.00535479
chr10	91155944	91160354	0.67111	1.5923	0.0187421
chr11	88521557	88525492	1.15522	2.22718	0.00802808
chr5	130253657	130257927	0.706495	1.63183	0.0120014
chr2	72158847	72161005	1.20912	2.31197	0.00658758
chr11	116182183	116203227	1.00493	2.00685	0.000108021
chr14	100125825	100127144	1.24692	2.37334	0.047029
chr1	133314940	133318010	2.07153	4.20333	1.98105e-09
chr2	165304453	165306365	1.50973	2.84756	0.000422499
chr16	49529237	49533523	1.77137	3.41379	3.49867e-05
chr17	32109027	32110531	2.5543	5.87381	0.000451223
chr18	38337582	38339877	0.929956	1.90522	0.00027517
chr8	109759477	109760648	1.19846	2.29495	0.0231899
chr12	8826498	8832154	1.39263	2.62556	1.3042e-05
chr16	85791398	85793730	1.40185	2.6424	0.0111418
chrX	112338715	112339645	1.40366	2.64572	0.0053305
chr6	108412209	108414502	1.34996	2.54905	1.70287e-05
chr4	135297150	135303867	0.607408	1.52352	0.0230145
chr6	51269340	51273252	1.25096	2.38	0.0137709
chr13	20107331	20109281	1.29464	2.45315	0.0108912
chr13	92649112	92652792	1.23732	2.3576	0.00252905
chr18	34918360	34924677	1.00804	2.01117	3.23787e-05
chr5	114159313	114164064	0.920623	1.89293	0.000282964
chr5	135734836	135736572	1.22679	2.34045	0.00690265
chr12	3866073	3869619	0.907059	1.87522	0.0119844
chr16	31492426	31494954	1.5608	2.95018	0.000209539
chr19	3327872	3329129	1.18598	2.27518	0.0458379
chr5	130272694	130273963	1.54739	2.92288	0.000806772
chr12	16628977	16635214	1.05631	2.07961	0.00670843
chr19	29945067	29949455	0.662237	1.58253	0.0442683
chrX	70385036	70386786	0.722032	1.6495	0.0260659
chr2	32457526	32459453	0.955355	1.93906	0.0383455
chr9	21366749	21369668	0.808312	1.75116	0.0168516
chr2	134723169	134725612	1.3679	2.58094	0.037506
chr7	90057845	90062814	1.52656	2.88097	3.85433e-06
chr9	65467079	65468377	1.19559	2.29038	0.013645
chr2	173150624	173160815	1.17899	2.26418	0.0123722
chr8	41088034	41092506	1.04204	2.05914	0.00421475
chr9	48611925	48613826	1.81095	3.50873	0.000237342
chr15	25939642	25951752	0.932999	1.90924	5.97699e-06
chr10	105571274	105575225	1.31313	2.48481	0.00249627
chr1	165614866	165619022	0.855361	1.80921	0.00281262
chr7	80912954	80916891	1.12289	2.17783	0.000403442
chr16	76318958	76320917	1.00825	2.01148	0.0153984
chr4	47310120	47310852	2.08614	4.24611	0.000131931
chr5	135622646	135633867	1.37688	2.59705	1.16839e-08
chr10	99252427	99258531	0.920413	1.89266	0.00556128
chr6	57540115	57543206	0.884571	1.84622	0.0167486
chr17	27975062	27977313	1.03085	2.04322	0.00603072
chr1	73927681	73933622	0.795861	1.73611	0.00284301
chr2	155892928	155897055	1.47522	2.78026	5.37154e-08
chr8	11000555	11012431	1.53266	2.89319	1.07854e-06
chr8	40572008	40574854	1.18302	2.27052	1.68281e-06
chr13	109896842	109905527	2.35162	5.10398	3.73454e-11
chr6	118954021	118956861	1.66827	3.17834	6.05339e-08
chr6	139585705	139591245	0.843681	1.79462	0.00540772
chr13	43966540	43968242	1.93618	3.82691	4.21258e-05
chr5	114130213	114134966	1.37879	2.60051	9.50214e-05
chr18	77877529	77880958	1.06668	2.0946	2.00142e-05
chr6	134485448	134487637	0.783913	1.72179	0.0401719
chr3	58233041	58238930	0.710733	1.63664	0.0197303
chr8	41200790	41209800	0.722947	1.65055	0.0169725
chr11	86951685	86957820	1.63802	3.11237	1.13388e-14
chr9	50462306	50463269	1.17544	2.25862	0.00868342
chr6	87835708	87842997	1.47513	2.78009	3.0327e-07
chr10	69148436	69154087	0.80025	1.7414	0.0253725
chr6	28735593	28737930	0.96164	1.94752	0.0199179
chr11	11884420	11891016	1.65819	3.15621	1.22555e-10
chr12	79440390	79443033	1.33792	2.52786	0.00116894
chr7	4169438	4172155	1.14854	2.21689	0.00105061
chr7	128522532	128535748	0.727467	1.65573	0.0269922
chr13	35992779	35997281	1.78623	3.44913	1.4779e-10
chr12	100861947	100863721	1.10843	2.1561	0.00196563
chr13	74530931	74535462	1.47404	2.778	6.12288e-06
chr10	128366954	128370097	0.878075	1.83792	0.00594022
chr3	104793110	104797755	1.32542	2.50606	1.41986e-05
chr6	94793069	94797013	1.04049	2.05693	0.000170545
chr7	12927361	12930816	1.43672	2.70705	0.000132058
chr18	67510326	67511708	1.53815	2.90422	0.0272206
chr8	40583707	40585320	1.65297	3.14481	0.00980599
chr9	68880879	68885586	1.34408	2.53868	1.54778e-05
chr4	152211785	152213644	1.36532	2.57634	0.000820308
chr6	149167431	149174371	1.30569	2.47202	0.00762945
chr4	98102747	98104949	1.23632	2.35598	0.0194546
chr13	101861132	101863906	1.16197	2.23763	0.0080415
chr14	60992680	60994528	0.954863	1.93839	0.00343794
chr6	31179093	31180338	1.32297	2.50181	0.0216383
chr6	77075839	77076541	1.05892	2.08338	0.0481452
chr6	99197263	99200945	1.2517	2.38121	1.91819e-06
chr10	69103485	69108146	1.77855	3.43082	1.20477e-10
chr13	52151598	52157919	1.65529	3.14986	0.00305726
chr5	113035181	113036635	1.10018	2.14381	0.0117598
chr1	39444813	39447144	0.909916	1.87894	0.00566788
chr8	119883987	119887044	0.81531	1.75968	0.00247723
chr17	80676031	80678803	0.958341	1.94307	0.00919814
chr1	151751349	151756785	0.851326	1.80416	0.0253179
chr10	68119141	68140315	0.865844	1.82241	0.00275443
chr6	134448053	134452032	0.930582	1.90604	0.0104546
chr13	48915145	48917081	0.964688	1.95164	0.0318643
chr15	95891125	95892634	1.94922	3.86165	0.000769913
chr10	53427656	53430219	1.64133	3.11952	0.00315398
chr4	130629399	130632105	0.746168	1.67733	0.00716558
chr10	110952150	110954160	1.08853	2.12657	0.0052471
chr8	40860851	40900576	1.64064	3.11804	8.84758e-12
chr2	132612525	132615189	1.32567	2.5065	0.000386964
chr2	173122875	173127645	1.28885	2.44334	1.9804e-06
chr19	46901618	46903642	0.992104	1.98908	0.0169725
chr4	143184339	143195792	0.772873	1.70867	0.0294076
chr15	38709149	38714194	1.10617	2.15273	0.00122591
chr6	113650799	113663310	1.20973	2.31295	1.12569e-05
chr17	8646577	8648577	1.48589	2.8009	0.00146252
chr16	56278098	56281796	1.28867	2.44303	6.54256e-05
chr12	54449479	54450904	2.52488	5.75526	1.01809e-06
chr13	109914462	109916847	1.62033	3.07446	0.000759033
chr9	55321956	55327750	1.04542	2.06397	0.000471451
chr10	125489656	125491747	1.23641	2.35612	0.00249902
chr11	94588356	94592304	1.00943	2.01312	2.98721e-05
chr9	65812309	65813821	1.33082	2.51546	0.00531375
chr10	63066296	63067520	1.32369	2.50306	0.0226501
chr19	17554359	17555924	1.90079	3.73417	0.0283952
chr11	117914108	117915402	1.72758	3.31171	0.000947583
chr17	72398818	72400579	1.49435	2.81737	4.03358e-05
chr14	51870030	51871952	0.94392	1.92375	0.0355137
chr17	80833125	80835097	1.23393	2.35207	0.0388736
chr16	87523118	87525716	1.58701	3.00426	2.23181e-11
chr6	134818957	134820865	1.26796	2.4082	0.0232622
chr7	100662453	100663301	1.93747	3.83033	0.00248925
chr6	125480625	125485315	0.695371	1.6193	0.0109711
chr6	54592453	54596573	0.916298	1.88727	0.000684103
chr6	56372862	56373390	3.01976	8.11032	0.00890737
chr13	93671421	93678175	2.39398	5.25606	1.05411e-24
chr10	53434256	53436556	1.08343	2.11907	0.002152
chr13	62082074	62084470	2.53077	5.77881	0.000322911
chr15	13366842	13369578	1.93011	3.81084	0.000112654
chr6	99093994	99097202	1.03188	2.04468	0.00429845
chr7	112465881	112468608	0.944001	1.92386	0.0279307
chr6	17512571	17514383	1.61705	3.06747	0.000506099
chr7	132619039	132621220	2.33707	5.05276	7.099e-11
chr6	57530456	57535611	1.96122	3.89391	3.89232e-09
chr16	13204787	13207147	0.624313	1.54148	0.0320682
chr12	42434663	42436653	1.41139	2.65994	3.65266e-05
chr2	72183333	72191285	0.669939	1.59101	0.00874243
chr15	59034638	59051512	0.641243	1.55967	0.0078912
chr7	84110338	84155485	1.39946	2.63803	2.62374e-08
chr12	54443046	54444609	1.94734	3.85662	0.00028652
chr6	72342213	72349366	0.877074	1.83665	0.0229352
chr15	86187998	86190187	1.23542	2.35449	1.96848e-05
chr6	90434187	90437365	2.18334	4.54204	7.64369e-10
chr11	109669182	109671974	1.18792	2.27824	0.000292811
chr12	40677231	40680141	1.01625	2.02265	0.00059954
chr3	138221135	138245479	1.57323	2.9757	6.78712e-13
chr13	43990190	43993993	2.0495	4.13962	6.59783e-08
chr3	9505087	9506289	1.62615	3.08689	0.00791413
chr5	74123427	74124045	1.94771	3.85761	0.0441648
chr8	89364432	89366035	1.7598	3.38652	0.0405684
chr3	31036608	31041008	0.924589	1.89814	0.00593196
chr4	11073036	11076830	1.18741	2.27743	0.00153294
chr13	109838644	109844430	1.46962	2.76949	0.00225129
chr1	92047141	92053141	2.46071	5.50489	1.16369e-28
chr19	46626838	46630788	0.825131	1.7717	0.0260823
chr6	146941072	146948001	0.962363	1.9485	0.000268982
chr1	118332955	118336811	1.21061	2.31435	0.00833062
chr5	118673083	118675109	1.21141	2.31564	0.00456109
chr9	66171600	66175147	0.68507	1.60778	0.0274472
chr16	31569620	31572123	1.43906	2.71145	1.03732e-10
chr5	113102624	113103378	2.46601	5.52515	0.000156034
chr4	108455230	108462956	0.908637	1.87727	0.0281052
chr7	35298568	35305429	0.61789	1.53463	0.040309
chr14	65368264	65382538	1.80457	3.49325	5.37433e-09
chr2	156950628	156952119	1.77837	3.43039	0.000436813
chr1	78609074	78609725	1.54683	2.92174	0.0198189
chr3	138255518	138257312	1.72299	3.30119	0.000308537
chr13	75777022	75780238	1.2754	2.42066	0.000233203
chr4	128949533	128951466	1.39486	2.62963	0.000441965
chr5	32038080	32040350	1.63163	3.09862	4.47867e-10
chr17	49304182	49306223	1.36622	2.57794	0.00012245
chr5	142595408	142599095	3.15113	8.88349	4.82431e-37
chr14	7870399	7872408	1.20769	2.30968	0.0248113
chr2	132705373	132706248	2.32876	5.02372	0.00255407
chr7	63922936	63928569	0.793122	1.73282	0.00684683
chr5	89030804	89034653	1.16161	2.23707	0.000879186
chr5	32193927	32198016	0.943117	1.92268	0.0499122
chr10	63127681	63129662	1.04611	2.06496	0.0188049
chr4	101233072	101240249	0.733955	1.66319	0.00951458
chr5	122399003	122401870	3.3326	10.0743	3.27756e-24
chr18	80932315	80934522	1.01557	2.0217	0.0174158
chr14	21093547	21123955	0.907191	1.87539	2.88684e-05
chr1	151619870	151621663	1.51672	2.8614	0.00438717
chr12	17509851	17511803	1.78545	3.44727	0.000139995
chr5	99347583	99350194	1.16032	2.23507	0.0240673
chr5	64085107	64086307	1.24885	2.37651	0.0130677
chr17	5176432	5179471	1.15503	2.22688	0.00875852
chr1	91433595	91461874	0.98138	1.97435	0.00574484
chr6	70842862	70846372	0.849116	1.8014	0.0151878
chr13	107641058	107643080	1.29447	2.45287	0.0253449
chr4	59556521	59559616	1.60138	3.03433	2.02386e-09
chr4	144960176	144963497	0.784418	1.7224	0.0229352
chr6	115631360	115636891	0.686556	1.60944	0.00507254
chr19	34848202	34851236	0.884905	1.84664	0.0379242
chr15	101253411	101255952	2.16341	4.47972	1.92122e-12
chr2	65002850	65008866	0.865338	1.82177	0.0358414
chr7	37142126	37142849	1.87059	3.65681	0.000970491
chr11	100813422	100844086	1.00897	2.01247	0.00023233
chr18	33209399	33215316	0.81269	1.75648	0.0213337
chr2	57114093	57115038	4.20445	18.436	4.53237e-13
chr1	174918199	174921943	2.22234	4.6665	5.20858e-09
chr2	30463420	30465470	1.25306	2.38347	8.98537e-05
chr2	132574648	132578956	1.2692	2.41028	0.00101286
chr13	67482118	67485102	0.625474	1.54272	0.0209062
chr4	53317062	53318462	1.78705	3.45109	0.00307426
chr4	119223989	119226914	0.817911	1.76285	0.00864533
chr1	133274309	133279998	1.44247	2.71787	5.304e-12
chr5	112276445	112282448	0.627053	1.54441	0.0446878
chr11	60239848	60246813	0.780538	1.71777	0.00122591
chr4	139379453	139390836	1.12261	2.1774	7.47043e-06
chr3	103913231	103917289	1.08203	2.11701	0.000661318
chr11	11972229	11975152	1.63401	3.10375	1.76364e-06
chr17	26503338	26516238	0.78605	1.72435	0.000526159
chr13	35988489	35990227	1.61039	3.05335	0.00297915
chr6	57511474	57515929	1.68532	3.21611	4.58228e-06
chr8	121576751	121582235	1.06644	2.09426	0.0125408
chr2	91708522	91713329	0.601897	1.51771	0.0365801
chr13	56664137	56665470	1.48296	2.79521	0.00602684
chr13	93820906	93823618	0.922871	1.89588	0.00303147
chr10	127423744	127426219	1.33074	2.51531	6.23558e-07
chr5	147052970	147078736	0.798655	1.73948	0.000524029
chr11	21566695	21572931	1.0041	2.00569	3.99984e-05
chr11	52094202	52095661	1.37671	2.59676	0.0289822
chr6	31432553	31436632	1.81699	3.52345	2.62374e-08
chr8	34621733	34623648	0.819115	1.76432	0.0192577
chr10	120914142	120916499	1.10458	2.15036	0.0141502
chr18	67514921	67517468	2.02542	4.0711	6.64696e-10
chr4	129034391	129036246	0.950038	1.93192	0.021148
chr16	31575248	31577016	2.28353	4.86869	2.01302e-06
chr14	20137856	20140985	1.35125	2.55134	2.47484e-06
chr8	126873706	126878885	1.33595	2.52442	8.00607e-08
chr10	128975826	128978072	1.50521	2.83866	1.08338e-06
chr12	81026686	81029020	0.946385	1.92704	0.0024041
chr4	41639440	41640333	1.19626	2.29144	0.0113662
chr10	63121511	63123479	1.72624	3.30865	0.00106913
chr11	84031465	84034578	0.835188	1.78409	0.00906227
chr9	57285928	57288744	0.983845	1.97773	0.0101462
chr15	39105125	39109495	0.863444	1.81938	0.0156416
chr14	121187769	121193128	0.750518	1.6824	0.0348929
chr13	20160884	20164781	1.03281	2.046	0.000121167
chr13	51114593	51117189	1.01832	2.02555	0.0169725
chr10	99576126	99577505	1.67905	3.20217	0.00690301
chr18	67703494	67707656	1.14949	2.21836	0.000108364
chr10	87923424	87929122	1.00325	2.00451	6.44739e-06
chr1	60561839	60568756	0.9743	1.96469	0.0362955
chr7	84194962	84203469	1.6359	3.10781	1.44547e-06
chr16	31452747	31456536	0.973104	1.96306	0.00629497
chr17	73939882	73945986	0.600193	1.51592	0.0153574
chr18	53253151	53257935	0.757789	1.6909	0.0498142
chr16	4413170	4421179	0.963684	1.95028	0.00502373
chr8	120919887	120920652	1.70067	3.25052	0.0368054
chr18	65048645	65062782	1.14478	2.21112	4.86105e-06
chr10	115381377	115388458	0.937091	1.91466	0.0342843
chr3	102337245	102338882	1.04147	2.05832	0.0399375
chr11	101658558	101668901	0.753047	1.68535	0.00287058
chr9	121404188	121406514	0.867955	1.82507	0.0385993
chr3	51220275	51238490	0.845254	1.79658	2.31364e-05
chr18	64375908	64383759	2.39454	5.25808	4.96132e-17
chr17	78979203	79000706	1.7332	3.32465	2.30806e-11
chr17	5610752	5613287	3.53892	11.6231	6.09021e-34
chr13	38319281	38321534	1.55009	2.92834	8.95818e-06
chr2	166124181	166127295	1.97198	3.92307	2.91048e-07
chr13	95879689	95893016	0.907587	1.87591	0.00411396
chr1	167262319	167264068	2.23988	4.72358	6.97694e-06
chr15	67124748	67158460	0.765428	1.69987	0.000557565
chr8	14886223	14892671	0.651864	1.5712	0.0328111
chr17	64663600	64664581	1.23679	2.35674	0.0407026
chr13	36282348	36284826	1.29716	2.45744	0.000231956
chr12	103559916	103570132	1.29986	2.46206	0.0047937
chr16	97755718	97759998	0.843965	1.79498	0.0012673
chr2	172465397	172469412	0.776326	1.71276	0.0273126
chr9	42490041	42491678	2.49392	5.63306	3.9344e-05
chr14	120317997	120320424	1.02212	2.0309	0.0198173
chr1	151679320	151680484	1.38934	2.61959	0.0211753
chr1	82181930	82185908	2.36274	5.14347	5.4641e-21
chr2	112261799	112263953	0.677528	1.5994	0.0218909
chr4	148037677	148041076	0.850153	1.80269	0.00416593
chr11	11937117	11940125	1.26034	2.39553	0.000331082
chr16	43378261	43384372	1.17944	2.26489	1.25355e-06
chr10	63059317	63065272	1.02367	2.03308	0.000257496
chr15	55793886	55796320	0.697853	1.62209	0.032978
chr18	16696062	16697789	1.23495	2.35373	0.0204508
chr1	105976445	105986745	0.850779	1.80347	0.00566653
chr6	99204364	99212780	1.23963	2.36138	0.00016083
chr4	35081876	35103682	1.00703	2.00978	0.00132061
chr5	129895703	129896509	1.1535	2.22453	0.0417468
chr10	59784193	59787451	0.964609	1.95153	0.00415144
chr8	40904866	40906602	1.61664	3.0666	0.00281262
chr18	67610036	67611051	1.17331	2.25528	0.0128822
chr4	138508807	138511074	0.90844	1.87702	0.00831152
chr13	17837809	17839070	1.56401	2.95674	0.00739468
chr12	15650517	15656076	1.01924	2.02686	0.0183083
chr4	11145316	11150063	0.692656	1.61626	0.0163009
chr10	95550283	95564941	1.03226	2.04523	3.46608e-05
chr7	99693029	99697547	1.27246	2.41573	0.000147653
chr12	88441369	88445078	1.69036	3.22736	0.00198495
chr13	4382133	4386536	1.31153	2.48204	2.01215e-05
chr5	99248332	99253784	1.4483	2.72887	1.89037e-06
chr3	118476933	118481370	1.44458	2.72183	0.000228333
chr6	29266197	29268279	1.7792	3.43236	1.48691e-07
chr12	54368915	54370175	2.10897	4.31383	4.96071e-07
chr16	4472793	4479794	0.83731	1.78672	0.000127683
chr6	141865435	141880719	0.777895	1.71463	0.00128592
chr11	101711370	101716656	0.962934	1.94927	0.000101308
chr17	31869598	31875590	0.745999	1.67714	0.00263145
chr18	12610656	12612165	1.58329	2.99652	0.000156321
chr11	86989817	86996758	0.707775	1.63328	0.00626213
chr8	126609181	126611340	1.4995	2.82745	4.60242e-07
chr9	24499196	24505923	1.16414	2.241	4.38027e-05
chr13	52970124	52983622	1.2272	2.34111	0.000114178
chr8	121566289	121568232	2.29644	4.91245	0.000579597
chr9	50883556	50888466	0.990545	1.98693	0.00115131
chr3	138274954	138284846	2.13842	4.40278	2.61754e-16
chrX	36902564	36904348	0.913226	1.88325	0.00346329
chrX	9661930	9663321	0.782376	1.71996	0.04642
chr2	25383965	25386037	0.911391	1.88086	0.0236244
chr15	6728676	6730635	2.03513	4.09861	3.71291e-05
chr6	56899743	56907998	0.77349	1.7094	0.00295428
chr12	29089668	29091210	1.7828	3.44094	6.52615e-05
chr9	85010770	85012325	1.18791	2.27823	0.0474699
chr15	8290512	8293370	2.26905	4.82007	5.29276e-10
chr5	45508787	45523404	1.00305	2.00423	0.00338792
chr2	57122922	57124722	1.45926	2.74966	0.00564988
chr17	64814599	64815368	1.94592	3.85283	0.0140575
chr3	89457043	89461425	1.02073	2.02895	0.00020361
chr2	30711525	30713817	1.02721	2.03808	0.00169844
chr17	24839209	24844722	2.64435	6.25213	1.67091e-12
chr12	84127679	84129525	1.15849	2.23223	0.00315398
chr3	9546571	9548183	1.30709	2.47443	0.010498
chr13	43954066	43956307	2.05609	4.15859	2.02386e-09
chr1	82179980	82181375	1.25488	2.38647	0.00299784
chr10	87550542	87556984	3.11875	8.68633	1.19064e-46
chr2	126363226	126363760	2.11795	4.34077	0.0396832
chr4	152225949	152228909	0.940623	1.91936	0.0148993
chr13	109879480	109882616	2.09825	4.2819	2.72674e-13
chr5	72004062	72004822	3.43452	10.8117	2.56201e-07
chr17	88541095	88544961	1.13759	2.20013	2.22767e-05
chr5	151194228	151197954	1.26564	2.40434	3.87107e-05
chr19	37205372	37216672	1.07148	2.10159	0.000544372
chr16	35438315	35439877	1.38507	2.61185	0.0220325
chr5	90577123	90579379	1.17927	2.26461	0.00550694
chr18	67696492	67702102	0.899812	1.86582	0.000273419
chr8	126899758	126905632	1.16674	2.24504	2.31364e-05
chr18	36398606	36401229	0.944376	1.92436	0.0411759
chr13	111860396	111863287	1.05334	2.07533	0.0123082
chr3	127003967	127007276	0.624363	1.54153	0.00680092
chr9	42486163	42488622	1.18526	2.27404	0.00591108
chr12	40033602	40038841	1.42489	2.68494	2.88684e-05
chr10	67286848	67289098	0.769714	1.70493	0.0332844
chr5	31289952	31293499	1.12754	2.18486	5.22754e-05
chr10	54042879	54043584	1.81268	3.51294	0.0488906
chr14	70573665	70579183	0.798395	1.73917	0.00628031
chr17	46644232	46647197	0.682718	1.60516	0.018302
chr6	21948076	21952769	1.01871	2.02611	0.000353833
chr2	60796000	60811026	1.156	2.22839	0.000585981
chr5	148546979	148549650	0.713687	1.63999	0.0131269
chr8	109970184	109974850	1.48485	2.79887	4.43159e-07
chr12	29080434	29081502	2.56991	5.93774	0.00679496
chr9	67035958	67046709	0.648574	1.56762	0.0116732
chr4	35222186	35228065	1.36577	2.57714	3.6182e-05
chr13	38739174	38740224	1.66689	3.1753	0.0236911
chr13	37844700	37849122	1.15556	2.22771	0.000160522
chr2	132105002	132107481	0.919564	1.89154	0.0260823
chr9	50834413	50836317	1.20061	2.29837	0.00535479
chr7	64751620	64752748	1.13863	2.20171	0.0140747
chr5	124053685	124055546	1.03028	2.04242	0.00625158
chr6	54597178	54603697	0.99819	1.99749	4.39169e-05
chr4	45819402	45821633	1.02525	2.03532	9.79756e-05
chr19	56821445	56822762	0.916438	1.88745	0.0152939
chr8	126497002	126499078	0.782262	1.71983	0.0141765
chr10	62412479	62412912	1.79632	3.47332	0.02418
chr5	36549434	36550303	1.5588	2.94608	0.0104309
chr2	57181389	57182436	1.12887	2.18687	0.00995835
chr4	49565293	49567871	2.85175	7.21875	1.7307e-10
chr8	121568338	121574668	2.44599	5.44899	4.49625e-14
chr10	18062178	18071304	2.41161	5.32068	1.50423e-20
chr4	141258762	141260513	1.05011	2.07069	0.0023938
chr10	80138633	80144028	1.01446	2.02015	0.00766517
chr5	32033191	32037587	1.1515	2.22145	3.04358e-05
chr16	21843395	21845569	1.6955	3.23888	4.80511e-05
chr5	97023964	97026531	0.705037	1.63019	0.0436173
chr13	106988409	106990422	1.83907	3.5778	3.03505e-05
chr1	92098042	92105156	1.98838	3.9679	9.22574e-20
chr7	92736978	92743504	0.687866	1.6109	0.0019507
chr17	73985089	73987541	0.900466	1.86667	0.000138532
chr9	57298005	57301765	1.18998	2.28149	0.000184116
chr12	102742662	102745448	0.779157	1.71613	0.033455
chr7	72075442	72077843	1.03549	2.04981	0.000720194
chr10	21440091	21449041	1.99796	3.99434	1.45371e-06
chr2	119564912	119568239	0.941247	1.92019	0.00455475
chr4	101673844	101676609	0.860922	1.8162	0.0252113
chr1	39432250	39436955	0.948415	1.92975	0.013847
chr3	31041591	31045071	0.883816	1.84525	0.0235921
chr10	18233917	18235878	0.805748	1.74805	0.0363822
chr14	26547115	26548800	1.44997	2.73203	0.000613251
chr2	92334417	92336009	1.77587	3.42443	0.00165347
chr7	116435735	116440333	0.951662	1.9341	0.0266669
chr15	101259195	101261832	3.04498	8.25334	5.42122e-23
chr10	40160673	40166512	1.15089	2.22051	2.40002e-06
chr7	141408724	141411446	1.2038	2.30346	0.00209855
chr11	100846700	100851832	0.630247	1.54783	0.0324644
chr3	136871313	136873602	1.8221	3.53596	5.94738e-05
chr2	44918490	44922472	1.26948	2.41075	7.50305e-05
chr13	100491507	100496095	0.922499	1.8954	0.000430264
chr6	48546536	48549197	1.74688	3.35632	6.40022e-08
chr1	155793652	155799905	0.866762	1.82357	0.00282656
chr4	107035158	107036606	1.76831	3.40655	0.00255287
chr5	122391095	122393165	1.28557	2.43778	7.21136e-05
chr8	126880907	126889163	1.71911	3.29234	3.19881e-16
chr4	55531724	55534138	1.24811	2.3753	0.000121142
chr4	40827787	40832857	0.665717	1.58636	0.0447759
chr19	11817677	11819338	0.882091	1.84305	0.00596485
chr2	72300888	72301582	2.3711	5.17334	0.00411396
chr17	24706567	24708759	0.680836	1.60307	0.0276511
chr6	48552870	48556287	1.44619	2.72488	2.6812e-08
chr3	142710154	142715965	1.00741	2.01029	0.000747226
chr3	65943145	65946067	1.63439	3.10456	9.70327e-05
chr9	121958494	121962751	0.945404	1.92573	0.00594383
chr17	78935621	78937644	0.882341	1.84336	0.0073613
chr8	79615570	79616684	1.5025	2.83333	0.018443
chr6	113638338	113646647	0.739632	1.66975	0.00858084
chr17	8800410	8802639	1.68248	3.2098	0.000624045
chr9	58669433	58669914	1.73389	3.32622	0.0269288
chr4	34958522	34962266	0.943499	1.92319	0.00143141
chr18	31758113	31762643	0.798991	1.73988	0.0204008
chr9	100611629	100612348	1.70392	3.25786	0.0199037
chr4	144890851	144895701	0.586188	1.50127	0.0454809
chr13	93812432	93814214	2.13121	4.38086	2.78261e-07
chr13	58913391	58915243	1.53568	2.89924	0.000341486
chr15	55817732	55825828	1.13629	2.19815	5.07945e-06
chr11	101369796	101371776	1.04255	2.05987	0.0169725
chr18	60246290	60249645	1.18169	2.26843	0.000726852
chr2	172446905	172453292	1.09121	2.13053	0.00235968
chr3	113628800	113632617	0.75365	1.68605	0.0178627
chr1	165594167	165596036	1.87823	3.67624	1.2177e-08
chr17	33393884	33395399	0.813063	1.75694	0.0157389
chr17	31787565	31790768	1.44772	2.72777	2.07934e-06
chr1	133345871	133349471	2.5766	5.96534	1.01074e-29
chr1	24677057	24682248	1.37679	2.59689	1.10077e-06
chr8	40907626	40909470	1.4839	2.79705	0.00500304
chr11	11892288	11900235	1.46003	2.75114	8.19324e-08
chr8	22214481	22214931	2.24593	4.74344	0.00461879
chr8	11020697	11021945	1.53449	2.89686	0.00411121
chr13	107645013	107647005	2.5714	5.94386	8.56704e-06
chr4	98107241	98110242	1.44467	2.72201	0.000914038
chr9	70919259	70936985	0.822193	1.76809	0.000260561
chr13	93497497	93500655	1.06542	2.09278	0.0299077
chr16	13207386	13209306	0.876876	1.83639	0.00700922
chr17	71249644	71251680	1.01404	2.01956	0.0150793
chr13	52928697	52930210	0.776042	1.71243	0.0325569
chr1	86996853	86998139	2.18814	4.55718	0.0102952
chr1	37039939	37042867	2.21291	4.63611	3.43795e-10
chr3	41407596	41410249	2.50116	5.66141	2.12783e-22
chr1	151689159	151690840	1.24238	2.36589	0.0498871
chr2	125615075	125616676	1.13882	2.202	0.0112352
chr13	23423272	23424621	0.852881	1.8061	0.0415755
chr4	45847659	45855024	0.611534	1.52788	0.0418473
chr2	155902895	155904770	2.29027	4.89148	2.46824e-06
chr13	109906985	109907826	2.15113	4.44174	0.00420271
chr17	26698409	26703970	0.895102	1.85974	0.0415796
chr7	112191438	112195418	1.5176	2.86314	5.07964e-06
chr15	55904006	55907332	0.717879	1.64476	0.0334464
chr7	19862937	19869779	0.815298	1.75966	0.0368333
chr16	13238637	13242484	1.01093	2.01521	1.53792e-05
chr1	60595212	60601013	1.14378	2.20959	0.0127345
chr12	17347674	17349246	1.01413	2.01968	0.00102105
chr2	50272745	50275579	1.92317	3.79254	8.21115e-07
chr3	145758189	145764577	0.743877	1.67467	0.0136796
chr4	47257497	47259699	1.11187	2.16126	3.71033e-05
chr2	151562599	151565135	1.12087	2.17478	0.00304724
chr13	114464239	114467960	0.924503	1.89803	0.00508533
chr16	24185888	24187707	1.40759	2.65294	0.0050716
chr4	128945983	128948585	1.43448	2.70284	1.78111e-06
chr11	94595240	94600346	0.950036	1.93192	0.00113997
chr5	63893784	63899960	1.69025	3.22713	5.14006e-08
chr10	127411658	127415195	0.956889	1.94112	0.00217026
chr4	15935557	15941546	0.925572	1.89944	0.026938
chr10	87557063	87559241	1.43551	2.70478	0.00525269
chr2	57115044	57117645	1.8723	3.66115	4.46121e-08
chr8	60977184	60980541	1.57006	2.96917	0.00012245
chr8	122329524	122331647	1.15609	2.22853	3.56864e-05
chrX	134599594	134602445	1.16811	2.24717	0.000879186
chr4	45403334	45416014	1.6618	3.16411	6.80291e-14
chr6	29263863	29265002	2.19387	4.57532	0.00116606
chr13	98922750	98927800	0.854144	1.80769	0.0437013
chr1	184480552	184482733	0.925355	1.89915	0.0461814
chr13	4380899	4381979	2.66871	6.35861	0.000467752
chr4	117886353	117887674	0.938021	1.9159	0.0318643
chr3	52616224	52620146	1.09853	2.14136	0.00610216
chr12	8876317	8883507	1.22428	2.33638	1.59829e-07
chr5	100210168	100211435	1.37025	2.58515	0.00169331
chr9	113740416	113743806	1.1758	2.25918	0.00155813
chr13	60658342	60676421	0.939103	1.91734	0.000283974
chr2	104854311	104857258	1.51205	2.85215	0.000236295
chr2	131490691	131493881	0.850236	1.8028	0.00775492
chr8	10903095	10905936	2.01852	4.05168	1.11611e-06
chr10	89442245	89444429	0.808252	1.75109	0.00275031
chr2	166115420	166117329	2.55426	5.87367	7.59395e-10
chr1	133263977	133273952	1.48276	2.79483	1.48691e-07
chr12	112628402	112631081	0.622098	1.53911	0.0299077
chr11	86869051	86873317	1.4138	2.66437	0.000705426
chr5	113144754	113155267	0.891152	1.85466	0.00725101
chr18	38843635	38848183	0.848822	1.80103	0.0402115
chr18	65023059	65029946	0.794552	1.73454	0.00195864
chr19	8711619	8714564	0.765714	1.70021	0.0286668
chr4	136109287	136111450	1.00316	2.00439	0.025521
chr10	87570753	87573758	1.17826	2.26304	3.04358e-05
chr2	173108490	173112296	2.30688	4.94812	9.52145e-08
chr17	64715599	64717674	1.1727	2.25433	0.00277555
chr1	161378275	161380129	1.70007	3.24916	0.00929301
chr14	121142732	121147825	0.819014	1.7642	0.000873505
chr4	102509610	102514138	1.81451	3.5174	9.58421e-13
chr6	94195142	94199039	1.20442	2.30444	0.000151102
chr18	31710288	31715924	3.10221	8.58733	1.84028e-30
chr15	85785515	85789020	0.634935	1.55287	0.0483288
chr4	150138303	150139003	2.20507	4.61098	0.00282352
chr2	5034236	5040168	0.940351	1.919	0.00880394
chr7	99667633	99675110	1.35995	2.56677	0.00074116
chr7	141429499	141438493	1.00169	2.00235	0.000379901
chr3	51150754	51152251	2.09913	4.2845	0.00201294
chr2	132815196	132816937	0.885242	1.84707	0.0338677
chr9	106327653	106328882	1.41691	2.67014	0.0127949
chr7	112513419	112516328	1.83222	3.56085	3.72622e-10
chrX	162641663	162643705	1.05061	2.0714	0.0344452
chrX	11797325	11799047	2.00427	4.01184	1.47713e-06
chr13	52818408	52825350	1.72865	3.31418	3.54664e-12
chr11	101359620	101369709	1.14884	2.21736	6.23558e-07

## Sheet: cort-activated 27ac sites
Chr	Start	End	nt vs. c Log2 Fold Change	linear FC	nt vs. c adj. p-value
chr1	138579199	138580340	2.2861	4.87734	0.00383268
chr8	36703384	36706562	0.86073	1.81596	0.0384598
chr6	42383011	42385172	1.54447	2.91697	1.66499e-07
chr8	126609181	126611340	1.02248	2.03141	0.000832483
chr3	103800756	103803721	0.749354	1.68104	0.000145195
chr1	8416554	8417321	2.01968	4.05494	0.0278295
chr9	48775582	48776533	2.90242	7.47679	3.57936e-07
chr5	90438560	90440675	1.08259	2.11784	0.0184262
chr2	173653264	173654413	1.9946	3.98505	0.00181964
chr2	166122195	166123512	1.57417	2.97763	0.0194938
chr18	51153732	51157232	0.750173	1.68199	0.0363055
chr6	141865435	141880719	1.11835	2.17098	3.97466e-11
chr1	67121396	67132868	0.94031	1.91894	6.74373e-08
chr9	111728128	111729456	1.77724	3.42769	0.016995
chr15	5219725	5222221	0.861422	1.81683	0.0459116
chr7	102193330	102196649	1.92447	3.79596	5.27547e-05
chr7	112191438	112195418	1.67904	3.20214	2.11502e-07
chr19	37550271	37555095	0.621312	1.53827	0.0292495
chr12	50039312	50039756	5.4483	43.6618	0.00167881
chr17	47506762	47509635	1.18499	2.27362	9.72499e-07
chr9	55300460	55301728	1.20884	2.31152	0.0156925
chr6	121355623	121356113	3.29627	9.82376	0.000394489
chr15	38048885	38051956	0.913667	1.88383	0.00101689
chr1	39432250	39436955	1.02524	2.0353	8.29919e-05
chr3	30820759	30822495	0.783703	1.72154	0.0155874
chr3	118578247	118580250	2.30426	4.93914	8.23212e-08
chr19	23033492	23036350	1.30018	2.4626	0.000163617
chr17	45597873	45600505	0.994239	1.99203	7.41675e-06
chr7	118248876	118253753	0.873424	1.83201	0.00013776
chrX	36823379	36825980	1.26454	2.4025	8.55436e-05
chr11	88850511	88854051	1.25758	2.39094	9.54275e-06
chr8	46867965	46869687	0.751643	1.68371	0.0121821
chr12	110156111	110157550	1.58723	3.00473	0.00168342
chr7	63754721	63755848	0.983957	1.97788	0.0335107
chr2	65166323	65174771	0.665457	1.58607	0.0033533
chr17	65593798	65596928	1.3254	2.50602	0.00130069
chr1	40252723	40254537	1.25249	2.38253	0.0237257
chr11	11972229	11975152	1.12105	2.17505	0.00348101
chr5	34182055	34184580	2.65058	6.2792	1.48343e-10
chr3	89893090	89914982	1.9178	3.77847	1.408e-23
chr13	112395910	112398177	2.29854	4.91961	1.21246e-06
chr17	5260306	5263288	1.58086	2.99149	0.000558106
chr18	46732052	46735445	1.52254	2.87297	3.7709e-12
chr4	104996717	105002238	1.75727	3.38058	5.97721e-08
chr4	105278348	105281318	0.806982	1.74955	0.00161625
chr10	107115873	107118360	1.72748	3.31149	0.00383782
chr14	62540502	62543570	1.20149	2.29977	0.020667
chr6	71445960	71447231	1.89717	3.72482	0.000712825
chr10	89512382	89534869	0.924479	1.898	1.98254e-05
chr2	27410509	27413566	0.664877	1.58543	0.03513
chr17	64611959	64625907	0.959277	1.94434	5.42333e-07
chr2	52884295	52885841	2.31986	4.99283	1.64156e-09
chr2	6074592	6075867	2.26258	4.79847	4.03274e-06
chr4	97833663	97846122	0.6724	1.59372	0.0200554
chr3	133006920	133008079	1.49102	2.81088	0.0204695
chr3	62346597	62354318	1.50438	2.83702	4.43815e-12
chr5	103735739	103741255	0.778131	1.71491	0.000170172
chr6	17070573	17073440	0.954426	1.93781	0.0323251
chr5	99282647	99288621	2.03102	4.08693	3.12198e-14
chr3	79797662	79798542	4.29366	19.6119	0.000322784
chr4	80957040	80959321	1.70194	3.25338	0.000113037
chr10	42201861	42208865	1.86878	3.65223	1.54134e-15
chr3	60166657	60171108	1.29242	2.44939	7.68065e-09
chr12	25160865	25164464	1.59145	3.01353	0.00801508
chr15	83460184	83462400	1.57118	2.97149	0.00293338
chr6	40434795	40436602	0.842312	1.79292	0.00391619
chr18	38972904	38973495	1.78714	3.4513	0.0261959
chr3	89871121	89873778	0.869442	1.82696	0.00710774
chr1	165437783	165438718	2.25603	4.77675	0.011903
chr6	38868809	38877403	1.00369	2.00512	2.74488e-08
chr10	89500929	89509298	0.591166	1.50646	0.00818929
chr2	166264124	166265852	1.93375	3.82046	0.00747061
chr17	87301870	87305620	0.688528	1.61164	0.00388181
chr8	45527517	45531015	1.17785	2.26239	0.00839912
chr10	77374452	77378864	1.4564	2.74422	6.18222e-09
chr7	81109117	81112541	1.66104	3.16245	2.93996e-11
chr3	21983236	21989158	1.78032	3.43502	1.18016e-24
chr1	88302463	88303977	2.15775	4.46219	2.59793e-06
chr7	110940897	110942883	0.790466	1.72963	0.0152684
chr11	101730700	101734313	1.0954	2.13673	0.00064634
chr8	10939300	10939962	2.07308	4.20785	0.0351145
chr10	68098839	68113937	0.883801	1.84523	0.0224986
chr13	3749076	3751544	0.794639	1.73464	0.0308274
chr6	90505282	90510741	2.15603	4.45687	4.82089e-26
chr4	49148035	49148905	1.92889	3.80762	0.0061562
chr7	38216856	38219841	1.20437	2.30437	0.000265847
chr4	104911858	104917735	1.46535	2.76131	0.000108631
chr12	81026686	81029020	1.05444	2.07691	8.17035e-05
chr15	12231669	12233429	1.17221	2.25356	0.00141319
chr16	18333454	18335006	0.828	1.77522	0.0336026
chr5	123911935	123912570	2.21866	4.65461	0.0112062
chr3	22081214	22084014	1.0916	2.1311	0.00135949
chr8	116290996	116291640	2.16717	4.49142	0.000811418
chr8	126561612	126562226	1.66616	3.17369	0.0162942
chr3	52526712	52529378	2.03231	4.09058	0.000169234
chr15	85745906	85748056	0.785191	1.72332	0.0055808
chr18	67762146	67770070	1.42771	2.69019	1.4033e-12
chr4	57814078	57816374	1.03821	2.05367	0.0475029
chr11	23073239	23075862	0.822504	1.76847	0.00197957
chr16	18336992	18344196	1.16382	2.24049	1.25235e-05
chr13	96739201	96744450	2.3414	5.06793	2.09664e-15
chr10	67082076	67090284	0.633751	1.55159	0.0130366
chr7	119891611	119897038	0.638155	1.55634	0.0204773
chr3	10077045	10078248	1.36722	2.57973	0.0342101
chr6	125575312	125576166	2.75789	6.76405	1.19085e-05
chr8	111629448	111631050	0.652914	1.57234	0.0168823
chr19	46597957	46607890	0.876491	1.8359	0.000152071
chr10	4104674	4109075	0.896122	1.86106	0.0005907
chr10	75499360	75519167	0.709271	1.63498	0.003756
chr2	69293588	69295795	0.898487	1.86411	0.0241806
chr1	67061031	67062707	1.61638	3.06605	0.000173904
chr16	76241527	76243885	0.85291	1.80614	0.0110733
chr8	88868698	88870168	1.38092	2.60434	6.70553e-05
chr9	96758569	96760041	2.77673	6.85299	3.17812e-10
chr4	100350941	100352861	1.53639	2.90068	0.000477679
chr2	145746168	145747960	1.501	2.83039	0.0118146
chr10	93249913	93251793	1.04738	2.06678	0.0174286
chr7	26980877	26983171	2.81725	7.04817	7.65967e-30
chr10	77621013	77630648	1.67981	3.20385	5.17295e-14
chr2	73867083	73870317	1.83693	3.5725	1.57536e-13
chr12	24708192	24708829	1.25441	2.3857	0.032993
chr5	64743746	64745455	1.62971	3.0945	3.5453e-05
chr11	43182468	43187999	1.15074	2.22028	5.22314e-06
chr7	99956281	99958280	1.33848	2.52885	0.0128796
chr1	36919042	36921309	1.22341	2.33498	7.67594e-07
chr1	138506107	138508111	2.03066	4.08591	4.54861e-05
chr13	52138334	52141273	1.50773	2.84362	0.0163475
chr17	44942930	44944576	3.84167	14.337	7.61433e-09
chr10	77440392	77442349	2.58035	5.98083	1.01596e-07
chr19	27335978	27336766	2.43638	5.41283	5.71037e-06
chr6	129191654	129193961	1.50905	2.84622	0.00397433
chr4	121077802	121078386	3.77169	13.6582	0.0237096
chr18	12856803	12870667	1.26713	2.40682	1.50632e-05
chr4	6239285	6239625	3.27504	9.68024	0.00266368
chr17	71220683	71232584	0.839053	1.78888	0.000108323
chr18	53253151	53257935	0.787151	1.72566	0.043585
chr14	8308949	8309890	3.67346	12.7592	1.02543e-05
chr7	72208912	72211213	2.11719	4.33848	7.04181e-06
chr6	99190706	99194831	2.32268	5.00261	0.00266521
chr14	54230516	54234053	0.830256	1.778	0.00921023
chr11	110379117	110380939	0.870249	1.82798	0.00328316
chr1	187275583	187278266	0.853776	1.80723	0.00690126
chr5	143547673	143549528	0.851108	1.80389	0.00229978
chr9	57290907	57297704	1.5492	2.92655	2.55391e-05
chr5	114145415	114148072	0.983086	1.97669	0.00223277
chr8	116289613	116290820	2.00254	4.00706	4.27016e-08
chr3	51256551	51259406	2.13904	4.40468	2.16144e-05
chr13	47192161	47204288	1.47051	2.77121	5.24953e-14
chr18	70586791	70589794	0.662867	1.58323	0.0310214
chr6	134087341	134091920	0.648911	1.56798	0.0181442
chr19	3220834	3228459	1.45405	2.73975	4.76336e-08
chr1	137279885	137281240	1.47623	2.78221	0.0321363
chr6	39242605	39244136	1.3099	2.47924	8.86431e-05
chr8	45238323	45241363	0.789259	1.72819	0.0104058
chr15	25725679	25728082	2.73924	6.6772	8.97923e-14
chr8	127101970	127104995	2.06619	4.18778	0.000477159
chrX	169879306	169885098	1.72668	3.30964	1.42005e-09
chr3	84323446	84325860	0.74452	1.67542	0.0293701
chr9	35056324	35065518	0.728013	1.65636	0.00238639
chr5	87560405	87570124	1.8577	3.6243	1.3363e-07
chrX	17543400	17546506	1.26176	2.39789	5.42554e-05
chr3	22179662	22182184	1.93148	3.81448	3.60011e-12
chr17	85023680	85029576	0.721546	1.64895	0.0162322
chrX	17592827	17594608	0.888734	1.85155	0.011972
chr8	5097926	5101505	1.69423	3.23603	8.89947e-07
chr17	71061441	71064774	1.89413	3.71697	3.82513e-08
chr1	83958407	83959913	1.91946	3.78282	0.000508431
chr12	54958492	54961355	0.790293	1.72943	0.00366566
chr2	163685226	163686595	1.27421	2.41866	0.0331105
chr7	127788926	127791217	1.2516	2.38106	5.05097e-05
chr5	143516874	143521989	0.896826	1.86197	0.00386629
chr8	14849253	14852784	1.30069	2.46347	3.63461e-11
chr4	105307558	105310313	0.731551	1.66042	0.010561
chr8	117094562	117096819	1.44456	2.72179	0.000335295
chr1	92047141	92053141	1.43555	2.70486	1.84235e-09
chr6	71926937	71928094	1.60825	3.04882	0.0441545
chr10	77021599	77023700	1.63594	3.10791	0.0160456
chr16	70312018	70333478	0.715081	1.64158	0.000403967
chr4	95912510	95913174	1.72558	3.30712	0.0185942
chr6	116069402	116074819	0.903367	1.87043	0.000419034
chr17	47504122	47506606	0.792827	1.73247	0.0142945
chr19	33078563	33080918	1.34955	2.54833	0.0001148
chr15	55767462	55769844	2.51656	5.72216	1.35725e-06
chr6	86832132	86833911	1.93515	3.82417	0.0337841
chr5	146237890	146241979	0.957846	1.94241	0.00414845
chr13	29626310	29628654	0.750886	1.68283	0.0401694
chr15	78529546	78533995	1.51631	2.86059	2.74914e-07
chr17	84366344	84368507	0.977612	1.9692	0.0217687
chr13	36282348	36284826	1.14824	2.21644	0.000651821
chr5	40690472	40692448	1.66315	3.16706	0.000651792
chr15	79129970	79132651	3.82526	14.1748	9.03293e-45
chr8	56229429	56234715	0.925592	1.89946	3.68525e-05
chr15	77329263	77330993	0.945598	1.92599	0.0380774
chr12	82084670	82088142	0.981995	1.97519	1.21184e-06
chr2	167840944	167849348	2.219	4.65571	2.09348e-16
chr9	31976779	31981423	1.7932	3.46582	4.1678e-10
chr13	111992587	111993544	2.02359	4.06593	0.000213163
chr15	55764341	55765964	1.89126	3.70958	0.0203348
chr4	134913312	134920314	1.62085	3.07556	2.00458e-15
chr17	43666514	43667233	1.26984	2.41136	0.044378
chr14	20160890	20167339	0.680432	1.60262	0.00383878
chr16	90726558	90728102	0.830411	1.77819	0.0141079
chr1	165327205	165332137	2.63904	6.22918	2.73834e-08
chr4	103342125	103343436	1.71302	3.27846	0.032993
chr6	121356394	121356908	3.82469	14.1692	0.00507383
chr10	59977563	59980956	2.75247	6.73868	1.43084e-18
chr4	57069985	57071630	1.648	3.134	0.00053096
chr1	157073105	157074681	1.73378	3.32597	0.000274091
chr6	90490725	90493604	0.815031	1.75934	0.000189298
chr19	21813405	21815464	0.900164	1.86628	0.00307936
chr10	24396325	24398235	1.42849	2.69164	0.0408133
chr5	125482666	125488926	1.3109	2.48097	3.76603e-05
chr7	19036022	19037036	2.54495	5.83589	0.000394931
chr9	106232469	106233785	1.48034	2.79014	0.0369085
chr17	80078352	80080026	1.67602	3.19545	0.00188154
chr18	12809153	12812686	0.741289	1.67167	0.0347709
chr7	63909223	63914829	1.04433	2.0624	0.00138446
chr18	39826309	39829181	0.752996	1.68529	0.00259679
chr16	52092915	52096978	1.48493	2.79904	5.11229e-09
chr13	29637165	29640405	1.62219	3.07842	1.74431e-07
chr10	67041004	67050048	0.677892	1.5998	0.0431913
chrX	97748854	97749223	2.71178	6.55131	0.0210441
chr8	85484374	85499726	1.31261	2.48391	1.48844e-05
chr10	89753245	89757213	1.67899	3.20204	0.00017661
chr16	90829950	90831557	1.19794	2.29412	0.00154504
chr2	52922564	52923499	1.79797	3.47731	0.00679841
chr3	101505779	101509043	2.03659	4.10275	4.15759e-13
chr4	49501219	49512511	0.666459	1.58717	0.0242262
chr10	42744809	42745976	1.69784	3.24414	0.012827
chr1	71730596	71732524	1.49507	2.81877	1.12748e-07
chr11	110367077	110368741	3.21561	9.28954	7.17674e-19
chr18	9484368	9495750	1.68426	3.21376	0.000130446
chr5	129533967	129534582	3.36381	10.2946	0.00293071
chr10	31556310	31559563	0.628083	1.54551	0.0416357
chr1	60611635	60614306	1.59566	3.02233	0.00218956
chr3	97646256	97650239	0.918526	1.89018	0.0383657
chr1	189859885	189862169	0.723569	1.65126	0.0110244
chr5	99248332	99253784	0.915461	1.88617	0.00285793
chr8	46881147	46884911	0.788811	1.72765	0.000492249
chr3	95732379	95733971	1.21543	2.32209	0.000662959
chrX	53166539	53168828	0.860165	1.81525	0.00571663
chr13	96749163	96749918	2.32257	5.00224	0.0179208
chr1	93711760	93712613	2.38518	5.22408	0.0468353
chr11	16525129	16530967	1.64167	3.12028	7.13412e-05
chr13	114489830	114491740	1.47289	2.77578	2.40177e-05
chr12	35499225	35509571	2.08985	4.25705	2.13043e-12
chr3	101509272	101510598	2.25706	4.78016	3.89844e-06
chr6	86546204	86550134	0.872554	1.8309	0.00127536
chr8	105102573	105105413	1.32245	2.5009	0.00122062
chr15	82250033	82251116	1.46949	2.76924	0.0450469
chr1	131612662	131613462	1.7757	3.42404	0.00266437
chr3	37757740	37759494	2.04043	4.11369	1.19123e-05
chr7	132775226	132778755	0.907716	1.87607	0.0216805
chr17	80752053	80753360	1.90604	3.74779	0.00217094
chr1	84870526	84874861	1.54634	2.92076	5.38911e-06
chr1	34370442	34370838	2.81628	7.04346	0.0179914
chr8	94384991	94394639	1.01509	2.02102	0.00256818
chr17	28437386	28443756	2.14602	4.42605	2.56638e-08
chr5	87571509	87574525	1.09843	2.14122	3.6308e-05
chr11	54113214	54113688	2.15579	4.45612	0.0446784
chr13	34990089	34996174	1.15998	2.23455	6.30407e-06
chr17	32945841	32948078	0.988267	1.9838	2.73523e-06
chr4	43348682	43352085	2.10533	4.30297	2.5995e-18
chr5	30244827	30247397	0.890324	1.85359	0.0137918
chr16	25058198	25061808	0.896285	1.86127	0.000122221
chr12	84773159	84774557	1.20935	2.31234	4.2677e-05
chr7	81023978	81028522	1.6966	3.24137	4.50537e-07
chr1	84361514	84363804	1.89181	3.711	0.000527174
chrX	85125741	85127750	2.77435	6.8417	2.36194e-11
chr10	69238492	69242204	1.27215	2.41522	1.3343e-08
chr13	15803045	15804922	1.54999	2.92816	5.69428e-05
chr10	122521994	122523394	1.00632	2.00879	0.0178094
chr1	4435112	4435667	2.30804	4.9521	0.004128
chr3	97608311	97617328	0.733186	1.66231	0.00710621
chr11	3149284	3153782	0.893959	1.85827	0.000334133
chr16	30963700	30965998	2.83752	7.14789	2.37764e-10
chr15	85719894	85722030	0.982252	1.97555	0.00850475
chr11	11848428	11849336	2.19183	4.56886	0.0333218
chr2	94091474	94094453	2.65203	6.28552	1.37276e-05
chr1	64932262	64934049	1.29647	2.45626	0.000647499
chr19	18145274	18147553	1.99225	3.97856	2.70207e-07
chr1	120068966	120074887	1.30096	2.46393	0.00025946
chr14	70315521	70355638	0.996092	1.99459	2.67717e-07
chr2	152280565	152281526	1.67524	3.19371	0.0110143
chr14	75184693	75185914	1.33139	2.51644	0.0321448
chr9	44395972	44402549	1.12421	2.17981	2.03366e-06
chr12	72284505	72286964	0.88122	1.84193	0.0310214
chr1	151327440	151329954	2.0477	4.13446	6.67408e-07
chr9	108788137	108791099	1.07332	2.10427	0.00312213
chr8	34162912	34165547	2.02168	4.06058	2.59575e-11
chr6	31516356	31520154	1.8199	3.53057	3.9017e-20
chr2	163532133	163534435	0.965107	1.95221	0.0185345
chr16	18857673	18858694	1.63444	3.10467	0.0324335
chr1	67101385	67106046	1.7985	3.47857	7.48204e-16
chr3	118557575	118558610	1.97288	3.92551	1.52297e-05
chr1	13453754	13455368	2.55876	5.89202	1.72885e-10
chr17	28515099	28516040	3.25227	9.52866	4.34982e-05
chr15	85785515	85789020	1.1414	2.20595	3.52572e-08
chr4	86896286	86900479	0.770386	1.70573	0.000977206
chr2	155018733	155019961	1.31515	2.48828	0.000465914
chr17	17592036	17594103	1.3195	2.4958	0.00335538
chr15	85753612	85757586	1.06939	2.09855	0.0192386
chr5	150577415	150580245	1.43158	2.69742	0.000123999
chr16	14755980	14758808	1.07653	2.10895	0.0357629
chr18	20639843	20644519	1.17286	2.25458	1.526e-07
chr15	32962180	32967683	0.802967	1.74469	0.0492095
chr4	141938831	141944536	0.765398	1.69984	0.0266107
chr10	21293358	21298678	1.03624	2.05087	0.00101995
chr7	80887881	80890462	1.47181	2.77369	1.54235e-08
chr11	82839916	82841228	1.2099	2.31322	0.0398525
chr11	17158396	17161338	1.04514	2.06357	7.65841e-08
chr2	59286544	59287481	1.62111	3.07612	0.0377692
chr2	170209366	170210406	1.18022	2.26611	8.01605e-06
chr7	27219827	27235424	0.698492	1.62281	0.00109231
chr4	150455809	150465938	1.70326	3.25635	4.86277e-16
chr3	88030844	88031395	3.18879	9.11843	0.000160377
chr5	3543507	3547376	0.667147	1.58793	0.0162942
chr2	155068923	155070146	1.03988	2.05606	0.0483657
chr8	94134783	94135349	2.48806	5.61021	0.0199699
chr11	61607416	61609772	0.954784	1.93829	0.0184923
chr2	52890096	52892795	2.1474	4.43029	9.72094e-06
chr14	21093547	21123955	1.02985	2.04182	1.71192e-06
chr17	45607689	45609846	1.2665	2.40578	0.0180899
chr1	138209131	138211396	1.03543	2.04973	0.00498385
chr1	92082530	92089963	0.932078	1.90802	0.00386027
chr9	48753519	48759503	1.41034	2.658	3.35876e-08
chr19	42534776	42540766	1.80219	3.48749	1.2958e-15
chr15	76090598	76092158	0.861548	1.81699	0.00642369
chr15	3359173	3360549	2.29433	4.90527	1.81066e-07
chr3	21952403	21953912	1.14075	2.20496	0.000348044
chr17	25637523	25642651	1.36043	2.56761	1.90453e-07
chr18	61857622	61860767	1.62103	3.07594	4.56534e-06
chr15	64162677	64165199	2.72614	6.61681	6.21284e-16
chr7	118274983	118276394	1.85041	3.60602	0.00136325
chr5	143543989	143547670	1.08749	2.12504	0.000478019
chr2	27415324	27422863	1.28081	2.42975	9.46482e-05
chr2	58764231	58765962	1.32989	2.51384	0.0482748
chr12	35333891	35334477	1.32648	2.50789	0.0308777
chr1	87545834	87546924	3.24628	9.48914	0.000807487
chr18	12634451	12676469	0.940838	1.91964	0.0471985
chr4	9132916	9134401	0.992353	1.98943	0.0171866
chr6	121854693	121857450	1.46437	2.75943	0.00840817
chr9	48705740	48709461	1.74968	3.36284	9.00606e-07
chr12	102301110	102306847	1.61259	3.05801	0.000276788
chr16	97591356	97595955	1.14311	2.20857	1.77531e-06
chr4	134396211	134398046	0.749394	1.68109	0.00457559
chr10	22004348	22004827	3.40714	10.6084	0.0220313
chr12	82317848	82321470	1.52843	2.88473	2.04612e-10
chr17	27130079	27130712	2.7145	6.56368	0.005078
chr3	21956519	21957279	1.5026	2.83353	0.0480196
chr3	97755689	97758565	0.698235	1.62252	0.00512562
chr2	152779216	152823153	0.58875	1.50394	0.000720942
chr9	74928876	74931629	1.57503	2.97942	0.00685899
chr1	78810557	78813195	0.742254	1.67279	0.0414118
chr7	97395834	97397233	1.62123	3.07638	0.0168138
chr9	21752956	21755318	0.620606	1.53752	0.0492425
chr10	67125313	67128394	1.66424	3.16946	1.28684e-06
chr5	123221800	123229531	0.864432	1.82062	0.00852566
chr19	27337035	27337581	2.95625	7.76102	3.00221e-05
chr9	66413145	66415341	1.37307	2.59022	0.00286473
chr13	52652171	52652694	2.88019	7.36246	0.0182734
chr11	11818282	11837677	1.23459	2.35314	4.12247e-08
chr1	155274360	155277558	2.1199	4.34664	9.28558e-13
chr11	11926927	11935103	1.08324	2.11879	0.00238547
chr2	167716181	167719139	1.41479	2.66621	0.0027356
chr18	34792808	34794471	2.12973	4.37636	0.000569146
chr15	85762022	85763921	1.20033	2.29791	0.0134462
chr3	119214053	119215933	1.54992	2.928	0.000333959
chr13	96959441	96961376	1.45887	2.74893	0.00222596
chr15	79730747	79732662	1.23567	2.35491	0.000850947
chr16	31834132	31835178	1.71889	3.29183	0.00542261
chr2	67879637	67884799	1.72967	3.31653	2.01387e-08
chr5	64750129	64755216	1.34605	2.54216	6.08625e-09
chr1	27505114	27505850	2.2857	4.87601	0.00335538
chr7	65466065	65471393	0.807198	1.74981	0.00515581
chr17	84864342	84866280	1.66917	3.18031	0.00185599
chr1	80449836	80451642	2.34661	5.08626	0.00105464
chr3	21979117	21980502	1.356	2.55975	0.000881015
chr4	8787531	8789827	2.59296	6.03337	9.67948e-07
chr5	103627395	103630248	2.56167	5.90392	0.000100134
chr17	27758283	27761749	2.11552	4.33345	0.000183003
chr7	134752297	134755465	1.60503	3.04203	5.91373e-07
chr4	49434950	49438277	1.399	2.63719	3.51117e-06
chr3	22143683	22144475	1.69868	3.24604	0.020271
chr2	26480802	26484089	0.936453	1.91382	3.51358e-06
chr5	40692671	40693523	1.64201	3.12101	0.0256561
chr13	35722589	35723109	2.19161	4.56813	0.0332788
chr2	165872162	165874665	1.70809	3.26728	4.3188e-05
chr18	67739417	67739936	3.62814	12.3645	0.0121969
chr9	57718074	57727027	2.09142	4.26167	4.19781e-27
chr7	138901034	138911121	0.893974	1.85829	0.000107394
chr5	33404521	33405064	5.41968	42.8041	0.00266368
chr3	133624539	133627902	1.3957	2.63115	4.12105e-06
chr16	14938590	14941986	0.945495	1.92585	0.00155223
chr16	18081262	18085495	1.33465	2.52214	0.00331339
chr17	28427410	28432213	1.98158	3.94926	0.000170481
chr9	86567529	86572382	0.983116	1.97673	0.00731361
chr2	151539606	151544174	0.675854	1.59754	0.0023959
chr10	21458665	21461656	1.60127	3.0341	0.00120462
chr2	130779830	130780907	1.24671	2.373	0.0424444
chr5	129728913	129731840	2.02631	4.0736	2.81647e-07
chr19	22916374	22917407	1.53025	2.88835	0.00428704
chr8	105992201	105994966	1.25169	2.3812	2.15459e-07
chr17	84681750	84685191	0.929917	1.90517	0.0293701
chr14	89633334	89634690	1.18398	2.27202	0.0307909
chr2	62390349	62392472	0.988133	1.98362	0.00665994
chr3	79150642	79165226	1.03874	2.05444	0.000770206
chr13	47210017	47230162	1.0424	2.05966	6.79332e-08
chr7	112469201	112471443	1.52058	2.86906	0.00129088
chr10	127149029	127161264	0.763585	1.6977	6.23388e-05
chr6	119758815	119761575	1.43695	2.70749	3.68018e-08
chr17	85047148	85049532	1.07603	2.10822	0.0298869
chrX	169862440	169864959	1.9828	3.95258	7.08676e-06
chr6	42368817	42376270	1.04646	2.06546	7.68139e-05
chr1	127897291	127901224	3.69648	12.9644	4.83325e-15
chr5	90456833	90464525	0.815318	1.75969	0.00317959
chr6	90460753	90477485	1.77549	3.42355	1.68977e-10
chr9	55277621	55286244	1.21439	2.32043	7.16831e-07
chr9	110070396	110071972	1.31809	2.49336	0.000831725
chr8	40860851	40900576	1.38878	2.61858	5.07718e-12
chr7	138844949	138849722	0.678541	1.60052	0.0228675
chr11	19848560	19852017	1.05758	2.08144	0.0232511
chr12	58827103	58828820	1.44777	2.72786	0.00505108
chr16	13320057	13325158	1.05876	2.08314	2.91333e-07
chr1	153701195	153703306	1.27751	2.4242	3.74361e-05
chr2	11529903	11530228	2.41011	5.31514	0.00536983
chr14	99133660	99135607	1.38478	2.61132	0.00891232
chr12	40482757	40484715	0.989866	1.986	0.0405364
chr12	110019424	110025543	0.786256	1.72459	0.016436
chr3	81010162	81010777	2.63949	6.2311	0.0126085
chr11	101675858	101677090	2.51739	5.72544	0.0152836
chr6	38823506	38850576	1.539	2.90592	8.265e-12
chr6	86772184	86773862	0.957545	1.942	0.0110244
chrX	160603506	160605265	2.3967	5.26597	1.50371e-09
chr9	66122953	66127685	0.804336	1.74634	2.46399e-05
chr7	84636332	84637903	2.08735	4.24967	0.0012393
chr12	16617159	16621317	2.39952	5.27627	1.10769e-12
chr11	109821742	109823275	3.43073	10.7833	7.66665e-10
chr16	54262969	54263894	1.94294	3.84489	0.00187743
chr8	109977351	109999039	1.26249	2.3991	2.55342e-05
chr15	53111739	53115737	0.974587	1.96508	3.37264e-07
chr10	59968461	59971096	3.07282	8.41417	7.80947e-17
chr16	54264177	54264563	2.84512	7.18566	0.0182025
chr14	65093541	65095687	1.06384	2.09048	0.00133939
chr7	56088205	56090188	2.08548	4.24418	1.55518e-12
chr3	66007056	66009141	0.786305	1.72465	0.00664479
chr7	16104595	16104951	3.16265	8.95474	0.0115981
chr3	14408235	14409655	2.34041	5.06448	1.00337e-06
chr18	53852709	53858568	0.919198	1.89106	0.00107337
chr12	15706951	15708107	3.29556	9.8189	9.10813e-06
chr8	63696126	63697536	2.62992	6.18993	8.10069e-06
chr2	151925127	151926833	2.21245	4.63463	1.41611e-07
chr14	12058584	12059252	3.36638	10.3129	0.0016994
chr8	10435776	10436451	2.59833	6.05586	0.00686899
chr15	75304651	75312466	0.913327	1.88338	8.07301e-05
chr6	108136478	108138396	1.05565	2.07866	0.0267646
chr19	42067434	42070393	1.18651	2.27602	0.00296873
chr14	118946275	118953494	2.65866	6.31447	2.94316e-20
chr4	70530358	70535929	0.716998	1.64376	0.00176461
chr17	25642718	25643258	2.50221	5.66554	0.0259248
chr2	3694384	3697152	1.56982	2.96868	7.79442e-08
chr16	14071376	14072378	2.39715	5.26762	0.00671497
chr2	173122875	173127645	1.3657	2.57701	5.92006e-08
chr9	123490369	123493453	1.94274	3.84435	5.37421e-05
chr13	37664249	37671714	0.952559	1.9353	0.00144068
chr15	81876911	81894364	1.23766	2.35816	7.88842e-08
chr18	24552329	24553033	3.00195	8.01083	0.00264209
chr1	59206346	59215115	0.620453	1.53736	0.0113168
chr10	42089477	42090468	2.38667	5.22949	1.9838e-05
chr19	30163117	30175537	1.38524	2.61216	4.24479e-09
chr4	105363309	105366059	0.829663	1.77727	5.36751e-05
chr1	40155021	40158013	2.36539	5.15293	2.51249e-07
chr1	139859338	139861793	1.38676	2.61491	0.000333959
chr12	35290643	35296273	0.764004	1.6982	0.00981751
chr12	79481606	79482656	1.52649	2.88084	0.00105526
chr10	24753664	24754761	2.26954	4.8217	4.35023e-05
chr2	67955793	67958068	1.20718	2.30886	0.0090908
chr17	43670169	43673251	1.73281	3.32375	7.76383e-09
chr6	134107969	134112899	2.07398	4.21047	4.19781e-27
chr13	75706008	75712789	0.62273	1.53979	0.0157956
chr10	99225673	99229702	0.668006	1.58888	0.0257663
chr11	78137184	78139178	1.09045	2.12941	0.00956631
chr4	118041807	118046496	1.90645	3.74886	3.12198e-14
chr13	35992779	35997281	0.934714	1.91151	0.00310051
chr13	52151598	52157919	1.65559	3.15053	0.00101045
chr8	107197085	107198730	2.36705	5.15886	2.00617e-06
chr3	126733912	126735972	1.75231	3.36898	2.96197e-07
chr14	89798401	89800833	2.35089	5.10137	1.67756e-11
chr18	46720513	46730283	1.40701	2.65187	1.68722e-14
chr17	80759410	80762456	1.484	2.79722	3.76389e-05
chr15	78368419	78370357	1.55955	2.94763	2.78633e-09
chr18	61534275	61536933	0.928548	1.90336	0.00552885
chr14	65735295	65736218	3.23619	9.42303	0.0219564
chr8	94176903	94184002	1.30005	2.46237	7.67594e-07
chr12	84303053	84305592	1.1274	2.18464	0.00637474
chr9	43781318	43784328	1.02431	2.03399	0.00898314
chr1	67065658	67068766	2.42222	5.35994	5.22648e-14
chr16	13333536	13339403	1.46514	2.76091	1.19888e-13
chr2	27558110	27562204	1.33162	2.51686	0.0138129
chr10	77405559	77408193	0.870583	1.8284	0.00396098
chr2	167719253	167720284	1.2215	2.33188	0.0475875
chr1	138566303	138578963	1.26815	2.40852	1.59246e-08
chr10	41888606	41889262	2.73971	6.67934	0.0487965
chr14	56625384	56626499	1.65172	3.14209	0.0305652
chr11	26199964	26203725	1.38037	2.60335	1.77203e-05
chr15	95896284	95899070	0.701502	1.6262	0.0374818
chr18	74357675	74359311	2.87462	7.33409	0.000130385
chr9	77741810	77764132	0.755019	1.68765	0.00259679
chrX	85097686	85099529	1.90891	3.75525	0.000749692
chr14	116447848	116449219	1.18164	2.26834	0.0480196
chr3	94932684	94933942	0.802332	1.74392	0.043357
chr7	130590531	130591512	1.88138	3.68427	0.0024326
chr8	106396104	106397951	0.925418	1.89923	0.0307037
chr7	30705779	30708276	1.22175	2.33229	0.0069492
chr8	24985494	24988686	1.79496	3.47005	0.000261907
chrX	8206057	8207495	1.565	2.95877	0.00650632
chr16	24765056	24767209	1.07378	2.10494	0.0128748
chr6	90700250	90708724	0.858596	1.81327	0.00156864
chr13	4662297	4662912	1.82893	3.55273	0.00542532
chr5	51536419	51541089	1.27216	2.41523	0.00736945
chr1	80329872	80331614	1.53788	2.90368	4.04932e-05
chr16	31600771	31601353	3.0407	8.22891	0.000425022
chr3	79201599	79208256	1.70171	3.25287	1.95002e-09
chr5	99386451	99391445	0.920641	1.89296	0.0358531
chr5	125322577	125328288	1.48905	2.80704	1.75059e-07
chr12	75570331	75571613	1.62558	3.08567	0.0171769
chr19	21598978	21599740	2.70676	6.52855	0.0118876
chr5	135622646	135633867	1.4969	2.82236	2.59575e-11
chr13	34267468	34282723	1.71129	3.27452	3.57993e-27
chr5	66557851	66561113	0.866365	1.82306	0.0173921
chr9	31993554	31999055	1.34131	2.53382	0.000357178
chr9	108219557	108222892	0.877247	1.83687	0.00192926
chr1	138558049	138559990	1.51907	2.86607	0.00421192
chr6	119737834	119741057	1.84431	3.5908	3.30613e-07
chr19	21817650	21821550	1.12459	2.18039	0.00163882
chr7	48840377	48845797	0.895752	1.86058	0.000114521
chr2	52857275	52859308	1.10092	2.14492	0.0028959
chr13	62919137	62921379	0.950835	1.93299	0.0415441
chr1	131962846	131964456	1.03029	2.04243	0.00135534
chr7	84106127	84110218	1.10634	2.15298	0.000107616
chr2	10139519	10141346	1.63341	3.10245	3.99626e-05
chr1	153899443	153902330	0.790989	1.73026	0.0142749
chr9	31175820	31177509	1.10976	2.1581	0.000787161
chr16	42998317	43000239	2.0394	4.11074	0.0200522
chr6	34965846	34966895	2.00649	4.01804	0.00341402
chr12	80202347	80203433	2.22434	4.67297	0.003904
chr1	21131607	21133366	1.7852	3.44667	0.0203889
chr2	64059018	64061044	1.52218	2.87225	0.000681291
chr3	22087922	22093565	1.27181	2.41465	1.17078e-07
chr5	103785458	103791168	1.84603	3.59509	9.91231e-15
chr1	88164703	88168845	1.34723	2.54423	2.26623e-06
chr15	97000076	97036810	0.693832	1.61757	0.00198934
chr19	40400778	40403695	1.02025	2.02826	0.0227647
chr2	165396016	165398998	0.790091	1.72918	0.00930314
chr1	131909684	131922946	1.64246	3.12198	1.09431e-09
chr4	40827787	40832857	1.05607	2.07925	0.00296769
chr4	97812131	97822765	1.94915	3.86148	1.06709e-21
chr13	47181893	47184680	0.813994	1.75807	0.00491006
chr8	70795937	70801034	1.90721	3.75084	6.65161e-16
chr11	76708279	76710647	2.08046	4.22942	1.23908e-07
chr1	127727161	127734964	0.941263	1.92021	5.56033e-05
chr17	56107260	56112385	2.18426	4.54494	1.75828e-15
chr6	88062728	88063238	4.61931	24.5782	0.000474131
chr2	37771342	37772132	1.15441	2.22593	0.0416356
chr4	134149230	134168133	1.05878	2.08316	6.69165e-08
chr19	3228583	3229733	2.20978	4.62605	0.0101815
chr16	38279014	38296670	0.585193	1.50024	0.0381271
chr16	97510790	97512193	1.32007	2.49677	0.000514899
chr2	19578240	19581082	1.42558	2.68623	4.83158e-05
chr10	76930368	76932261	0.758796	1.69208	0.0106298
chr3	22074397	22079808	1.3631	2.57238	5.33629e-06
chr9	106264563	106274643	0.97441	1.96484	0.0123543
chr11	80975753	80976419	1.52192	2.87174	0.0255991
chr4	129460788	129461378	1.28481	2.43649	0.0276122
chr7	130503644	130504501	1.80357	3.49084	0.0422244
chr2	152281731	152282829	1.65595	3.1513	0.0134135
chr4	150413058	150416994	1.32817	2.51084	5.22052e-07
chr15	52377507	52379185	1.50673	2.84166	0.00041584
chrX	100479340	100480475	1.22584	2.33892	0.0268335
chr11	101697958	101708987	1.6345	3.10479	1.84588e-23
chr14	120366215	120368520	2.28564	4.8758	1.29534e-08
chr6	134216338	134223145	1.00931	2.01295	1.013e-06
chr2	35993836	35994369	1.89067	3.70807	0.0290009
chr13	24147830	24149527	2.42342	5.36439	4.48289e-06
chr18	38848338	38856797	0.924038	1.89742	6.95536e-05
chr16	97762428	97764427	0.713599	1.63989	0.0119107
chrX	162541910	162542662	2.8802	7.36254	0.000640385
chr13	30355057	30362205	0.750098	1.68191	0.00712164
chr1	132145700	132146853	1.52439	2.87665	0.00780135
chr11	101686026	101688967	1.6164	3.06609	3.78226e-05
chr11	6173859	6176199	2.26626	4.81074	1.33822e-09
chr12	82321565	82326667	2.84263	7.17328	3.29451e-19
chr4	15029023	15030465	1.64905	3.13628	0.0194451
chr3	21994324	21996462	1.51492	2.85784	0.00010229
chr8	22872319	22886356	0.788629	1.72743	0.000235377
chr8	21761870	21762169	4.32792	20.0832	0.0324335
chr18	84902182	84911908	0.849166	1.80146	1.41644e-05
chr1	8845855	8847143	2.11665	4.33685	1.72719e-05
chr1	138581832	138583305	1.58066	2.99106	0.00429893
chr18	32304751	32305133	3.77031	13.6451	0.000909455
chr5	90405171	90406272	1.88872	3.70305	0.00642669
chr17	34998278	35002950	0.776462	1.71292	0.0303014
chr15	85758920	85761636	0.846225	1.79779	0.0302056
chr13	4712115	4716383	0.996338	1.99493	1.52836e-05
chr8	109777900	109783455	0.845975	1.79748	0.000158637
chr7	134192467	134193148	2.56109	5.90151	0.0291068
chr14	76951596	76952346	1.87049	3.65658	0.00671452
chr4	103345690	103348374	0.850761	1.80345	0.00220343
chr9	74965887	74977079	1.04127	2.05804	5.12339e-07
chr17	33826459	33830001	1.60719	3.04658	2.17117e-08
chr2	106468718	106469461	1.60552	3.04306	0.0261801
chrX	163938240	163939934	1.28546	2.4376	0.0114657
chr1	35758948	35760969	1.06246	2.08849	0.0273392
chr5	96218805	96224041	0.881274	1.842	4.75668e-05
chr9	66574366	66578118	1.03732	2.05241	1.48959e-05
chr18	65067361	65073054	2.02229	4.06228	8.96559e-17
chr3	138358599	138363757	1.33721	2.52663	0.000245594
chr19	53948799	53949958	1.54574	2.91954	0.0345025
chr11	17649710	17652893	1.52832	2.8845	0.0425903
chr18	67743557	67747749	1.56128	2.95116	1.16911e-12
chr13	47076837	47078374	2.57672	5.96581	5.97721e-08
chr2	36158611	36159844	2.3983	5.27182	5.48663e-06
chr15	91003884	91005916	0.819609	1.76493	0.0439754
chr3	94911079	94915311	1.16454	2.24162	2.54731e-10
chr15	82246838	82247292	2.0928	4.26574	0.0205948
chr10	78417392	78419935	0.853899	1.80738	0.00653691
chr14	100221327	100233322	1.05349	2.07555	5.92771e-06
chr18	9502415	9509874	1.06148	2.08707	0.0217846
chr18	74267512	74270346	0.736041	1.6656	0.0206599
chr7	141046984	141052704	0.612586	1.529	0.00444236
chr11	17165716	17173492	3.28747	9.76398	7.59297e-43
chr6	86393667	86398779	0.805186	1.74737	0.00161661
chr8	121618201	121621780	0.942443	1.92178	0.00440985
chr9	24051792	24052404	3.74267	13.3862	2.15704e-05
chr1	132646663	132648882	0.90886	1.87756	0.00332273
chr5	90429985	90434823	1.47107	2.77227	0.000686903
chr3	52599024	52602849	1.90425	3.74315	4.86641e-21
chr8	126765380	126768325	1.19304	2.28634	0.0164998
chr12	3609998	3612853	1.70327	3.25638	0.000333543
chr11	88557174	88558849	1.25208	2.38184	0.00584958
chr19	42561047	42564043	1.18911	2.28012	3.9489e-05
chr11	51914866	51918826	0.680255	1.60242	0.0016168
chr2	167887266	167889356	0.857481	1.81187	0.00403703
chr1	193228382	193233677	1.85881	3.62708	0.000202484
chr7	131415860	131418581	1.0139	2.01936	0.00675895
chr12	8046591	8047938	2.24292	4.73355	0.00590747
chr8	94375476	94376343	2.13675	4.39771	0.000191613
chr2	163558036	163559764	0.831889	1.78001	0.0193072
chr14	59436984	59437840	2.59438	6.03931	0.00388688
chr18	12676645	12693632	1.13114	2.19032	0.0432414
chr3	130632661	130634836	1.61647	3.06624	1.42526e-06
chr13	75436804	75441468	0.741238	1.67161	0.00571663
chr3	126659077	126662612	1.09746	2.13978	0.0193432
chr10	18875951	18876793	1.89132	3.70975	0.0233602
chr16	94515582	94519498	2.01488	4.04146	1.60328e-07
chr1	64087390	64090263	1.23803	2.35876	0.0106298
chr17	31304442	31307099	0.853909	1.80739	0.00928166
chr6	90538118	90542277	1.80401	3.49191	1.20274e-10
chr8	109783565	109784124	2.2851	4.87398	0.00482683
chr17	56114499	56125397	1.01033	2.01437	0.0203164
chr8	121576751	121582235	1.4046	2.64744	8.29919e-05
chr10	78445628	78447986	0.953413	1.93645	0.0203348
chr13	51834832	51835582	1.94192	3.84216	0.0284812
chr7	19034651	19035801	1.91104	3.76079	0.0030758
chr9	89873746	89875419	1.31129	2.48163	0.000474253
chr12	84446862	84448749	2.13306	4.38647	1.59089e-05
chr1	128079667	128083499	2.49764	5.64761	9.68008e-22
chr14	25180928	25182568	1.36547	2.57661	0.00794815
chr4	8732614	8738826	1.94273	3.84432	1.27348e-10
chr1	39423992	39428660	1.55509	2.93853	0.00136325
chr2	27594838	27601329	1.82484	3.54267	3.07847e-07
chr8	90884880	90893924	0.910918	1.88024	0.00131509
chr19	31902854	31904009	1.26413	2.40182	0.00874704
chr3	52651546	52653105	2.4316	5.39491	4.24479e-09
chr3	54730895	54733341	1.96617	3.90729	1.54822e-05
chr8	94343541	94343980	2.15855	4.46467	0.0307909
chr6	71413488	71423285	1.25243	2.38243	5.50062e-07
chr18	11015006	11017801	1.47871	2.78699	0.0123393
chr5	38058443	38058926	3.31073	9.92268	0.0117251
chr11	108394067	108397458	1.70688	3.26453	1.89296e-11
chr1	155527934	155528405	4.11173	17.2884	0.000805337
chr11	21397607	21404171	0.767935	1.70283	0.0299702
chr10	90666308	90666911	2.33854	5.05789	0.00661339
chr10	24946121	24953218	1.1437	2.20947	0.0307909
chr4	44203953	44206458	1.05573	2.07877	0.0368585
chr5	92720330	92722999	1.88108	3.6835	1.22607e-10
chr19	29066518	29068744	1.01183	2.01646	0.000341312
chr7	49428675	49431403	1.23364	2.3516	0.00608937
chr8	105224057	105228303	0.72031	1.64754	0.0176035
chr12	24704347	24706833	1.98455	3.9574	7.28767e-08
chr15	81522395	81524579	1.75615	3.37796	1.71239e-06
chr1	191493401	191495483	0.842352	1.79297	0.0390947
chr1	138510180	138511730	0.978084	1.96985	0.0199715
chr6	116258369	116268080	1.48364	2.79654	1.21654e-08
chr5	91333401	91335786	0.949769	1.93156	0.000115009
chr3	65531830	65534507	2.35925	5.13102	3.84629e-13
chr3	62448870	62451609	1.41463	2.66592	1.91482e-05
chr3	32416347	32423395	0.901336	1.86779	0.0413936
chr6	37393857	37403752	0.653197	1.57265	0.00237345
chr1	151332685	151333789	1.75335	3.37139	0.0239935
chr14	8025554	8029645	1.65053	3.13948	1.41096e-06
chr11	62934164	62935930	1.22161	2.33207	0.0302993
chr17	34635175	34636399	1.05551	2.07845	0.0260789
chr6	129225047	129226290	1.49149	2.81179	0.0159748
chr18	20733885	20734369	2.10824	4.31166	0.0383547
chr19	46901618	46903642	1.19165	2.28415	0.00142123
chr11	113865578	113866417	1.95599	3.87982	0.0195358
chr18	11659192	11661278	3.5135	11.4201	9.69605e-25
chr7	145105617	145108512	0.786278	1.72462	0.00660394
chr12	86931644	86932702	3.31452	9.94877	2.10939e-05
chr19	58452967	58456908	0.889176	1.85212	0.0200522
chr12	104335083	104342725	1.99714	3.99208	3.0331e-26
chr2	119896584	119899242	0.777992	1.71474	0.0431634
chr18	56446410	56447962	1.71618	3.28565	0.000225423
chr6	72315006	72316751	0.749683	1.68142	0.0499084
chr17	5093400	5096643	0.928184	1.90288	0.0312717
chr7	99473290	99475297	0.811857	1.75547	0.0147866
chr3	146619309	146624961	0.688984	1.61215	0.00343147
chr17	74629023	74633745	0.697664	1.62188	0.00675579
chr7	99959580	99968730	1.51673	2.86142	1.14233e-11
chr16	93911268	93915663	1.1089	2.15681	6.51373e-05
chr10	40117886	40120815	1.59461	3.02013	9.55275e-06
chr13	64331864	64333613	0.959896	1.94517	0.00402012
chr16	30959354	30961726	1.15621	2.22871	0.00565633
chr4	143184339	143195792	1.11675	2.16858	6.12053e-06
chr16	30834800	30836899	1.1767	2.2606	6.51511e-05
chr9	106233879	106239947	1.96356	3.90023	3.84417e-14
chr7	25900089	25901037	1.93393	3.82095	0.0180074
chr9	31971277	31973009	1.6764	3.1963	2.07118e-05
chr5	118736890	118737737	2.0081	4.02253	0.00837243
chr7	99145423	99146942	1.52303	2.87393	0.00263874
chr8	70556580	70560115	1.067	2.09507	0.00371792
chr2	177896621	177905062	1.37461	2.59298	0.0155209
chr18	76274413	76277109	1.9382	3.83227	3.90725e-05
chr2	52951714	52953140	3.36095	10.2742	3.31273e-11
chr18	60603362	60610917	0.623055	1.54013	0.000682135
chr6	90449732	90451958	1.66124	3.16289	1.45576e-08
chr14	64308920	64313978	1.07332	2.10427	0.00279296
chr16	23348572	23352529	1.1696	2.2495	8.42571e-07
chr7	35065302	35065792	3.22317	9.33837	0.0201031
chr9	46209848	46219496	1.68198	3.20868	1.63904e-23
chr16	52058904	52062886	0.703553	1.62851	0.000352945
chr9	7949396	7951331	2.37823	5.19897	2.29407e-06
chr17	30564355	30566174	0.89558	1.86036	0.0325318
chr7	63893369	63900902	2.27826	4.85092	1.53717e-18
chr15	82701459	82710738	1.27995	2.42831	3.10982e-08
chr16	30968720	30970818	1.31703	2.49153	0.0118795
chr5	124222886	124223545	2.1138	4.32829	0.0150511
chr8	94191271	94196057	1.93912	3.83471	4.47806e-24
chr8	35404807	35409002	0.96166	1.94755	0.0298124
chr4	6911248	6920205	1.79507	3.47031	0.000140471
chr2	132862966	132864468	1.50527	2.83877	0.0318588
chr1	192074986	192079681	0.858733	1.81344	0.0013867
chr2	19626017	19629234	1.22006	2.32957	7.79409e-06
chr7	118239075	118245849	0.859969	1.815	0.000248908
chr10	122514117	122516787	1.15271	2.22331	0.00205496
chr9	55259076	55260359	2.24386	4.73662	0.00665536
chr5	118737959	118738616	1.94751	3.85709	0.00536932
chr9	108231755	108234882	3.05083	8.2869	1.00916e-14
chr7	116306397	116310080	1.26728	2.40707	6.60588e-09
chr6	149163799	149167353	1.05251	2.07413	0.00638035
chr9	55263174	55266950	1.79409	3.46797	4.02334e-07
chr4	11122510	11124793	2.41431	5.33066	9.22038e-20
chr5	87589376	87590904	1.9376	3.83067	4.39085e-06
chr6	99165981	99177502	0.934727	1.91153	8.77978e-06
chr11	4030501	4038142	1.20602	2.307	1.89094e-05
chr13	52984504	52986613	2.04297	4.12093	7.88686e-05
chrX	164428596	164432806	0.789828	1.72887	0.01462
chr6	108140275	108142111	1.82681	3.54752	6.04512e-05
chr6	149390215	149391892	1.88019	3.68125	0.0259734
chr4	131896196	131900277	1.68728	3.22048	2.66569e-15
chr10	77397831	77398781	1.76038	3.38787	0.00885567
chr4	97922849	97925242	0.762426	1.69634	0.0140727
chr13	52735605	52736210	3.2929	9.80079	0.045276
chr12	25010269	25017913	1.55069	2.92958	5.08012e-19
chr8	24456130	24458380	1.11348	2.16368	1.58885e-05
chr11	80974214	80975661	2.96663	7.81707	1.49283e-06
chr8	120665403	120666301	1.93721	3.82965	0.0188912
chr1	127902058	127906386	2.26391	4.80291	1.20623e-06
chr7	132930260	132945234	0.888164	1.85082	0.00214641
chr7	119558429	119561638	1.14524	2.21183	0.0161452
chr3	65842371	65844385	1.78305	3.44153	2.56724e-05
chr1	37354673	37355808	1.99817	3.99494	0.0139665
chr9	28277919	28279573	0.945965	1.92648	0.0470981
chr2	11534428	11536462	1.56045	2.94945	1.34857e-05
chr8	41200790	41209800	1.66618	3.17373	6.09683e-10
chr10	31584830	31587154	1.76088	3.38904	2.64442e-05
chr3	51220275	51238490	0.868978	1.82637	1.2399e-05
chr1	60608435	60610705	2.15252	4.44605	5.83124e-07
chr10	58254388	58259178	0.620631	1.53755	0.0359451
chr13	24259834	24262545	2.07006	4.19903	0.000126527
chr2	163534479	163542741	0.87776	1.83752	0.000161777
chr6	17746150	17747963	1.19125	2.2835	0.027498
chr9	48774620	48775470	2.35344	5.11043	0.0360302
chr2	31452797	31466879	0.640771	1.55916	0.0379943
chr19	4764342	4767769	1.6798	3.20383	8.43801e-09
chr12	104417644	104418747	1.23788	2.35852	0.0117507
chr10	69103485	69108146	2.05206	4.14699	2.21808e-20
chr6	99141871	99146949	1.79006	3.4583	2.28204e-07
chr2	166959613	166964271	1.24842	2.37581	7.99012e-05
chr9	121570978	121572870	1.75394	3.37279	1.71173e-08
chr9	61322851	61323990	2.38847	5.23603	0.00885568
chr11	17175489	17178785	2.18425	4.54491	7.41315e-10
chr15	81245924	81250301	0.95331	1.93631	0.000239036
chr8	106072150	106076805	0.606614	1.52268	0.0279948
chr4	80907208	80927890	0.940069	1.91862	1.32034e-06
chr4	150751791	150758101	1.22256	2.3336	0.000118596
chr15	79145713	79146700	1.48376	2.79677	0.0226428
chr14	79501009	79506665	0.705989	1.63126	0.01004
chr1	131937009	131938643	1.51563	2.85924	0.029067
chr4	40834050	40855243	0.752648	1.68488	5.37421e-05
chr2	155058450	155068417	1.07039	2.1	0.000421643
chr2	151536354	151537545	1.43528	2.70434	0.00160191
chr6	125573505	125574006	1.72626	3.30869	0.0446586
chr6	31249611	31254493	0.725169	1.65309	0.00573705
chr14	48200677	48203605	1.166	2.24389	0.00010703
chr4	132064030	132070148	0.798097	1.73881	0.0352258
chr17	31841167	31844667	1.21701	2.32465	0.00243811
chr3	133748225	133749701	1.37859	2.60014	0.0475727
chr1	37359502	37362223	1.78573	3.44792	0.000973895
chr9	77844759	77851991	1.51698	2.86192	0.000812758
chr11	51865376	51866667	1.67135	3.18513	0.000462333
chr2	167865996	167867836	1.60123	3.03402	7.88964e-06
chr7	77787163	77787969	1.64919	3.13658	0.0218953
chr7	138917840	138920802	1.15398	2.22527	0.000332727
chr11	62556703	62557895	1.17022	2.25046	0.0432414
chr18	44632806	44634888	0.999954	1.99994	0.0347751
chr7	88344631	88347135	1.8081	3.50182	1.45374e-07
chr3	54724119	54724792	2.17574	4.51816	0.0383304
chr9	121565979	121567407	1.50983	2.84777	0.00335538
chr8	109607911	109610000	0.966152	1.95362	0.0115055
chr8	126804304	126813104	1.04148	2.05834	7.21969e-06
chr7	143768175	143770381	1.75778	3.38178	0.000102289
chr11	105942841	105945626	0.662882	1.58324	0.0235756
chr6	116358196	116360423	2.7982	6.95573	2.49193e-07
chr17	6150825	6152536	1.42786	2.69048	1.15803e-05
chr7	89324336	89331540	0.627916	1.54533	0.0162765
chr16	26247706	26250047	1.87915	3.67859	0.000190849
chr2	49349306	49349889	3.9628	15.5927	1.2518e-07
chr7	67581839	67583055	2.06147	4.17411	0.000798519
chr6	129208621	129224980	0.837925	1.78748	1.94915e-05
chr3	157881720	157885100	0.884955	1.84671	0.00381244
chr7	35064427	35065071	2.06491	4.18409	0.00149956
chr6	31384908	31386825	1.07982	2.11377	6.40808e-05
chr5	45508787	45523404	1.08957	2.12811	0.00138878
chr8	85511882	85515351	0.991631	1.98843	0.00668257
chr18	36674990	36680550	0.653879	1.57339	0.00249717
chr9	48647433	48650112	2.2917	4.89633	4.97179e-12
chr17	28418277	28422817	3.09594	8.5501	7.63266e-12
chr6	86775434	86778072	2.38858	5.23642	1.29458e-14
chr2	121965745	121969587	0.732576	1.6616	0.0430148
chr8	106002970	106004786	1.17477	2.25757	0.00185446
chr5	66011969	66017158	0.647211	1.56614	0.00754399
chr1	138586348	138597204	1.8111	3.5091	2.73952e-16
chr10	110706204	110709011	0.8735	1.8321	0.00917591
chr9	106817414	106819060	1.08115	2.11573	0.0387551
chr3	98040356	98048086	0.830336	1.7781	1.74434e-05
chr2	170208548	170209248	1.75348	3.37171	8.29517e-05
chr3	79557787	79562225	1.34489	2.54012	1.52906e-13
chr9	48768604	48769572	2.70744	6.53163	0.00880815
chr6	47487854	47490035	1.072	2.10234	0.0377119
chr8	123759483	123764145	0.812562	1.75633	0.00247547
chr12	3280997	3301745	2.18482	4.54671	7.93132e-27
chr18	24551081	24552113	1.98745	3.96536	0.000488794
chr17	28433705	28437295	1.94445	3.84892	0.00130069
chr12	73146650	73148366	1.38955	2.61997	8.09769e-05
chr7	101359405	101360383	2.33461	5.04414	4.33048e-07
chr10	24391495	24392144	1.76323	3.39457	0.018705
chr1	71721346	71725287	1.82163	3.53481	1.55259e-22
chr3	79190099	79197602	2.11922	4.34459	3.69902e-28
chr4	70517315	70520911	2.16538	4.48583	6.10455e-08
chr9	88707811	88716087	0.894413	1.85885	0.000235171
chr14	100242282	100248766	1.54557	2.91919	1.90513e-07
chr6	149131694	149161995	0.849343	1.80168	0.0263783
chr1	118592216	118593087	2.24905	4.7537	0.0125826
chr19	29026563	29034280	1.8448	3.59202	1.91523e-15
chr12	104384918	104390296	1.99859	3.9961	9.81761e-14
chr2	60697404	60704596	0.598331	1.51396	0.0393504
chr9	108782355	108788046	1.36147	2.56946	1.77354e-08
chr10	41551300	41555779	0.972589	1.96236	5.01e-05
chr2	27756392	27762433	0.956163	1.94014	0.000275334
chr14	32177435	32180409	2.40723	5.30454	6.41437e-11
chr4	139230768	139235177	0.869619	1.82718	0.000523937
chr4	115494934	115498966	2.1854	4.54854	1.92037e-05
chr6	5441930	5444051	0.650012	1.56918	0.0080396
chr14	30885349	30890148	0.962391	1.94854	0.000210478
chr6	90392135	90397970	1.67032	3.18285	2.78717e-16
chr7	27031126	27032949	1.38037	2.60335	0.0392729
chr3	79536198	79544840	0.772474	1.7082	0.0050856
chr5	43216711	43221295	1.06432	2.09119	0.000297774
chr4	100367656	100370915	1.34322	2.53717	2.63792e-10
chr15	64183782	64186810	2.16675	4.4901	4.88944e-14
chr10	81075848	81076471	2.02965	4.08304	0.0107227
chr8	34453651	34458532	1.28323	2.43383	4.24479e-09
chr2	70771020	70773342	0.724256	1.65205	0.0330057
chr9	48765510	48767001	1.62756	3.0899	0.00199053
chr10	120635143	120637033	1.28794	2.44179	0.000125942
chr10	42092188	42093585	2.42658	5.37618	2.23245e-16
chr9	48792384	48803399	0.830148	1.77787	6.73101e-05
chr16	94506915	94511336	0.796361	1.73671	0.00867794
chr4	134172831	134173492	2.20505	4.61091	0.0223003
chr15	62016070	62018601	2.6147	6.12497	2.30969e-06
chr14	8097408	8104773	0.980341	1.97293	4.04319e-07
chr7	140954026	140957414	0.969308	1.9579	0.000178567
chr2	68858445	68859440	1.81617	3.52145	0.0213504
chr2	27684190	27689986	0.603444	1.51934	0.0140257
chr7	75467124	75467739	1.63839	3.11319	0.0170896
chr5	122313335	122316782	1.33985	2.53125	0.00197778
chr5	137682046	137684792	1.00312	2.00433	0.000176014
chr9	106777688	106792011	0.783355	1.72113	4.13178e-05
chr16	34814292	34815484	3.38569	10.4519	1.63387e-08
chr4	8746233	8748531	0.934286	1.91095	0.0153915
chr15	76596658	76598778	3.91025	15.035	7.89372e-18
chr6	23111782	23118453	0.984562	1.97871	0.00406306
chr2	163639778	163645905	1.65033	3.13905	1.56151e-20
chr11	7815072	7817095	2.58795	6.01242	1.32649e-09
chr8	46745805	46756913	0.882665	1.84378	4.00424e-05
chr4	137121946	137122437	4.05559	16.6285	0.000119281
chr15	75825859	75829498	2.91483	7.54139	9.52126e-19
chr11	117931778	117933089	1.10372	2.14908	0.0200522
chr6	113437019	113439468	0.777002	1.71357	0.0276709
chr12	85337391	85340258	0.73923	1.66928	0.0489944
chr9	55309247	55312465	1.35287	2.5542	0.00189104
chr5	137659103	137661277	1.46878	2.76787	0.000207079
chr13	118338768	118340176	1.8507	3.60675	7.72129e-05
chr17	87035274	87037231	2.37022	5.17021	4.83381e-06
chr10	31591493	31598938	1.54134	2.91064	5.71037e-06
chr16	4652218	4653546	1.47956	2.78864	0.0316667
chr18	11143902	11144951	3.96167	15.5805	5.71594e-08
chr8	89276950	89281652	0.993863	1.99151	0.0269078
chrX	169932022	169934367	2.11495	4.33174	1.1288e-09
chr15	85716300	85719740	1.74374	3.34901	4.58156e-07
chr3	151977901	151978414	2.65727	6.3084	0.0127669
chr14	73169230	73171015	1.10431	2.14997	0.00923026
chr18	59216782	59219029	1.44686	2.72615	0.00283701
chr17	64759236	64768942	0.587388	1.50252	0.0275649
chr13	40978420	40980064	1.0942	2.13495	0.00271399
chr18	62178108	62180864	1.13015	2.18881	0.00176102
chr10	123841842	123845110	2.18225	4.5386	2.20216e-11
chr11	7147344	7158734	0.607554	1.52367	0.0052976
chr18	6507034	6509001	0.956599	1.94073	0.0439573
chr7	98347286	98350820	0.874969	1.83397	0.0145124
chr11	61844303	61845871	1.48251	2.79434	0.0127947
chr7	90057845	90062814	0.80423	1.74621	0.0219795
chr15	85767492	85784546	2.1116	4.32171	2.48658e-28
chr5	92924733	92930977	1.13931	2.20276	3.51519e-06
chr1	157075242	157075931	1.69103	3.22887	0.0237233
chr7	98390592	98394159	2.51803	5.72799	8.09459e-21
chr15	34570874	34571788	1.60137	3.03432	0.0159156
chr7	112647142	112647987	1.77401	3.42003	0.0310696
chr17	28484294	28486763	2.29214	4.8978	3.89038e-11
chr13	13953547	13957952	0.831557	1.7796	0.00320211
chr11	65771629	65772709	2.38399	5.21978	0.0288794
chr1	161266628	161271467	0.765864	1.70039	0.0352601
chr19	58369137	58376792	3.15722	8.92109	1.96956e-23
chr5	125296502	125299085	2.1914	4.5675	7.53816e-16
chr3	21934770	21937246	1.16975	2.24973	2.47962e-05
chr4	80970063	80974737	1.05706	2.08068	4.59216e-07
chr8	86855068	86858671	1.94297	3.84497	2.4248e-11
chr3	107741633	107745446	1.89298	3.71402	1.17995e-10
chr3	122472729	122476785	1.41987	2.67561	2.70207e-07
chr2	163658012	163659901	0.974568	1.96505	0.00326909
chr9	55294353	55298121	0.976861	1.96818	4.27595e-05
chr13	96672659	96675061	1.16513	2.24253	0.00120977
chr13	90463197	90465544	0.864248	1.82039	0.0163627
chr16	52088265	52090821	1.17303	2.25485	0.00135821
chr6	99446138	99449084	1.02284	2.03191	0.00514355
chr13	4380899	4381979	2.20929	4.62447	0.0253753
chr3	79332874	79334360	1.99678	3.99109	0.000225416
chr1	91882621	91884097	1.12555	2.18184	0.015565
chr15	51982951	51984753	1.84478	3.59198	0.000222131
chrX	52971195	52972553	2.7595	6.77162	1.21971e-12
chr16	30826875	30829163	0.982153	1.97541	4.70427e-05
chr2	155070262	155077068	0.704217	1.62926	0.000396101
chr9	45869090	45871582	1.82409	3.54085	5.23873e-05
chr4	53594547	53597834	1.91487	3.77081	4.81432e-16
chr4	100270581	100272607	1.65104	3.14061	0.000140229
chr8	124330648	124331275	1.55996	2.94845	0.0444362
chr4	97808693	97811129	1.33524	2.52317	0.00363193
chr10	42244159	42246873	0.956387	1.94044	0.00820122
chr11	6158284	6162767	1.82441	3.54162	6.9903e-14
chr1	58738252	58746363	0.896853	1.862	0.0179149
chr10	61464675	61465738	1.59198	3.01463	0.00211142
chr5	24930375	24932860	0.945657	1.92607	0.00529649
chr16	34673192	34673619	2.77976	6.86739	0.00924684
chr14	100233449	100238252	0.989313	1.98524	0.0109169
chr13	112054326	112056097	1.48652	2.80213	0.0261071
chr3	27598557	27599737	1.34231	2.53558	0.0375919
chr11	4831563	4836828	1.10805	2.15553	0.000136168
chr12	15650517	15656076	1.23166	2.34838	2.00642e-06
chr15	76121966	76125559	0.84461	1.79578	0.0330057
chr8	121560964	121565770	1.78498	3.44615	1.21699e-07
chr14	100130706	100137930	0.997371	1.99636	6.15865e-05
chr5	150232448	150233563	1.26196	2.39821	0.040924
chr8	94186081	94187422	1.40921	2.65591	0.00010101
chr11	6344059	6345585	1.14449	2.21068	0.0488855
chr4	7194836	7197798	2.18286	4.54051	4.61934e-08
chr2	77270440	77270970	1.47313	2.77624	0.0339917
chr8	89283697	89286772	0.89389	1.85818	0.0468766
chr2	163585218	163599926	1.7345	3.32764	8.907e-25
chr9	66598823	66602465	0.758487	1.69172	0.0103637
chr4	7199437	7200939	2.0193	4.05388	0.00186193
chr6	108091699	108094741	3.38067	10.4156	1.9293e-14
chr11	52368050	52373075	0.894397	1.85883	0.049706
chr9	7964710	7968731	1.17931	2.26469	0.0208872
chr19	3518050	3521839	2.31713	4.98341	6.2613e-24
chr14	20146994	20150085	1.86169	3.63432	0.00681278
chr5	100408273	100411281	1.16455	2.24163	0.0105645
chr9	72688639	72692968	0.830036	1.77773	0.0239753
chr5	102009290	102010850	1.38926	2.61944	0.0136953
chr19	40296474	40300077	0.746496	1.67771	0.0443838
chr18	9379558	9381689	2.35232	5.10644	3.61448e-09
chr4	123651281	123653148	1.18401	2.27207	0.0191596
chr9	55288356	55291953	1.38507	2.61184	1.98989e-10
chr13	91477650	91478055	2.45472	5.48207	0.0292495
chr17	30580683	30582139	2.80567	6.99183	4.4208e-07
chr14	11671529	11672164	1.44159	2.71621	0.038065
chr12	83543512	83545928	2.1713	4.5043	4.73403e-07
chr15	81229213	81230967	2.01764	4.04922	0.000211347
chr6	23140848	23148920	1.44805	2.7284	9.52097e-06
chr19	38395351	38401073	0.763862	1.69803	0.0139369
chr1	73986885	73989677	1.33845	2.5288	9.49023e-05
chr15	62294485	62297225	1.47896	2.78747	7.0242e-10
chr15	81843830	81850239	1.62849	3.09189	7.14378e-20
chr10	78347534	78352959	0.744272	1.67513	0.0071199
chr15	39124469	39125950	2.30102	4.92807	8.99142e-07
chr11	11959492	11967824	1.13027	2.189	0.00664479
chr10	42779440	42783319	2.01798	4.05015	1.43589e-14
chr1	164234322	164239001	1.7184	3.29072	3.99985e-06
chr9	55232143	55234423	0.668835	1.58979	0.0344104
chr2	27552757	27556732	1.07842	2.11171	0.00139244
chr5	89340799	89348933	1.33697	2.5262	0.00126251
chr8	3407330	3420547	0.68818	1.61125	5.92605e-05
chr10	94046355	94054637	0.589762	1.505	0.0042591
chr4	6936865	6938583	1.87014	3.65567	0.00409088
chr12	80842396	80847825	1.32551	2.50621	1.39655e-06
chr18	46654472	46657099	1.39172	2.62391	0.00252333
chr13	112316002	112319454	0.789237	1.72816	0.000172771
chr12	110153173	110156024	2.32981	5.02739	1.37155e-18
chr1	164256984	164263210	1.0191	2.02666	0.000979264
chr11	4828334	4828971	3.40051	10.5598	0.0104058
chr13	24252414	24255319	3.40729	10.6096	6.69053e-08
chr2	32413915	32428789	0.799446	1.74043	0.00170952
chr10	71380773	71384009	1.27385	2.41807	0.00277905
chr8	94376470	94379830	1.97892	3.94199	7.94382e-20
chr12	104403311	104409749	1.18527	2.27405	4.84832e-08
chr1	131157660	131160728	2.43228	5.39746	7.57013e-15
chr5	123185261	123188170	1.80499	3.49426	5.15124e-05
chr13	95638585	95642083	1.1383	2.20121	0.000411471
chr3	21834979	21835724	2.30377	4.93747	0.00874308
chr18	65023059	65029946	0.89915	1.86497	5.62809e-07
chr11	65753128	65756969	2.90824	7.50702	5.40662e-46
chr4	32437050	32438725	3.0162	8.09034	5.10286e-08
chr16	23353763	23354972	1.27865	2.42611	0.044497
chr6	122570076	122573225	1.05164	2.07288	0.000611266
chr4	107117373	107118730	1.89117	3.70937	0.000713299
chr2	169947628	169948244	2.53365	5.79034	0.00720843
chr19	29023873	29024579	2.55682	5.88408	0.00800152
chr15	75376430	75377915	1.70041	3.24993	0.00190755
chr4	108354737	108356179	1.8653	3.64343	0.0118612
chr19	40220278	40224554	1.27499	2.41998	7.51859e-05
chr2	15145150	15152567	1.77827	3.43015	6.75391e-06
chr9	9126087	9130186	0.84294	1.7937	0.0157685
chr10	89719424	89725143	1.98345	3.95439	1.35402e-23
chr14	32180439	32181776	1.21567	2.32249	0.0155108
chrX	14789724	14790444	2.65934	6.31743	0.0200554
chr14	31181907	31184925	1.60317	3.0381	2.08814e-12
chr19	18147852	18148705	2.35081	5.1011	0.0435879
chr4	43377893	43403324	0.76573	1.70023	0.00292392
chrX	71444048	71446215	1.37489	2.59348	7.94366e-07
chr3	82289417	82292122	0.705402	1.6306	0.0149064
chr1	191631720	191633880	1.50963	2.84737	2.51039e-08
chr11	101359620	101369709	0.783457	1.72125	0.00099696
chr10	59972155	59974213	2.4721	5.54851	4.63874e-05
chr18	62094364	62097025	2.5394	5.81347	4.20659e-11
chr7	119782350	119784763	1.42441	2.68404	0.000280741
chr11	4829138	4830481	1.85849	3.62628	0.0191417
chr4	86902089	86903128	1.16372	2.24035	0.0105706
chr7	101981104	101983586	2.26476	4.80573	1.68487e-07
chr2	6072229	6072860	1.81845	3.52702	0.00479063
chr9	88717344	88722708	1.28214	2.43199	0.000333543
chr6	71988934	71994231	0.966233	1.95373	0.000449275
chr5	75376638	75379131	0.72946	1.65802	0.0171876
chr3	52616224	52620146	2.78729	6.90333	9.12155e-22
chr11	23656733	23667306	0.721751	1.64918	0.00025423
chr1	83960067	83961264	2.36372	5.14695	0.000140077
chr10	41886421	41888518	0.877385	1.83704	0.00376337
chr7	134236822	134237482	1.17093	2.25157	0.042499
chr8	123796010	123797762	1.63122	3.09776	0.0012545
chr6	31102548	31152656	0.731355	1.6602	0.00222927
chr6	13068474	13075282	0.711587	1.6376	0.0113073
chr15	81252470	81254507	1.52506	2.878	3.45463e-10
chr8	21777775	21779937	1.28478	2.43645	0.0395387
chr6	85348544	85351430	0.633801	1.55165	0.03623
chr5	72826070	72828816	1.79239	3.46388	1.16073e-07
chr4	150825373	150825832	3.74136	13.374	0.0058259
chr15	51794830	51797670	1.36002	2.56689	0.000366346
chr8	94352629	94356622	1.61073	3.05406	9.14478e-13
chr8	85460496	85464036	1.02888	2.04044	0.00239724
chr9	43749923	43760281	0.679003	1.60103	0.000552894
chrX	160508561	160511902	0.779739	1.71682	0.000241408
chr2	104121188	104123566	0.681306	1.60359	0.0482683
chr9	24509413	24515602	1.35887	2.56484	0.00130069
chr15	10923178	10924729	2.56362	5.91188	7.83809e-06
chr3	106516131	106517283	1.36704	2.57941	0.0181064
chr8	72310524	72311787	1.58662	3.00345	0.00233192
chr14	59437947	59450800	1.94735	3.85665	3.28945e-28
chr9	44667938	44673957	2.06173	4.17487	0.000558858
chr2	130495446	130498101	0.724513	1.65234	0.011888
chr14	27293638	27302822	0.992459	1.98957	1.55722e-05
chr2	126896317	126899137	1.53506	2.89801	4.40801e-06
chr7	138874485	138876348	3.10502	8.60409	1.42887e-11
chr4	141857039	141859788	1.31395	2.48622	0.000153372
chr18	62068233	62072611	0.747832	1.67927	0.00191574
chr1	67111502	67119683	1.66537	3.17194	8.63547e-22
chr7	98353886	98362065	0.776436	1.71289	0.0187812
chr7	128789160	128791000	2.75732	6.7614	5.11175e-17
chr12	118701101	118702887	1.35662	2.56085	0.00102856
chr3	65924120	65934548	0.849623	1.80203	0.040862
chr6	37705026	37706981	1.11322	2.16328	0.027099
chr19	32522465	32536005	1.45807	2.74741	1.17084e-08
chr10	24492968	24494233	1.7191	3.29232	0.00928166
chr19	21786480	21788118	1.16914	2.24877	0.0065184
chr6	37536669	37543272	1.26453	2.40249	8.585e-06
chr4	141566194	141575670	0.655925	1.57563	0.0461921
chr9	48782322	48791814	1.51014	2.84837	3.27801e-08
chr10	96923330	96926159	1.63908	3.11467	5.95504e-07
chr14	54295178	54301179	1.29123	2.44737	0.028197
chr4	132473858	132477031	1.60303	3.03781	8.84171e-17
chr5	36571521	36576752	1.3223	2.50064	4.8312e-08
chr1	119508204	119510878	1.09795	2.1405	0.00190247
chr1	131989588	131995007	0.862819	1.81859	0.000245007
chr11	28701532	28703962	3.53524	11.5935	2.6948e-22
chr4	40999385	41001584	2.445	5.44527	6.02021e-11
chr10	80960287	80964503	0.863533	1.81949	0.00222927
chr6	23121928	23134671	0.978616	1.97057	0.00366594
chr15	54595883	54602219	0.674513	1.59606	0.027179
chr2	173615631	173617794	1.273	2.41664	5.00249e-05
chr12	110009092	110010190	1.25419	2.38533	0.0440521
chr9	31144315	31149298	0.76252	1.69645	0.000425749
chr17	80771318	80779200	0.905446	1.87312	0.000120115
chr12	54653394	54657030	0.758011	1.69116	0.00202484
chr7	65765681	65767609	0.655535	1.5752	0.046955
chr11	73159930	73162379	1.00882	2.01226	0.0450496
chr10	108618944	108621490	0.905425	1.8731	0.0495438
chr12	78980935	78983124	1.31582	2.48944	7.50596e-06
chr19	46908079	46911117	2.82063	7.06472	7.22593e-10
chr11	43146788	43149485	1.07269	2.10336	0.00048718
chr8	105551655	105554876	1.04652	2.06554	0.000167354
chr8	70665053	70668328	0.819591	1.76491	0.0285143
chr7	78921969	78922581	1.80901	3.50402	0.0387617
chr6	145360318	145361245	1.3011	2.46416	0.0112687
chr2	30195303	30216201	1.25543	2.38738	1.21426e-12
chr10	42210491	42212317	1.57756	2.98465	0.000119051
chr4	150744047	150751701	0.770136	1.70543	0.000857395
chr14	121926479	121927020	2.96372	7.80135	0.00437681
chr18	3838559	3840661	0.798782	1.73963	0.00463457
chr11	90673272	90673970	2.80859	7.00599	0.0139672
chr17	84404942	84406808	2.81344	7.02959	4.51257e-11
chr1	74697146	74699964	1.16072	2.23568	0.00022766
chr11	16734761	16747663	0.696926	1.62105	0.0277093
chr5	124375165	124378560	1.11903	2.172	1.09007e-05
chrX	150592467	150600409	1.55244	2.93313	1.89085e-07
chr13	104089604	104090250	2.77789	6.85849	0.000454906
chr2	148019820	148028906	0.69478	1.61864	0.00231125
chr12	4454092	4457414	1.12658	2.1834	0.00895429
chr8	84964958	84967616	0.878932	1.83901	0.00192482
chr10	53373386	53385801	1.00945	2.01314	0.0140795
chr7	119850312	119850927	2.55653	5.88292	0.00973162
chr4	101244750	101247430	0.894942	1.85953	0.0163108
chr2	11766612	11767188	2.47531	5.56085	0.00100388
chr3	122469901	122472614	1.41853	2.67312	7.83014e-07
chr1	118588555	118591963	0.820508	1.76603	0.0355256
chr10	21992629	21997960	1.06229	2.08824	2.18282e-05
chr8	61275290	61277251	1.0819	2.11683	0.014578
chr15	39809764	39815061	1.45735	2.74603	8.45137e-05
chr18	51162903	51168871	1.81006	3.50657	2.31154e-09
chr16	62871954	62875020	1.11687	2.16876	0.0117157
chr8	127719477	127720721	1.72322	3.30173	2.49392e-05
chr4	61844918	61845733	2.76423	6.79384	0.00335538
chr16	45188865	45191098	1.41503	2.66666	7.80608e-05
chr14	100280420	100287390	0.996478	1.99512	0.000140287
chr2	32385049	32390369	1.43072	2.69581	0.000355367
chr14	59531795	59534212	0.922171	1.89496	0.0262275
chr13	97298259	97301079	0.784509	1.72251	0.0129689
chr18	46707456	46709565	2.93328	7.63846	8.14894e-08
chr5	150625884	150626485	2.93451	7.64494	0.00287491
chr5	103591715	103593931	1.39222	2.62481	0.000740716
chr15	53061807	53064229	1.99567	3.988	6.05096e-09
chr15	88829189	88833309	2.27014	4.82369	3.03183e-12
chr16	37867027	37873634	1.30092	2.46386	7.9793e-06
chr11	5912354	5921290	0.981121	1.974	0.000280098
chr13	96634306	96635792	1.10528	2.15141	0.0432697
chrX	38964181	38964820	3.49202	11.2513	0.0106915
chr2	129132558	129133959	1.48747	2.80397	0.0440521
chr15	31582192	31585271	1.26619	2.40526	1.15331e-05
chr5	92931180	92935656	1.01155	2.01607	0.000789666
chr1	137019316	137022111	2.0294	4.08234	2.38903e-12
chr10	117669115	117670441	3.40459	10.5897	1.52062e-11
chr4	133896862	133898185	1.88948	3.70501	0.00107083
chr7	112643970	112644490	3.55172	11.7266	0.0236703
chr11	106267300	106270221	1.36501	2.57578	5.65572e-05
chr13	9109704	9122660	1.9324	3.81689	1.40718e-14
chr13	63227623	63233355	0.852364	1.80546	0.0381271
chr6	67148159	67151740	0.953766	1.93692	0.000566698
chr12	16628977	16635214	2.57204	5.94648	4.01844e-29
chr13	111294217	111296823	1.18953	2.28079	0.0336036
chr6	141347398	141348874	1.6583	3.15644	0.0220577
chr17	26614180	26623235	0.961394	1.94719	0.00105316
chr18	64437406	64439658	1.51848	2.86488	0.000113037
chr2	157784153	157785513	1.63164	3.09865	0.000212605
chr2	27581376	27584637	1.59333	3.01744	0.000190016
chr13	112390824	112394300	1.86796	3.65016	1.39587e-14
chr3	96736104	96738496	1.08989	2.12858	0.00529702
chr2	15110942	15114167	1.67131	3.18503	0.00178176
chr14	17710563	17712747	1.69193	3.23088	0.00014096
chr19	42565792	42572273	1.74381	3.34918	3.01059e-05
chr1	182498793	182501556	1.61908	3.07179	9.28707e-06
chr4	117786381	117789643	1.65814	3.1561	4.43815e-12
chr11	6164702	6166507	2.03335	4.09353	3.43394e-08
chr3	79081063	79089454	1.78751	3.4522	2.0604e-13
chrX	160600487	160602924	1.66388	3.16868	1.91652e-08
chr17	23598270	23600037	0.652177	1.57154	0.029051
chr9	48646404	48647147	2.49679	5.64429	0.000105587
chr17	79937479	79938948	2.00679	4.01886	0.000756505
chr11	62558079	62560976	0.870092	1.82778	0.00631799
chr4	32568375	32572866	0.705578	1.6308	0.00132673
chr18	21172463	21176257	2.04782	4.13481	1.37934e-09
chr12	82410349	82414177	1.2398	2.36166	1.3417e-07
chr10	68055757	68061866	2.47591	5.56319	7.08635e-17
chr4	155322214	155324971	2.45655	5.48901	5.51197e-11
chr14	17746953	17749195	1.06842	2.09713	0.0332218
chr13	99099949	99101346	3.2936	9.80556	5.10121e-09
chr16	16238601	16239800	1.36384	2.5737	0.0440598
chr2	58771409	58772482	2.80812	7.00374	1.99689e-06
chr6	125574323	125575217	2.66798	6.35537	8.1088e-09
chr18	46595233	46617809	1.18605	2.27528	2.50137e-07
chr9	46194933	46209682	1.28869	2.44306	9.15341e-14
chr19	27217416	27219706	1.47793	2.78549	2.41519e-07
chr10	42227593	42234878	1.86943	3.65389	2.01134e-24
chr12	84215549	84220300	0.613481	1.52995	0.0442677
chr3	89887039	89888969	1.45254	2.7369	0.0286097
chr6	149391980	149392804	2.50637	5.68187	0.00673785
chr11	72280230	72282609	1.2737	2.41781	4.40573e-05
chr8	85474344	85480540	0.899079	1.86488	0.00562329
chr15	88857463	88859049	0.862825	1.8186	0.00980703
chr2	163546124	163557934	1.48053	2.79052	1.7427e-16
chr1	83906305	83908419	0.811637	1.7552	0.0296372
chr3	52653258	52654170	2.62697	6.17726	1.31901e-06
chrX	52946742	52947292	3.45302	10.9513	0.00354733
chr15	58970776	59034494	1.34487	2.54007	4.01208e-11
chr4	123644360	123648503	1.6956	3.2391	0.00858694
chr13	95853976	95860968	1.58763	3.00555	1.50823e-19
chr11	101681786	101686002	1.39092	2.62246	3.48012e-05
chr6	71998724	72000862	1.52014	2.8682	0.00435985
chr12	30214004	30215981	1.71048	3.2727	0.00015238
chr11	106510345	106516870	0.80601	1.74837	0.00512537
chr17	49427751	49430852	1.00394	2.00547	0.00595773
chr6	129538839	129540867	1.02353	2.03289	0.0331245
chr18	65090840	65106006	0.796998	1.73748	4.35409e-06
chr4	137941306	137945554	1.34242	2.53577	2.48936e-07
chr9	72698456	72708210	1.15487	2.22665	1.64601e-05
chr1	130731291	130735807	1.68722	3.22035	1.98454e-09
chr4	40813285	40814863	1.72124	3.2972	0.00470199
chr18	35160947	35162911	1.5466	2.92129	0.0033533
chr9	55248981	55256540	0.8669	1.82374	4.80908e-05
chr16	70347920	70355464	0.880238	1.84068	0.000241408
chr15	10376784	10383343	1.52959	2.88704	0.00067171
chr12	79104073	79104635	3.92036	15.1407	1.47055e-07
chr17	40805773	40807833	0.880717	1.84129	0.00665131
chr6	145499184	145501172	0.996369	1.99497	0.00239643
chr9	57014947	57015676	2.08189	4.23362	0.0124724
chr17	13720689	13722034	1.81445	3.51727	0.00132125
chr15	78547060	78550029	0.855677	1.80961	0.0259295
chr1	40310765	40313079	1.45124	2.73443	2.49816e-06
chr9	69043384	69044804	1.53567	2.89923	0.000102634
chr8	91480025	91482355	2.31049	4.96051	3.53966e-06
chr16	46096850	46098980	1.11034	2.15897	0.0184262
chr2	69340021	69343546	0.595097	1.51057	0.0355256
chr14	103085879	103089145	0.76055	1.69414	0.0284027
chr6	84225083	84226120	2.3816	5.21114	7.60968e-05
chr17	31133267	31133785	1.55479	2.93792	0.0308274
chr4	141957071	141959734	0.811955	1.75559	0.0315458
chr4	8731782	8732475	2.16669	4.48993	0.0308574
chr4	143154405	143157293	0.926127	1.90017	0.0432414
chr1	37024972	37027700	1.35682	2.5612	2.22381e-06
chr13	36619827	36624411	2.22834	4.68594	3.21269e-12
chr12	75466113	75477089	1.56662	2.9621	1.87314e-08
chr17	64599067	64610448	0.66594	1.5866	0.0383304
chr4	19490501	19492934	1.63975	3.11612	8.42036e-11
chr13	112342846	112344764	1.6965	3.24115	6.10455e-08
chr1	37039939	37042867	1.3105	2.48027	0.000908501
chr13	81661655	81667813	0.90284	1.86974	0.00614321
chr8	24395034	24401274	0.634524	1.55243	0.0254259
chr1	138602036	138610263	1.64053	3.11781	3.43394e-08
chr2	83658388	83659842	1.28746	2.44097	0.032236
chr2	165402933	165406960	0.614073	1.53057	0.0065567
chr16	32687201	32690444	1.08704	2.12437	0.00404147
chr6	7857055	7859817	1.75317	3.37099	0.000397631
chr8	56344189	56346611	0.958072	1.94271	0.017326
chr15	10374050	10376624	1.11036	2.15899	0.0106689
chr3	89889368	89892938	1.22209	2.33284	0.00352295
chr1	130715085	130720996	0.746604	1.67784	0.0106486
chr6	141629037	141643277	0.924306	1.89777	4.01315e-06
chr10	40326963	40329813	0.855368	1.80922	0.0450592
chr8	45276760	45284572	1.16779	2.24667	1.38523e-06
chr9	75365726	75367051	1.94973	3.86302	0.0012202
chr4	141953891	141956876	1.05793	2.08194	0.00130069
chrX	52970132	52971113	3.10187	8.58529	4.60719e-08
chr6	82646607	82649388	1.30117	2.46429	0.01175
chr16	76183005	76183564	2.57935	5.97669	0.0301431
chr10	43516789	43522610	1.09703	2.13913	7.55178e-09
chr7	3226989	3232401	1.55538	2.93912	0.00302988
chr13	29576424	29577242	2.77451	6.84242	0.00247083
chr5	4322640	4324575	1.68191	3.20852	2.21611e-06
chr1	182489417	182491862	1.26293	2.39982	0.00161661
chr10	93198644	93201537	1.26158	2.39759	0.00642669
chr8	5030087	5032388	1.04993	2.07043	0.0431634
chr2	119354352	119356487	1.45559	2.74269	0.0147451
chr12	59016952	59019310	1.19161	2.28407	0.00818929
chr2	30235568	30240937	0.766744	1.70143	0.000172771
chr1	74717395	74728531	0.778609	1.71548	0.0102793
chr12	16863417	16866539	1.36867	2.58233	1.77285e-05
chr3	65856941	65861874	2.67557	6.38891	1.36946e-16
chr9	75625309	75627211	0.861897	1.81743	0.00229043
chr1	57385956	57393762	1.04043	2.05684	3.5123e-08
chr19	28989498	28992594	1.07221	2.10265	5.28971e-05
chr11	113721431	113726013	2.31185	4.96519	8.76805e-21
chr12	85194251	85195285	1.92121	3.7874	0.00659992
chr11	6020256	6022817	1.17695	2.26099	0.0129302
chr5	143523066	143523948	1.54062	2.90919	0.0411975
chr1	135755649	135756021	2.65631	6.3042	0.0357114
chr15	85765658	85767270	1.38884	2.61869	0.00413779
chr13	95797508	95800992	0.812759	1.75657	0.00628287
chr17	25879380	25882863	0.616604	1.53326	0.0476789
chr6	88742815	88747007	0.823892	1.77018	0.0415986
chr11	101518363	101520100	0.883884	1.84534	0.0356611
chr9	48715858	48718567	2.52665	5.76232	4.96763e-16
chr19	30101681	30102787	1.90786	3.75252	0.00015238
chr13	44408235	44410428	1.23876	2.35996	9.14701e-06
chr12	82275008	82276805	1.27949	2.42754	0.000966771
chr10	67784623	67787140	1.46555	2.76169	3.83595e-10
chr5	31362603	31363259	2.01157	4.03221	0.00545164
chr14	8310135	8310737	2.32423	5.00797	0.0101496
chr2	30257025	30270964	1.28576	2.4381	5.2614e-14
chr15	55935301	55939829	0.795469	1.73564	0.0126273
chr11	101669100	101671630	1.93787	3.83141	4.74677e-06
chr1	138599089	138601581	2.30299	4.93481	1.34225e-08
chr8	94361958	94366746	1.47978	2.78905	4.75314e-10
chr4	49336901	49341180	2.27023	4.82401	1.01469e-16
chr1	21037263	21038762	2.17236	4.50761	0.000920975
chr1	166277376	166282541	0.93633	1.91365	8.29014e-05
chr1	182255560	182256163	1.91868	3.78077	0.00307936
chr17	47001134	47011610	0.676754	1.59854	0.0205724
chr6	89859345	89861135	1.97712	3.93706	0.00181023
chr8	46874266	46877618	2.70803	6.53428	4.57101e-15
chr1	51739777	51742797	1.90625	3.74835	9.392e-05
chr10	31551023	31554480	1.48978	2.80846	1.14547e-08
chr8	11156178	11156986	2.0867	4.24774	0.00710026
chr4	141175308	141177589	4.1311	17.522	1.57147e-39
chr15	62215913	62217827	0.968088	1.95625	0.0334597
chr5	99397636	99401503	1.66776	3.1772	1.99878e-12
chr4	100399765	100404095	2.11635	4.33596	1.0436e-27
chr2	146585884	146588014	1.16388	2.24059	0.00186494
chr19	9946762	9947770	1.55361	2.93551	0.00397644
chr2	155292804	155296284	0.711274	1.63725	0.00283701
chr7	91571427	91571994	2.24386	4.73662	0.0124685
chr14	47495542	47499435	1.21333	2.31872	0.00014096
chr10	125320574	125329167	0.888705	1.85151	2.33621e-05
chr8	45579762	45585914	0.782995	1.7207	0.0261801
chr3	153947933	153948224	2.76555	6.80008	0.0440598
chr3	146511479	146512112	2.79297	6.93054	0.00216352
chr19	9127820	9130996	1.92882	3.80743	0.00128472
chr13	112057123	112059778	1.55018	2.92854	0.0131677
chr6	118954021	118956861	0.881336	1.84208	0.0194614
chr12	21225971	21228331	1.14629	2.21343	0.0024926
chr3	69541944	69545137	2.35187	5.10484	4.8512e-08
chr1	23320021	23320960	1.64894	3.13603	0.0466144
chr4	47401338	47403120	1.46534	2.76128	0.0223003
chr15	82400883	82408321	0.744632	1.67555	0.00188619
chr16	52077822	52080425	0.821515	1.76726	0.00155529
chr5	102642518	102644423	1.89607	3.72198	2.81412e-06
chr7	67577533	67581682	2.90729	7.50206	5.09857e-31
chr3	27751154	27752735	1.22664	2.34022	0.00383907
chr8	121568338	121574668	1.32737	2.50945	1.66195e-05
chr18	84921376	84923234	1.16951	2.24935	0.00216778
chr10	87030091	87034418	0.984424	1.97852	0.0206132
chr15	36393747	36396530	1.68636	3.21844	2.40277e-08
chr10	125489656	125491747	1.15918	2.23331	0.00542532
chr17	17599327	17604500	0.977494	1.96904	0.000518507
chr5	135638928	135644103	2.49815	5.64962	1.96956e-23
chr5	90445778	90452249	1.7103	3.27229	1.91306e-13
chr4	150350702	150358106	0.883871	1.84532	0.0261595
chr6	72155848	72165314	2.1354	4.3936	3.88509e-20
chr4	155473004	155473911	2.8413	7.16666	7.15726e-05
chr3	31121972	31124144	2.26615	4.81038	0.000311012
chr7	81542307	81544037	1.52793	2.88372	0.0467071
chr8	94356829	94359898	2.53571	5.79861	1.48788e-24
chr16	90733668	90742174	0.998356	1.99772	3.14319e-05
chr19	42045203	42061606	1.55178	2.93178	5.59413e-17
chr11	101711370	101716656	2.07481	4.2129	3.17849e-31
chr2	30240993	30245077	0.737756	1.66758	0.0443916
chr10	43270670	43271994	1.07439	2.10583	0.046955
chr7	30219000	30221374	2.29581	4.91029	6.24664e-15
chr7	140118254	140123663	1.24914	2.37699	0.00609673
chr12	99883401	99885295	1.03425	2.04804	0.000118596
chrX	169936367	169937304	1.95678	3.88196	0.0177721
chr19	27311967	27312709	3.35076	10.2019	0.000264826
chr18	68241445	68242864	1.60832	3.04897	0.000104357
chr19	38186075	38194352	1.3728	2.58972	6.92473e-08
chr4	11082373	11091677	0.91274	1.88262	3.6871e-06
chr2	109916837	109924065	0.586283	1.50137	0.01175
chr5	116443430	116448645	0.648627	1.56768	0.0093966
chr15	99919382	99920547	0.967621	1.95561	0.0384598
chr1	89553025	89558408	1.42208	2.67972	7.49263e-13
chr16	37588371	37591507	1.11216	2.16169	0.0170579
chr2	167820763	167836484	0.865601	1.8221	9.01165e-05
chr10	59559388	59560249	2.5864	6.00596	0.00397112
chr2	58772681	58773500	2.68736	6.44136	0.000767644
chr19	43893712	43899231	0.893214	1.85731	0.00129088
chr10	102174966	102175774	1.56525	2.9593	0.0149566
chr5	17862434	17864141	0.943709	1.92347	0.0250591
chr10	99221340	99224939	1.41046	2.65822	3.55603e-12
chr14	8120960	8126641	1.02713	2.03797	0.00868601
chr8	40918803	40920291	1.43872	2.7108	0.0167502
chr4	97822868	97825482	1.46593	2.76242	2.21611e-06
chr16	13297473	13300180	1.07635	2.10869	0.0188687
chr3	79230853	79232484	1.76849	3.40698	0.0017093
chr17	13923060	13927706	0.812065	1.75572	0.00156333
chr9	55236003	55238016	0.976317	1.96744	0.0255359
chr18	12781935	12796635	0.898377	1.86397	0.00386027
chr7	81246807	81255822	0.736476	1.6661	0.00074097
chr18	20966633	20975499	1.3291	2.51246	5.89873e-08
chr10	41708431	41712424	1.45885	2.7489	1.52621e-07
chr3	113571526	113576987	1.95568	3.87898	1.93559e-28
chr8	124929739	124931260	1.81677	3.52292	0.00908748
chr1	138565284	138565955	1.8359	3.56993	0.038653
chr1	181150810	181152325	0.803251	1.74503	0.0168082
chr13	75222848	75227944	1.48572	2.80056	3.01962e-06
chr16	24481366	24485675	1.37121	2.58687	1.49971e-05
chr10	41892254	41895099	2.60609	6.0885	2.09348e-16
chr2	65216958	65240479	1.05094	2.07188	8.07301e-05
chr16	97569002	97570179	1.3937	2.62752	0.0229671
chr13	94810289	94813257	1.28721	2.44055	0.00178228
chr17	26529752	26530886	1.55392	2.93614	0.00217094
chr19	4584694	4601541	0.884054	1.84555	0.0280433
chr10	90660630	90662366	1.98713	3.96448	0.00105464
chr11	116169677	116173321	0.925524	1.89937	0.0349529
chr17	84114016	84119296	0.88417	1.8457	2.74339e-06
chr4	49149007	49150037	2.3677	5.16119	0.00831568
chr15	82374909	82384494	1.14296	2.20834	8.6803e-10
chr2	28631819	28634053	1.66532	3.17185	5.40532e-06
chr3	97623772	97625886	2.50862	5.69076	5.5837e-07
chr15	36366695	36367369	1.88793	3.70104	0.000387349
chr19	3196592	3198424	1.61769	3.06883	0.00406306
chr7	138897479	138900700	1.09269	2.13271	0.0162517
chr4	150779403	150789750	1.02996	2.04197	0.00196061
chr3	105778111	105781993	1.23895	2.36027	0.00700608
chr16	25066295	25068215	1.05746	2.08126	0.000882087
chr1	170142358	170143915	1.75939	3.38555	0.00412375
chr4	32313388	32317273	1.22835	2.343	0.00230849
chr17	32109027	32110531	2.37388	5.18332	6.05883e-05
chr16	32444426	32447781	1.44924	2.73064	0.0233498
chr16	13329038	13331138	1.21713	2.32484	0.0086711
chr19	21623443	21628064	2.26942	4.82129	3.50431e-18
chr10	117109779	117113444	0.930907	1.90647	0.0233498
chr5	25163051	25165403	0.892132	1.85592	0.0108713
chr7	46719855	46720586	2.38889	5.23755	0.00121869
chr8	56297631	56306958	1.35427	2.55667	0.0217352
chrX	140519288	140527118	1.22724	2.34118	3.41005e-09
chr6	116270968	116272622	1.13544	2.19685	0.0185576
chr11	33882981	33883789	3.14867	8.86835	0.00186193
chr14	76151497	76153330	1.05567	2.07869	0.0162765
chr11	97418052	97421334	0.851274	1.80409	0.00413528
chr7	90018317	90024611	0.896565	1.86163	0.00113476
chr15	75390527	75404853	0.695343	1.61927	0.000925122
chr11	51854545	51859915	0.906766	1.87484	7.50672e-05
chr18	90223932	90226851	1.30925	2.47813	0.000767644
chr10	110716980	110717823	3.55748	11.7736	1.75234e-08
chr7	87221322	87223859	2.18736	4.5547	0.00437106
chr18	64617842	64620990	0.72673	1.65488	0.0238595
chr11	83739978	83744324	1.73107	3.31974	5.00081e-05
chr12	84448902	84451156	1.45595	2.74338	8.07536e-09
chr18	11145131	11145761	4.0992	17.1389	4.12267e-06
chr1	130759742	130768057	2.25382	4.76944	1.6532e-19
chr18	65106095	65110946	0.992758	1.98998	0.0105299
chr5	65548693	65551644	1.51147	2.851	0.000282703
chr9	64346633	64347816	1.94078	3.83913	0.0174859
chr6	51666517	51668000	0.828774	1.77618	0.0384507
chr1	138598393	138598857	2.55714	5.8854	0.0352258
chr2	151913544	151914745	1.45984	2.75079	0.000590128
chr4	9443883	9444580	4.44979	21.8535	1.69056e-05
chr18	61635959	61638609	0.843236	1.79407	0.000790075
chr7	138871779	138873853	1.51234	2.85272	0.0217846
chr12	16951217	16952181	2.07918	4.22568	0.0188687
chr14	78383584	78385102	1.72928	3.31562	0.000425022
chr8	70838058	70841221	0.832601	1.78089	9.77938e-05
chr18	54250205	54254245	1.08641	2.12345	0.000831154
chr2	110487423	110489145	3.41425	10.6609	9.1039e-08
chr18	69693020	69694054	2.42195	5.35895	0.000704524
chr10	24533405	24536767	1.17707	2.26117	0.000225423
chr3	96111533	96115897	0.996093	1.99459	0.00486811
chr19	47368400	47370841	1.62388	3.08203	2.95945e-08
chr3	146657665	146658442	2.47871	5.57398	3.95193e-06
chr4	117130316	117138644	0.598864	1.51452	0.0440521
chr4	132350541	132357146	0.761252	1.69496	0.00666483
chr8	40667870	40671530	1.5798	2.98928	2.77085e-05
chr16	4366115	4379576	0.684488	1.60713	0.00171597
chr15	59034638	59051512	1.38487	2.61149	5.82985e-16
chr6	38121190	38124182	1.91353	3.76729	0.00426336
chr16	4826972	4830835	2.58898	6.01672	9.44819e-08
chr15	79732823	79736383	2.89101	7.4179	1.43267e-44
chr12	103960710	103964952	1.47345	2.77686	0.0261071
chr13	54071531	54081723	0.725151	1.65307	0.000273004
chr3	146656648	146657567	2.45077	5.46709	2.35903e-06
chr19	17761274	17764243	1.33052	2.51494	0.000349232
chr17	28516407	28519759	3.88626	14.7871	2.41158e-29
chr11	21015947	21016665	1.94912	3.86139	0.0376266
chr11	110447896	110450721	1.21301	2.31821	1.70755e-06
chr6	88063330	88066444	0.792784	1.73241	0.0207622
chr17	5104681	5109142	2.17967	4.5305	1.29458e-14
chr8	126753802	126755406	0.725818	1.65384	0.0380626
chr2	109952156	109961571	0.730628	1.65936	0.00673785
chr15	53183787	53185776	1.84666	3.59668	1.60328e-07
chr7	98380294	98389936	0.648419	1.56745	0.0449032
chr4	45403334	45416014	0.998	1.99723	3.61379e-06
chr6	90512588	90515892	1.68826	3.22269	1.67691e-12
chr11	20858352	20860342	0.792571	1.73216	0.0231477
chr15	25939642	25951752	1.28797	2.44184	2.90506e-14
chr19	32087728	32089333	2.03843	4.10799	1.05672e-05
chr1	155793652	155799905	0.879536	1.83978	0.000249217
chr14	8133716	8136420	0.741249	1.67162	0.0137027
chrX	140531032	140533496	2.74013	6.6813	7.82955e-06
chr17	45610038	45610957	2.65401	6.29415	0.000509899
chr2	58752302	58760064	0.827677	1.77483	0.0313398
chr1	127748980	127752967	1.23341	2.35123	6.95536e-05
chr12	52444520	52449720	1.36721	2.57971	8.81343e-06
chr9	84353005	84355456	1.31989	2.49648	0.00143939
chr12	35528971	35535942	1.23168	2.3484	1.90431e-05
chr7	118234512	118237064	1.78519	3.44664	0.00801508
chr12	102281512	102288804	0.589166	1.50438	0.0062521
chr5	104055711	104057232	1.20118	2.29928	0.0126217
chr10	127137732	127142867	1.13242	2.19226	8.04739e-07
chr5	90408478	90410376	1.67429	3.19163	0.00141319
chrX	100474758	100477226	1.43264	2.6994	2.11553e-08
chr19	60553892	60557162	2.51666	5.72257	1.75408e-30
chrX	140598297	140600779	1.29637	2.4561	1.39419e-08
chr11	52375578	52384691	0.770233	1.70555	7.53087e-05
chr11	116533202	116534626	2.48844	5.6117	6.76471e-07
chr2	167850219	167862407	1.59757	3.02634	1.35423e-15
chr6	37439338	37443630	0.665885	1.58654	0.00239593
chr3	62338025	62343664	0.895019	1.85963	0.0197728
chr8	68045481	68052207	0.984677	1.97887	0.0107629
chr1	73995281	74018919	0.937128	1.91471	7.60587e-06
chr12	109798514	109798862	2.95447	7.75149	0.044057
chr8	34450812	34452344	1.27314	2.41687	0.00671353
chr4	131885527	131892453	0.761995	1.69583	0.0149064
chr18	12693913	12707816	0.970768	1.95988	0.00724741
chr15	75312870	75317580	2.4553	5.48428	1.15189e-08
chr6	39012992	39014200	0.859656	1.8146	0.0433293
chr4	49406547	49411272	2.22339	4.66989	7.88362e-11
chr1	63084306	63085970	2.10876	4.31322	2.07752e-05
chr10	111819051	111820924	2.16378	4.48089	1.52621e-07
chr12	41159024	41160573	1.66241	3.16544	0.00143494
chr16	31601480	31602069	2.0031	4.00861	0.0378287
chr11	17162627	17165029	1.5865	3.0032	0.000123659
chr8	35412339	35419272	1.43568	2.7051	0.00647639
chr3	138429298	138431923	1.40659	2.6511	0.0347709
chr14	59504426	59507746	3.75951	13.5433	1.35402e-23
chr2	32447074	32454485	1.45511	2.74178	1.54744e-14
chr18	4737346	4737941	1.43306	2.7002	0.0204657
chr8	22053996	22057684	0.777566	1.71424	0.00874077
chr16	4413170	4421179	0.622982	1.54006	0.0466948
chr5	112300560	112303449	1.24827	2.37556	4.44503e-05
chr18	69689879	69691200	1.66556	3.17238	0.0106036
chr5	112285555	112299965	1.02875	2.04025	6.32858e-05
chr4	100289569	100292254	0.966607	1.95424	0.00087335
chr7	4162815	4164863	1.00041	2.00057	0.000298057
chr10	127875816	127890847	0.892829	1.85681	0.00120977
chr10	77632875	77637562	1.01599	2.02229	0.0178892
chr4	100095651	100097081	1.33789	2.52782	9.45163e-07
chr1	87547038	87547679	3.11895	8.68756	0.000844127
chr4	115563639	115565378	1.64036	3.11743	0.00915274
chr18	67726985	67728900	1.56639	2.96163	0.0018655
chr4	70509079	70511372	2.10207	4.29324	9.04286e-06
chr4	57842194	57843861	0.880617	1.84116	0.0269546
chr16	97610008	97611205	1.26014	2.39519	0.0273252
chr12	102296301	102300820	1.31628	2.49023	6.53553e-06
chr19	40182471	40192487	1.77551	3.42359	1.941e-18
chr5	66237591	66238458	1.6574	3.15448	0.0441368
chr16	56278098	56281796	1.01401	2.01952	0.0016994
chr12	79647598	79651006	1.01177	2.01639	0.00188178
chr13	91746056	91767482	0.918035	1.88954	1.57424e-06
chr1	189866089	189868443	1.0091	2.01266	0.000662959
chr19	38520777	38522269	1.17558	2.25883	0.0276122
chr3	99149224	99150938	1.72053	3.29558	0.0357738
chr4	149976701	150009650	0.637139	1.55524	0.0101815
chr11	65762420	65764761	2.47376	5.55491	1.71173e-08
chr19	23036408	23039520	2.20969	4.62577	6.85201e-09
chr5	100367846	100372400	2.05402	4.1526	2.06947e-16
chr8	121583419	121586211	0.828761	1.77616	0.0219085
chr14	59545275	59554000	1.17502	2.25796	8.23212e-08
chr8	94169587	94176231	1.31581	2.48942	1.91101e-07
chr2	29087515	29090584	0.795317	1.73546	0.00252164
chr12	52463996	52465065	2.29482	4.90694	6.12506e-07
chr4	80943876	80953405	0.937284	1.91492	7.45356e-08
chr1	138611281	138621104	1.34819	2.54592	4.10895e-07
chr3	65862516	65864138	2.15384	4.45011	5.14505e-05
chr6	8752542	8753770	1.52613	2.88012	0.000107394
chr7	119850966	119851649	2.32156	4.99872	0.0391486
chr13	48931531	48934077	0.808791	1.75174	0.00904118
chr3	21957378	21966026	1.24563	2.37121	3.70155e-09
chr5	103803948	103808573	0.854972	1.80872	0.00247409
chr19	38513086	38516793	1.3391	2.52993	3.84629e-13
chr10	117733175	117736176	1.24819	2.37544	0.0162072
chr18	56464991	56468194	1.10881	2.15668	0.000240957
chr15	77191729	77193802	1.32496	2.50525	1.37998e-08
chr14	21546959	21551354	1.29498	2.45374	1.5934e-05
chr5	93304915	93306339	1.22542	2.33824	0.014807
chr3	117069965	117072298	1.39416	2.62836	0.00286556
chr5	121330497	121341174	1.51497	2.85792	3.06576e-12
chr6	6168166	6169039	1.72665	3.30958	0.0117086
chr6	120603968	120604737	1.90355	3.74133	0.0163627
chr7	110115972	110117913	1.63131	3.09793	0.0156333
chr5	124891194	124893072	0.991361	1.98806	0.0298067
chr8	105545861	105548191	2.18792	4.55647	2.68416e-06
chr7	101360570	101361444	1.67369	3.19029	0.000822931
chr5	99347583	99350194	2.38457	5.22189	1.22607e-10
chr6	120688052	120689076	1.26048	2.39575	0.0190175
chr2	104717118	104718622	1.31066	2.48055	0.000822796
chr9	108791316	108800129	1.38003	2.60273	7.42583e-12
chr4	100272824	100276420	1.882	3.68584	8.26512e-06
chr10	28226730	28228967	1.51233	2.8527	0.000212605
chr2	73890998	73892721	0.603193	1.51907	0.0259537
chr17	25963735	25965114	1.70863	3.2685	0.0117228
chr7	131409029	131412334	0.704273	1.62932	0.0129689
chr3	21931494	21933013	1.46901	2.76831	0.00765126
chr4	131893537	131895983	1.03934	2.05529	0.0440598
chr10	42247009	42255576	2.4038	5.29196	1.98178e-23
chr13	62926143	62928622	1.05554	2.07849	0.015152
chr15	76112861	76120614	0.745142	1.67614	2.1511e-05
chr2	30182699	30186487	0.800694	1.74194	0.0128796
chr14	75182652	75184591	1.45763	2.74656	0.000796311
chr12	21333429	21334373	2.93383	7.64136	1.09753e-06
chr5	100377492	100382304	1.24351	2.36773	3.73427e-05
chr3	99983018	99984998	1.5794	2.98847	0.000189881
chr6	121015229	121020474	1.28315	2.4337	8.00939e-10
chr6	42434360	42436697	3.35666	10.2436	6.57848e-22
chr5	25245010	25248653	2.73977	6.67963	2.54266e-20
chr11	7189923	7201933	0.594328	1.50977	0.0147659
chrX	162542895	162543886	2.11691	4.33764	0.00221588
chr5	124247304	124250704	0.694231	1.61802	0.00130069
chr7	67561539	67564386	0.844993	1.79626	0.00590644
chr8	70803358	70805574	1.53647	2.90083	1.76127e-05
chr13	49479071	49480243	1.80079	3.48411	0.00911575
chr7	140706744	140708934	2.22421	4.67255	0.000378845
chr13	40982165	40982919	1.68091	3.2063	0.00435997
chr2	94151427	94159177	0.636257	1.55429	0.00441735
chr18	12805840	12808866	1.57529	2.97994	2.25213e-05
chr14	47501604	47507014	1.21227	2.31702	2.57953e-09
chr11	113866580	113867024	4.4805	22.3237	0.00757092
chrX	140564605	140570277	2.69386	6.47042	9.05648e-24
chr11	101658558	101668901	1.61719	3.06777	2.07455e-23
chr6	99201012	99202792	2.07957	4.2268	0.00307651
chr1	75023825	75025731	1.98003	3.94501	5.86297e-11
chr7	119940613	119942599	1.23032	2.34619	0.000648428
chr11	69095100	69101564	1.40706	2.65195	6.59168e-13
chr12	52473639	52475592	1.23133	2.34783	1.21308e-05
chr12	51810501	51814900	1.52387	2.87562	0.000311012
chr8	105548843	105551090	1.48244	2.7942	0.0210194
chrX	140527303	140530283	2.52566	5.75835	1.07985e-05
chr15	79736487	79737023	3.61855	12.2826	0.00365647
chr13	35723309	35723910	5.03219	32.7219	0.00128661
chr3	96554030	96559443	0.660601	1.58074	0.00872452
chr6	90694938	90697638	2.0959	4.27494	5.46369e-19
chr13	56433713	56435509	2.74226	6.69116	6.81557e-05
chr17	28760593	28761994	1.71871	3.29141	6.67408e-07
chr14	60526185	60526830	2.02107	4.05884	0.00820602
chr8	90866357	90871654	0.835012	1.78387	5.40532e-06
chr18	20658966	20673166	1.37789	2.59888	2.16997e-10
chr14	8241734	8247491	2.25185	4.76292	3.24608e-30
chr4	70515199	70516911	1.43633	2.70631	0.0372236
chr19	23032676	23033384	1.23238	2.34954	0.0158377
chr11	119942015	119957314	0.662227	1.58252	0.00139154
chr1	87338669	87340781	1.44408	2.7209	6.07999e-05
chr4	97972516	97975688	1.24358	2.36786	0.00151227
chr5	125328463	125332576	1.12953	2.18788	9.86399e-05
chr7	130591623	130598262	1.06253	2.0886	1.29722e-07
chr4	62096966	62101315	2.10616	4.30545	6.81359e-06
chr3	98373715	98375707	1.2486	2.37611	0.0248358
chr8	117093518	117094469	1.03529	2.04952	0.00946219
chr2	25477762	25479146	2.26468	4.80547	8.69013e-05
chr2	142803752	142805382	1.08352	2.11921	0.0393504
chr17	80681525	80687342	0.614772	1.53132	0.0379084
chr19	38480608	38482520	1.18135	2.26789	8.78791e-09
chr12	35666967	35673376	1.88946	3.70495	5.62164e-19
chr8	124931769	124934058	2.65787	6.31099	8.1198e-06
chr2	15096677	15097211	2.57479	5.95785	0.0484437
chr8	117096901	117098477	1.3859	2.61335	0.0037046
chr14	18962278	18964898	1.43204	2.69828	8.62904e-06
chr1	51889415	51897742	0.798969	1.73986	0.010417
chrX	17519689	17521211	1.07827	2.1115	0.0183383
chr4	137120873	137121818	3.17987	9.06226	1.209e-09
chr2	59713293	59715011	1.33949	2.53062	0.00436816
chr2	72153029	72158765	1.05345	2.07549	0.00448881
chr6	24608996	24615107	2.91804	7.55819	4.05899e-08
chr18	67740113	67740618	3.13741	8.79944	0.000461418
chr1	120654108	120656356	0.916546	1.88759	0.000353194
chr10	43657576	43658568	0.951774	1.93425	0.0237458
chr10	69210640	69221704	1.17806	2.26272	6.74666e-09
chr19	58419195	58420463	1.7403	3.34105	0.000264826
chr1	136125802	136128131	0.91697	1.88815	0.000587908
chr2	109981236	109988703	1.17151	2.25247	8.11162e-05
chr12	3418274	3421339	0.952798	1.93562	0.0369243
chr7	80950470	80951880	1.34473	2.53983	0.000623174
chr19	42453721	42454249	2.45636	5.48829	0.0150511
chr9	52164120	52169501	0.799568	1.74058	0.0033533
chr19	46640167	46648964	0.618274	1.53504	0.0119448
chr10	125265352	125267095	2.34937	5.096	4.9362e-12
chr13	33585092	33587345	1.29835	2.45947	0.00404155
chr15	81829806	81841965	1.72336	3.30204	1.14136e-21
chr6	141851962	141860139	2.21843	4.65388	1.01847e-08
chr3	122538244	122539568	1.78188	3.43873	0.0168082
chr6	51540271	51542795	1.36317	2.5725	5.78108e-07
chrX	140509271	140512714	2.87755	7.349	2.56409e-09
chr2	119387333	119389668	1.42744	2.6897	5.5491e-10
chr6	116894572	116895087	2.4618	5.50905	0.00265466
chr11	62212298	62216007	0.774006	1.71001	0.027498
chr12	21299274	21304094	0.851581	1.80448	0.0418734
chr2	3702100	3709723	0.657486	1.57733	0.0346565
chr8	70823521	70824121	2.4296	5.38745	0.00383296
chr19	40430495	40438847	1.88154	3.68467	1.0941e-09
chr19	38554366	38558446	3.54473	11.67	5.25634e-11
chr12	80815532	80822792	1.29757	2.45815	4.66456e-07
chr5	90412395	90416540	1.16478	2.24199	3.57936e-07
chr15	85344983	85349221	1.70635	3.26335	8.84171e-17
chr9	57311373	57314648	0.955912	1.93981	0.043357
chr1	5133723	5134737	2.14497	4.42283	0.00318512
chr12	35662385	35664173	1.2246	2.33691	0.0189042
chr5	52660135	52664299	1.71424	3.28124	1.00218e-11
chr18	36655395	36667586	1.65633	3.15214	5.93298e-15
chr7	113959980	113963600	3.69979	12.9941	2.36628e-13
chr1	80426978	80427354	4.18444	18.182	0.0384498
chr16	46093997	46096000	1.03827	2.05376	0.0204397
chr11	110471494	110473259	1.29944	2.46133	0.0192525
chr7	27122646	27126643	0.764698	1.69901	0.0347709
chr9	68940398	68942099	1.20594	2.30688	0.0264859
chr14	66103033	66115368	0.643367	1.56197	0.0395171
chr4	108317121	108319920	2.69716	6.48525	2.73888e-12
chr19	53849735	53851624	0.767468	1.70228	0.00318512
chr18	46697114	46699192	3.9829	15.8114	2.28312e-20
chr13	24143071	24145931	2.97618	7.86901	2.10497e-17
chr17	56641949	56644449	1.2426	2.36625	1.64601e-05
chr1	84276217	84285997	0.809227	1.75227	0.0330391
chr16	95241849	95242742	4.7374	26.6747	8.29364e-06
chr19	42070721	42073588	0.642356	1.56088	0.00542261
chr18	38843635	38848183	0.828722	1.77611	0.0381969
chr4	48470176	48473841	1.06934	2.09847	0.000294856
chr6	113310624	113311407	2.12466	4.36101	0.0352463
chr7	75469259	75473051	1.15598	2.22836	5.91032e-05
chr12	84159639	84162238	2.0137	4.03818	5.65572e-05
chr16	97940059	97943107	2.71951	6.5865	1.45675e-13
chr14	25504053	25529573	0.692778	1.61639	0.00243856
chr1	8841615	8845628	1.88771	3.70048	4.61217e-10
chr13	96652659	96660976	0.607632	1.52376	0.0162093
chr11	51873359	51878088	1.08408	2.12002	1.08784e-06
chr10	102174309	102174776	2.34029	5.06403	0.0438623
chr18	46639648	46652621	1.95141	3.86751	6.03868e-20
chr8	109805038	109816058	1.89679	3.72383	6.00612e-18
chr6	6173889	6177840	1.19823	2.29459	0.00498385
chr1	171238810	171242934	1.48678	2.80262	0.00012926
chr15	25973408	25977391	0.843566	1.79448	0.0396305
chr2	52894013	52895896	1.43064	2.69567	0.00336358
chr13	62082074	62084470	2.14084	4.41018	0.00514355
chr6	120144703	120146568	0.925167	1.8989	0.0142027
chr6	86175286	86184341	1.06221	2.08813	3.39338e-07
chr7	99805496	99809151	1.1598	2.23427	0.000573888
chr9	65230786	65236981	0.728966	1.65745	0.0376584
chr11	86801721	86802396	2.0851	4.24306	0.00670774
chr7	79741098	79743474	1.24917	2.37705	0.00418422
chr10	20043451	20048155	1.54114	2.91024	1.05545e-08
chr7	98394590	98395988	1.64922	3.13664	0.0159625
chr9	48726905	48753308	3.12214	8.70676	2.21276e-47
chr10	77506400	77506989	2.16191	4.47507	0.0448685
chr11	113726787	113740740	0.647507	1.56646	0.00205587
chr12	8452369	8454905	1.21039	2.31401	0.0078631
chr19	40408862	40411927	1.06802	2.09656	0.0117228
chr12	51864104	51867488	0.871844	1.83	0.000966886
chr9	56368855	56376035	0.678213	1.60016	0.0115598
chr4	116370176	116373141	0.979328	1.97155	0.00408124
chrX	151549724	151552125	2.89792	7.45349	4.43091e-09
chr14	8302749	8305458	1.71905	3.29219	2.25826e-11
chr1	170195731	170197655	3.34964	10.1939	2.25777e-09
chr10	59240478	59242208	0.726554	1.65468	0.00650785
chr4	65297764	65299950	0.981694	1.97478	0.00209549
chr5	103961899	103965287	0.961567	1.94742	0.0135999
chr7	118570324	118575124	2.92526	7.59612	1.30739e-24
chr8	23188330	23196072	0.794531	1.73451	0.0080396
chr1	92098042	92105156	0.770349	1.70568	0.00547768
chr10	8085935	8090033	1.12488	2.18083	3.06879e-05
chr17	64772041	64773547	2.53947	5.81376	5.49751e-06
chr13	102624640	102626441	3.14459	8.84331	2.97127e-10
chr5	144286392	144291452	1.11581	2.16716	0.013798
chr18	16345604	16346176	2.60186	6.07071	0.0355787
chr4	134180335	134187226	1.00923	2.01283	0.0172903
chr16	24826097	24829623	1.65746	3.1546	1.46262e-08
chr5	114944611	114946300	1.19047	2.28227	0.0198284
chr17	43667343	43670014	1.28738	2.44084	0.00837243
chr10	117729741	117730109	1.89128	3.70964	0.0384974
chr8	24436047	24440097	0.698181	1.62246	0.0133527
chr12	35281664	35289334	1.11812	2.17064	0.000698033
chr19	42461255	42462251	1.29898	2.46056	0.00341591
chr8	124263423	124268823	1.13865	2.20175	0.00227446
chr2	5563104	5565319	1.02028	2.02831	0.0261071
chrX	7708405	7709973	1.59097	3.01252	0.00145948
chr12	69941290	69943017	1.3599	2.56668	0.0276122
chr14	30929463	30933669	0.827361	1.77444	0.0045917
chr2	132865899	132873883	0.975272	1.96601	0.00556038
chr10	22005127	22005717	4.10353	17.1903	0.0120745
chr17	26503338	26516238	0.813798	1.75783	9.87073e-05
chr18	74641875	74642233	2.57472	5.95754	0.0463371
chr11	6000864	6013205	1.05931	2.08394	5.99274e-06
chr5	137668691	137680788	1.09282	2.13291	2.66922e-08
chr17	36858160	36859169	1.91758	3.7779	0.00384528
chr8	10935168	10937857	1.57187	2.97291	0.000207995
chr10	21999818	22002771	3.61699	12.2694	5.34413e-18
chr1	184821137	184831548	0.76828	1.70324	0.00285847
chr9	52090953	52093830	0.9252	1.89895	0.0493577
chr6	121242400	121249145	1.05829	2.08246	1.02543e-05
chr11	83871585	83873427	1.65	3.13834	0.00462122
chr15	76079218	76086100	0.811397	1.75491	0.0207897
chr2	33360069	33368775	1.58877	3.00794	1.85919e-12
chr6	11929192	11932721	1.10975	2.15808	0.0105546
chr4	134128097	134133488	1.0378	2.0531	0.00236567
chr3	79165977	79172053	1.02226	2.0311	1.68101e-05
chr5	29582512	29585970	2.15934	4.4671	2.08468e-17
chr12	109661722	109663201	2.00346	4.00961	5.00787e-05
chr16	24780864	24783204	2.71845	6.58167	3.12817e-14
chr8	64745769	64748208	1.30707	2.47439	0.00160191
chr3	88991918	88994025	1.90591	3.74745	0.00236534
chr15	95989124	95990631	1.64568	3.12895	1.91178e-05
chr11	110450810	110452497	0.999869	1.99982	0.0171769
chr6	85925556	85930460	1.50193	2.83222	7.34255e-15
chr4	135334467	135338356	1.8452	3.59302	2.77666e-09
chr8	126705759	126708253	1.15124	2.22105	0.00221316
chr3	85989711	85993769	0.770204	1.70551	0.000816813
chr15	86115844	86116511	1.70862	3.26849	0.0465487
chr4	80953517	80955364	1.50827	2.8447	0.000348044
chr10	12815821	12818973	1.02037	2.02844	0.00116052
chr2	69318180	69328065	1.43802	2.70948	4.98128e-05
chr8	105996385	106000403	1.10838	2.15604	1.76738e-09
chr6	86383968	86391228	1.65015	3.13867	1.3529e-11
chr14	27346579	27352588	0.756917	1.68988	0.00185446
chr14	76148916	76150757	3.15641	8.91607	4.66886e-22
chr11	11839687	11847969	1.86486	3.64233	9.67617e-23
chr15	39105125	39109495	1.57071	2.9705	8.19663e-11
chr2	127019986	127024122	2.3336	5.04062	0.00112778
chr17	15422781	15424876	2.73805	6.67168	5.37657e-21
chr7	27163762	27169159	0.778069	1.71483	0.00165835
chr1	51757865	51762239	1.84557	3.59396	9.30951e-09
chr10	4110076	4112701	1.49118	2.81119	1.2109e-07
chr19	20646797	20651640	1.63421	3.10418	5.11314e-06
chr4	123025194	123027356	1.69924	3.2473	0.00145617
chr2	155049775	155058318	2.38349	5.21796	4.82441e-31
chr11	4825170	4827859	2.13635	4.3965	1.17614e-09
chr8	24448743	24451537	1.87807	3.67583	1.68311e-15
chr7	26880268	26882164	1.70017	3.24939	0.0416304
chr10	89727928	89733340	0.74837	1.67989	0.00206696
chr8	111632340	111633783	1.07655	2.10899	0.045276
chr6	6196282	6200527	0.985013	1.97933	0.00836636
chr1	107914425	107918854	2.37702	5.19463	1.03962e-08
chr13	104638375	104642229	2.44441	5.44304	1.32776e-20
chr10	53927585	53932230	1.55152	2.93127	0.000640486
chr6	134511549	134519594	0.807234	1.74985	0.0127544
chr19	17788865	17793980	1.24761	2.37448	3.39631e-06
chr13	81019049	81020085	2.76287	6.78746	0.0157209
chr2	73859698	73862236	1.87311	3.66323	5.36518e-06
chr17	63369446	63371976	1.17461	2.25732	1.7125e-05
chr4	20006684	20013777	0.733384	1.66253	0.00637474
chrX	36762495	36762959	3.05226	8.29509	0.00796913
chr14	17859494	17864667	1.15151	2.22146	0.000265683
chr17	28522223	28524165	2.8722	7.32181	1.96055e-15
chr4	103334390	103336008	2.8905	7.41525	2.63832e-10
chr11	75732410	75739420	0.753994	1.68646	0.00131509
chr4	141924761	141930934	0.906331	1.87427	6.17318e-05
chr2	160802327	160808198	2.92942	7.61803	1.84087e-30
chr13	4778675	4779363	2.11775	4.34016	0.0321363
chr2	67981978	67986920	1.35187	2.55242	0.00239127
chr14	27204393	27206424	0.923973	1.89733	0.0450579
chr4	144991736	144996684	1.58195	2.99375	0.000127165
chr13	52221215	52223782	1.52389	2.87564	0.0461814
chr1	151326008	151327223	2.08865	4.25351	0.000546795
chr16	10523876	10526812	1.30601	2.47257	7.04181e-06
chr3	52266979	52272005	0.772034	1.70768	0.00710621
chr18	21194916	21198752	0.840469	1.79063	0.0239753
chr9	102778672	102780172	1.04407	2.06204	0.014773
chr4	58886675	58889935	2.50756	5.68657	1.53042e-19
chr1	74072422	74072902	3.09518	8.54559	0.0308736
chr19	33062322	33063283	3.072	8.40937	0.000513442
chr5	90422597	90427330	2.7322	6.64467	3.67773e-21
chr12	3304008	3311361	0.653302	1.57276	0.0405081
chr11	113867136	113868294	3.46071	11.0097	1.95082e-09
chr18	6103141	6105303	1.15717	2.2302	0.00107083
chr17	28511624	28514932	3.42279	10.7241	7.13629e-30
chr5	24975981	24977775	2.16369	4.48059	7.13412e-05
chr12	81185467	81191138	1.07361	2.10469	0.00890448
chr8	70831857	70834732	1.59588	3.02278	1.64028e-05
chr15	88849716	88851714	2.47148	5.54611	7.76291e-14
chr2	27621386	27628052	1.08855	2.1266	0.00176461
chr13	95922425	95925248	0.771286	1.70679	0.00820122
chr15	10200211	10203768	1.56764	2.9642	0.0422655
chr18	51127776	51132412	1.07172	2.10194	9.59298e-06
chr8	106005239	106012579	0.923581	1.89682	0.000323764
chr11	32661193	32663282	1.11462	2.16538	0.00012753
chr16	4700009	4704058	0.976424	1.96758	0.000844392
chr3	10211170	10212370	1.99396	3.9833	7.21104e-05
chr6	31512787	31515980	1.47766	2.78496	0.00118974
chr8	46810258	46813310	1.10722	2.15431	2.7274e-05
chr9	36807287	36809545	2.6278	6.18081	8.69069e-31
chr8	94394884	94398005	1.17503	2.25798	0.00185395
chr8	11220079	11222111	1.06213	2.08802	0.00138192
chr8	5094395	5097776	1.31854	2.49414	4.12105e-06
chr14	105253154	105257270	1.03271	2.04586	0.00387112
chr4	121188540	121193526	1.05572	2.07876	0.0107629
chrX	140504113	140508514	2.52994	5.77546	3.51715e-16
chr13	5603881	5604242	2.37381	5.18308	0.00895227
chr11	53902602	53905690	1.4188	2.67363	1.98023e-05
chr10	8657723	8659778	1.35609	2.5599	0.00345668
chr8	126734132	126738971	0.834296	1.78299	0.00118974
chr3	62417897	62419366	2.35413	5.11287	1.01576e-05
chr6	40428792	40432568	0.736516	1.66615	0.00540209
chr6	146500557	146502605	0.614196	1.5307	0.0218843
chr1	170144013	170146774	2.60119	6.06788	1.08439e-15
chr5	100621626	100623835	1.25308	2.3835	0.0292495
chr4	135750811	135754291	1.15829	2.23192	5.77132e-06
chr4	11145316	11150063	0.888768	1.85159	0.000454041
chr15	82791655	82797371	0.778456	1.71529	0.00151206
chr19	23133198	23139041	1.15098	2.22064	0.00394674
chr5	135877104	135880605	1.04099	2.05764	0.0336238
chr6	140566548	140572527	2.87081	7.31476	2.48921e-28
chr14	20981835	20994765	0.939964	1.91848	0.00278768
chr11	88521557	88525492	1.1255	2.18178	0.0130159
chr13	95879689	95893016	0.937448	1.91514	3.4241e-06
chr1	31013164	31021742	0.836939	1.78626	0.00416212
chrX	12993613	12995364	2.26717	4.81378	0.00048735
chr1	91108325	91110212	1.27165	2.41437	0.0456299
chr4	150453112	150455663	1.24667	2.37294	0.00026307
chr13	52066949	52070513	1.60959	3.05166	3.14448e-06
chr2	33229932	33230905	2.23659	4.71282	0.00586627
chr4	144976503	144986224	0.75555	1.68827	0.0141143
chr19	27328873	27329357	2.19015	4.56352	0.0179208
chr7	140716733	140718805	1.46476	2.76017	0.0335921
chr3	22005863	22011357	1.89047	3.70756	6.02835e-10
chr2	118388474	118390386	0.700205	1.62474	0.0363741
chr7	80450540	80461996	1.20686	2.30834	4.99379e-06
chr1	151123700	151133890	0.717667	1.64452	0.00256376
chr3	10082438	10085956	1.58861	3.00758	9.31248e-07
chr16	79085868	79087446	2.74242	6.69193	8.70519e-05
chr11	90354516	90359747	0.93458	1.91133	0.00444236
chr6	99197263	99200945	1.23465	2.35323	4.36055e-06
chr5	34185826	34187840	0.606219	1.52226	0.0303267
chr10	89623789	89627801	1.70106	3.25139	7.67594e-07
chr17	84195894	84196578	2.19191	4.56911	0.0454148
chr2	68843817	68846260	0.856582	1.81074	0.00187853
chr15	85731523	85739781	1.48101	2.79145	0.000271499
chr1	172696099	172703255	1.09007	2.12884	1.55049e-07
chrX	57671840	57673649	0.948303	1.9296	0.000812758
chr17	17607142	17611209	1.39933	2.63779	3.22659e-05
chr3	97809186	97811925	2.75778	6.76355	2.00458e-15
chr15	64151898	64156933	0.745633	1.67671	0.00907299
chr15	73393903	73395874	1.45453	2.74068	0.00100321
chr3	121433081	121453963	1.58121	2.99221	8.98026e-17
chr10	89461447	89469099	2.02486	4.06952	7.07495e-15
chr9	46219819	46242551	1.31441	2.487	7.66413e-11
chr11	83926027	83927336	1.38276	2.60766	0.0353771
chrX	164435456	164438224	1.98952	3.97105	0.00192482
chr15	95742521	95745180	2.97279	7.85055	8.07301e-05
chr8	34437652	34445043	0.95781	1.94236	7.99012e-05
chr9	84356961	84360069	0.904036	1.87129	0.0189891
chr7	112465881	112468608	0.913298	1.88335	0.0278895
chr6	126032064	126037031	1.11029	2.15889	0.000461129
chr4	150682935	150688481	1.17791	2.26249	3.29359e-06
chr3	60630278	60634249	0.733549	1.66272	0.00777016
chr3	122205349	122211824	0.709304	1.63501	0.00020285
chr10	4619682	4627123	1.22344	2.33503	0.00244917
chr3	65527146	65531472	0.879559	1.83981	0.00234455
chr3	146564082	146572794	0.924951	1.89862	5.94126e-06
chr2	52917167	52919555	0.897387	1.86269	0.000665845
chr13	113874752	113876046	1.44909	2.73036	0.00330083
chr1	97766555	97773043	0.713262	1.63951	0.00544657
chr14	75866961	75869284	1.09042	2.12935	0.0231589
chr14	75801670	75805524	0.811532	1.75507	0.0305156
chr19	34704526	34707973	1.38657	2.61455	0.00145946
chr12	84314461	84319883	1.43169	2.69763	3.26004e-10
chr4	100213896	100217637	1.19469	2.28896	0.00590747
chr13	94440254	94442191	2.65345	6.29169	1.15662e-09
chr1	21227521	21233549	0.778017	1.71477	0.0251397
chr9	52101693	52107062	1.56148	2.95157	1.47785e-17
chr16	72807593	72810039	1.26188	2.39808	0.00721779
[truncated: 209 more rows]

## Sheet: dual-activated 27ac sites
Chr	Start	End	nt vs. gc Log2 Fold Change	linear FC	nt vs. gc adj. p-value
chr6	144758611	144760670	0.907	1.87514	0.00334897
chr6	17531439	17532501	1.79126	3.46118	0.00832831
chr12	54200579	54206566	0.641508	1.55996	0.00427012
chr16	31525794	31528860	2.094	4.26931	2.85518e-05
chr11	65727934	65728598	1.62116	3.07622	0.0480625
chrX	85125741	85127750	1.94101	3.83975	0.00048431
chr7	119719901	119721286	0.69231	1.61587	0.0206149
chr8	105102573	105105413	1.29441	2.45277	0.000621343
chr1	54825841	54826612	1.47479	2.77942	0.00145133
chr13	55726107	55728621	0.781653	1.7191	0.0176872
chr1	160372854	160373421	1.0601	2.08508	0.0455489
chr17	35968630	35972874	0.972458	1.96218	0.0089133
chr15	85343601	85344312	1.4723	2.77465	0.011503
chr1	120068966	120074887	1.54184	2.91166	5.32975e-06
chr7	130428124	130429792	1.32511	2.50552	0.0405188
chr10	125499767	125501527	3.29385	9.80729	8.58437e-13
chr17	28427410	28432213	2.11022	4.31758	9.03833e-07
chr2	52601672	52605505	1.41999	2.67583	0.000193288
chr14	120366215	120368520	1.95229	3.86987	3.11968e-07
chr4	137901396	137903035	1.40873	2.65503	0.000581441
chr7	98390592	98394159	2.0881	4.25187	6.31482e-15
chr18	39035923	39037612	1.36037	2.56751	0.00538214
chr18	12800783	12801424	1.66231	3.16522	0.0298581
chr2	152237155	152238909	1.5764	2.98225	0.000140879
chr5	103735739	103741255	1.07435	2.10577	1.90938e-08
chr9	78021393	78023767	1.13904	2.20235	1.13761e-06
chr16	28880442	28881760	1.22156	2.33199	0.0204688
chr9	113740416	113743806	1.12864	2.18652	0.000922776
chr8	14880430	14881154	2.6625	6.33131	0.000183333
chr6	37670141	37670836	2.80784	7.00236	0.000212719
chr1	37024972	37027700	2.03294	4.09238	7.14992e-19
chr1	133314940	133318010	2.43564	5.41006	3.58183e-15
chr9	69292387	69309655	0.585006	1.50005	0.0109535
chr15	95915147	95915637	2.60464	6.08241	0.00411989
chr2	163309820	163311211	1.41376	2.66431	0.0315757
chr14	120317997	120320424	1.14533	2.21197	0.000568485
chr2	5034236	5040168	1.98624	3.96202	8.94318e-14
chr3	62346597	62354318	0.846712	1.7984	0.000328461
chr17	84226426	84227502	2.02344	4.06552	0.00634206
chr9	88707811	88716087	0.80029	1.74145	0.00148398
chr4	11186813	11187223	3.10875	8.62632	0.0127028
chr2	119896584	119899242	1.00549	2.00763	0.000143056
chr12	50039312	50039756	4.81353	28.1202	0.00628214
chr13	112316002	112319454	0.989069	1.9849	7.86917e-06
chr10	128267361	128273066	0.651359	1.57065	0.012677
chr11	5325533	5327433	1.42589	2.68681	8.07196e-05
chr3	104433490	104437000	0.725139	1.65306	0.03305
chr1	67111502	67119683	2.14859	4.43394	7.74318e-22
chr6	40428792	40432568	0.590256	1.50551	0.0154245
chr7	122020308	122021629	0.920133	1.89229	0.00290342
chr13	51834832	51835582	1.78252	3.44026	0.0194918
chr9	61324166	61324704	3.66702	12.7023	0.00027262
chr18	9711719	9712460	1.41945	2.67483	0.0471693
chr6	87758365	87761118	1.13167	2.19112	0.0239574
chr5	90422597	90427330	3.19562	9.16173	8.32045e-33
chr16	13293248	13295199	0.890132	1.85335	0.0315777
chr17	15426651	15435791	0.637482	1.55561	0.0172844
chr17	26503338	26516238	1.27852	2.42591	1.19436e-09
chr13	52138334	52141273	2.33143	5.03303	2.6828e-08
chr8	64633181	64636344	0.617993	1.53474	0.0322155
chr5	66328314	66329739	1.61239	3.05758	0.00313425
chr16	54262969	54263894	1.59074	3.01204	0.0040799
chr1	67101385	67106046	1.94137	3.84071	3.17695e-15
chr15	87597417	87597848	2.36217	5.14142	0.00616566
chr7	28435611	28436464	0.788521	1.7273	0.0298637
chr12	35681062	35685903	1.83496	3.56761	4.73829e-07
chr13	97239289	97243175	1.12102	2.175	9.89986e-05
chr9	31976779	31981423	1.40113	2.64109	1.86071e-06
chr2	79367560	79369950	0.886089	1.84816	0.0398194
chr14	118946275	118953494	1.83505	3.56784	5.43469e-09
chr4	46897960	46898338	2.66154	6.32707	0.036626
chr8	10650941	10654371	1.4512	2.73436	0.00119483
chr9	61322851	61323990	4.05959	16.6747	1.48502e-11
chr1	191821480	191823143	1.00056	2.00078	0.0196203
chr5	147052970	147078736	1.93246	3.81705	2.47009e-19
chr19	40182471	40192487	1.63472	3.10527	4.72092e-13
chr6	145827890	145830579	2.22251	4.66706	1.38683e-20
chr4	34881646	34883896	0.604807	1.52078	0.0254876
chr4	149771066	149782256	1.02865	2.04011	0.00499257
chr8	126734132	126738971	1.27737	2.42397	3.20826e-08
chr18	74267512	74270346	0.820831	1.76642	0.00100755
chr10	87855236	87868053	0.804229	1.74621	0.000800125
chr11	7142955	7143692	1.64532	3.12818	0.00110776
chr10	4588746	4592068	3.5173	11.4502	2.87045e-19
chr16	4406465	4407649	1.11604	2.16751	0.0196675
chr11	116169677	116173321	1.36627	2.57803	2.39682e-05
chr13	99125260	99125972	3.61943	12.2901	5.97895e-06
chr16	20656971	20658832	0.927505	1.90198	0.0359414
chr4	97866182	97872537	0.743951	1.67476	0.0155026
chr12	84314461	84319883	1.67303	3.18884	1.59404e-12
chr5	122324398	122325302	2.39514	5.26027	1.26896e-05
chr4	98321494	98322481	0.882812	1.84397	0.0473711
chr19	38480608	38482520	1.21333	2.31873	7.6741e-08
chr14	45988610	45990321	0.93815	1.91607	0.0264593
chr13	104638375	104642229	2.11117	4.3204	4.20134e-14
chr11	16532638	16533103	1.74775	3.35834	0.0408366
chr7	123060157	123060857	2.14768	4.43116	0.000904191
chr17	15711331	15713069	1.40204	2.64275	0.00121019
chr9	69309871	69341387	1.00359	2.00499	2.92049e-06
chr14	100280420	100287390	1.043	2.06051	0.000192944
chr4	59870058	59870542	1.85864	3.62666	0.0131985
chr1	91871883	91873221	1.3574	2.56224	0.0345049
chr13	96672659	96675061	1.52906	2.88598	1.29894e-06
chr10	128193338	128207125	1.68748	3.22093	2.29965e-16
chr7	12927361	12930816	1.63594	3.10789	6.59863e-07
chr17	31937138	31942247	1.5528	2.93386	2.22725e-09
chr7	138844949	138849722	0.959341	1.94442	0.000132797
chr2	52922564	52923499	2.16061	4.47104	0.000377647
chr7	63893369	63900902	2.42644	5.37566	4.76008e-21
chr6	31512787	31515980	1.01564	2.0218	0.0255345
chr19	5792960	5795094	0.856468	1.8106	0.0236372
chr17	46710714	46713701	0.851305	1.80413	0.00465228
chr1	13628121	13629131	1.16912	2.24875	0.0344006
chr18	53271526	53272369	1.42964	2.6938	0.0089502
chr15	31359096	31364701	1.29686	2.45694	3.71569e-07
chr5	123191134	123192391	1.6838	3.21272	0.00134963
chr18	38923375	38923869	2.89707	7.44914	0.00186777
chr13	37656954	37658424	1.63781	3.11193	5.24134e-06
chr17	15689724	15691618	0.892479	1.85636	0.00232725
chr4	32365187	32367103	1.03862	2.05426	0.0202617
chr1	51889415	51897742	0.971378	1.96071	2.88797e-05
chr1	134357077	134358656	0.762769	1.69674	0.0391808
chr13	41202994	41221086	1.04604	2.06485	4.4611e-08
chr7	118570324	118575124	3.74094	13.3701	3.86856e-36
chr9	122071278	122071777	1.98595	3.96123	0.00945627
chr5	51144207	51145125	1.82452	3.54189	0.000370709
chr5	143516874	143521989	0.865135	1.82151	0.000653514
chr6	17748236	17748661	2.90654	7.4982	0.0155621
chr2	58762109	58764112	1.64827	3.13458	3.87646e-05
chr2	60697404	60704596	0.668135	1.58902	0.0164977
chr4	45847659	45855024	0.629167	1.54667	0.00987191
chr19	34709761	34723211	0.847874	1.79985	0.00760767
chr16	52088265	52090821	1.07712	2.10982	0.00218971
chr12	35021741	35022793	1.17845	2.26334	0.012809
chr4	55531724	55534138	1.11022	2.15879	0.000239182
chr4	46388232	46390943	0.587492	1.50263	0.0453977
chr12	3582042	3583685	2.3397	5.06199	5.66411e-11
chr3	88030844	88031395	2.40856	5.30944	0.00965999
chr17	25637523	25642651	1.37691	2.59712	1.21199e-07
chr5	75484579	75485481	2.90802	7.50588	4.00761e-06
chr12	73379280	73379625	2.28969	4.8895	0.0288203
chr7	112490859	112493094	1.42333	2.68204	2.7052e-05
chr17	80681525	80687342	0.722341	1.64986	0.000849841
chr4	122978168	122984011	2.63906	6.22925	2.0506e-14
chr8	109607911	109610000	0.645082	1.56383	0.0377074
chr13	24147830	24149527	1.24759	2.37444	0.0295137
chr5	51536419	51541089	2.47695	5.56721	4.10322e-20
chr18	61437512	61438173	2.37173	5.17563	0.000232934
chr14	57379860	57382344	1.61052	3.05362	9.99233e-06
chr11	97448604	97451595	0.679607	1.6017	0.00402114
chr1	86632965	86633881	1.46501	2.76065	0.0105166
chr16	97591356	97595955	0.969346	1.95795	0.000278993
chr17	23592282	23593466	1.20317	2.30245	0.0063087
chr4	108104775	108121168	0.794862	1.73491	0.00891294
chr11	45866253	45867117	1.30678	2.47389	0.0405979
chr14	65974393	65979656	1.82524	3.54366	1.29839e-10
chr17	27975062	27977313	0.861688	1.81716	0.0121256
chr8	89283697	89286772	1.37755	2.59826	2.30604e-05
chr1	127723861	127724450	2.00268	4.00744	0.027011
chr5	102642518	102644423	1.24529	2.37066	0.00423339
chr11	90664415	90669164	2.59868	6.05731	3.02255e-37
chr11	121614636	121615061	2.31985	4.99281	0.00333717
chr4	6223536	6223980	4.47908	22.3016	0.000237274
chr19	55086614	55128385	0.824247	1.77061	0.000338156
chr15	97040381	97052282	1.06978	2.09911	1.7255e-07
chr7	27058106	27060567	0.96329	1.94975	0.00144986
chr5	118627911	118628314	3.84159	14.3361	0.00636558
chr5	31576843	31577904	1.2077	2.30968	0.035396
chr2	4916767	4926369	1.52186	2.87162	5.82998e-09
chr5	43223892	43224964	1.33748	2.5271	0.01846
chr9	55248981	55256540	1.16488	2.24215	5.55252e-09
chr9	79729816	79731826	1.95982	3.89015	0.0075569
chr4	58886675	58889935	2.29783	4.91718	5.46195e-16
chr19	24155146	24157631	0.629697	1.54724	0.0355092
chr1	91882621	91884097	1.01694	2.02362	0.0141466
chr10	87510800	87511627	6.62661	98.812	2.63151e-08
chr12	26414421	26415383	1.27748	2.42416	0.011211
chr12	104075199	104078800	0.68479	1.60747	0.0166052
chr17	27963863	27966895	2.75743	6.76189	1.15961e-22
chr5	31575457	31576703	1.41118	2.65955	0.00177652
chr16	78472620	78474442	0.860874	1.81614	0.0312687
chr1	86433632	86436091	1.01505	2.02097	2.53331e-06
chr7	56088205	56090188	1.86388	3.63986	5.35563e-09
chr2	132692906	132701669	2.55654	5.88295	4.17747e-23
chr4	139230768	139235177	1.21577	2.32265	6.48073e-07
chr5	101967475	101969697	0.755435	1.68814	0.00354879
chr11	106616928	106618972	1.00745	2.01035	0.00555338
chr4	55423156	55423981	1.58475	2.99955	0.00361856
chr2	67955793	67958068	0.990196	1.98645	0.0135968
chr11	7147344	7158734	1.12903	2.18712	9.92445e-08
chr9	118518022	118520484	1.2495	2.37759	0.0173521
chr13	99094542	99094948	4.04266	16.4802	0.000408925
chr10	95714725	95716858	1.66764	3.17694	8.69636e-10
chr4	46896088	46897724	3.02906	8.1628	8.19208e-07
chr6	99197263	99200945	2.22464	4.67394	3.70595e-18
chr10	4598531	4599723	3.59678	12.0987	1.67996e-09
chr2	167770105	167771161	2.48807	5.61025	1.71912e-05
chr1	84361514	84363804	2.86012	7.26076	6.86099e-11
chr19	47367197	47368316	2.29035	4.89173	0.00181473
chr3	8961513	8962165	1.45439	2.74041	0.0442908
chr8	110002418	110002859	3.46133	11.0145	0.000846066
chr7	114320185	114325571	2.99857	7.99205	2.20887e-51
chr11	109648581	109655859	0.726586	1.65472	0.00523173
chr18	12738014	12739800	1.47176	2.7736	0.000790329
chr4	149394064	149396443	0.882883	1.84406	0.0291021
chr10	18055065	18062090	2.36832	5.16338	2.90679e-16
chr6	23140848	23148920	2.05641	4.1595	6.23168e-11
chr2	65163667	65164856	0.848617	1.80077	0.0332918
chr18	38864721	38871605	1.21628	2.32347	8.7957e-05
chr8	126943129	126947030	0.823793	1.77005	0.00109844
chr5	150232448	150233563	2.19522	4.5796	8.41492e-08
chr18	35514481	35515437	2.0101	4.02811	0.00108044
chr15	86213181	86215612	0.593537	1.50894	0.00853446
chr8	11168861	11175041	3.02641	8.14779	3.36251e-34
chr3	99140667	99142742	1.20515	2.30562	2.58266e-06
chr18	12856803	12870667	1.52199	2.87187	8.35982e-09
chr1	39514740	39516109	1.08388	2.11973	0.0076379
chr2	141997324	141997784	5.55325	46.9564	0.000308598
chr6	114898920	114899627	1.90376	3.74187	0.00514834
chr1	84167837	84168370	2.97673	7.87202	0.00028098
chr11	107418372	107420836	2.60535	6.08538	1.469e-14
chr2	155078942	155085282	2.51203	5.70421	2.33049e-16
chr18	9379558	9381689	2.23581	4.71027	4.11241e-08
chr5	140112606	140119930	1.48453	2.79825	4.92909e-08
chr11	113865578	113866417	2.30394	4.93803	0.00130574
chr5	135884094	135886143	0.954055	1.93731	0.0105234
chr10	95514004	95516873	0.719439	1.64654	0.0222203
chr16	52044260	52044817	1.5007	2.8298	0.0233393
chr13	95853976	95860968	2.07366	4.20952	1.65884e-30
chrX	36798948	36799538	1.83243	3.56137	0.0127442
chr17	86484138	86485316	0.939435	1.91778	0.0312946
chr17	31983049	31983575	1.87855	3.67705	0.00812857
chr17	28515099	28516040	3.05946	8.33662	0.000427269
chr6	134080881	134082047	1.97284	3.92541	6.36423e-07
chr7	113959980	113963600	4.1382	17.6085	1.99913e-18
chr10	21293358	21298678	2.12124	4.35067	6.81176e-12
chr2	37741516	37742944	2.66798	6.3554	1.97485e-09
chr18	46625866	46639644	2.57187	5.94579	5.47235e-25
chr10	4610469	4614309	0.969449	1.95809	0.0172404
chr6	99519479	99524386	0.60774	1.52387	0.00798924
chr11	79283060	79284834	1.73968	3.3396	0.000235157
chr2	119354352	119356487	1.25849	2.39246	0.0170867
chr4	34963051	34963532	2.01852	4.05168	0.033419
chr18	65075911	65076384	1.59905	3.02944	0.0204973
chr13	101861132	101863906	1.04169	2.05864	0.00958673
chr11	60860972	60863387	0.756785	1.68972	0.0287812
chr2	110487423	110489145	3.00972	8.05408	1.49417e-06
chr11	90673272	90673970	3.60114	12.1354	1.57708e-05
chr14	75912828	75914869	1.48475	2.7987	0.00696691
chr15	95773883	95774939	2.51051	5.6982	0.00145244
chr9	24509413	24515602	2.66704	6.35124	4.05445e-18
chr10	59914505	59922178	2.26682	4.81261	6.74536e-19
chr5	113813952	113814535	2.50564	5.67903	0.0388445
chr9	50462306	50463269	0.817107	1.76187	0.0347917
chr10	95361676	95362255	3.68651	12.8751	1.13919e-06
chr9	72696433	72697323	1.33756	2.52724	0.0339004
chr4	98102747	98104949	1.55216	2.93256	0.000247991
chr18	59223516	59224355	1.60682	3.0458	0.0248897
chr17	25132629	25134864	0.709668	1.63543	0.00243486
chr10	59896107	59902384	0.703676	1.62865	0.000848129
chr14	70499670	70511991	0.776405	1.71286	0.000495749
chr3	153926714	153934968	1.37686	2.59702	4.60798e-07
chr6	95687306	95693810	0.937368	1.91503	0.00949289
chr12	21315502	21319675	1.29014	2.44552	4.60263e-06
chr1	34235645	34240711	1.13861	2.20169	1.99735e-05
chr8	117326704	117330141	0.908864	1.87757	5.64544e-05
chr2	126357395	126361232	1.32129	2.49889	1.77308e-05
chr6	108471133	108472848	0.815471	1.75987	0.0465186
chr10	94077179	94083119	0.589784	1.50502	0.0375028
chr17	26588650	26612825	0.651669	1.57098	0.00277828
chr14	51081379	51084932	1.72811	3.31293	8.20933e-08
chr8	124565429	124565917	2.09903	4.28421	0.00970237
chr2	65216958	65240479	2.16068	4.47125	3.90363e-22
chr4	117786381	117789643	1.1429	2.20825	1.93474e-05
chr5	113035181	113036635	1.45016	2.73238	3.9907e-06
chr10	40151616	40153715	0.925478	1.89931	0.000539243
chr2	90474848	90478236	2.23085	4.6941	3.41983e-13
chr6	57530456	57535611	1.04064	2.05713	0.000623494
chr18	82690377	82695154	0.671614	1.59285	0.0011231
chr9	77741810	77764132	0.991965	1.98889	2.62829e-05
chr6	59555671	59558089	1.4706	2.77136	1.80712e-05
chr13	67682768	67684650	1.21503	2.32145	0.000316862
chr15	8290512	8293370	3.05788	8.32749	3.31307e-27
chr8	45064616	45065372	2.13382	4.38879	0.00510067
chr16	92233360	92236013	1.91112	3.76102	6.7264e-10
chr12	17553618	17554235	2.47226	5.54911	0.0115847
chr15	52377507	52379185	1.34345	2.53757	0.000203522
chr3	22081214	22084014	1.237	2.35708	6.48236e-05
chr12	111359190	111361132	1.57007	2.96918	0.000495567
chr9	108782355	108788046	0.911655	1.8812	3.34543e-05
chr5	64085107	64086307	1.24335	2.36747	0.00337804
chr19	6262381	6272344	1.15692	2.22981	1.66755e-08
chr7	118234512	118237064	1.62756	3.0899	0.00446928
chr6	145343800	145348746	0.8182	1.7632	0.000377576
chr4	32333675	32334830	1.57193	2.97303	0.00584573
chr2	155276022	155279935	0.628062	1.54549	0.0347271
chr4	46987630	46988629	1.47162	2.77332	0.0315827
chr15	81522395	81524579	1.46188	2.75466	0.000110593
chr6	71998724	72000862	2.51455	5.71418	1.46734e-10
chr11	110009253	110011002	0.940325	1.91896	0.0229037
chr16	31575248	31577016	2.0771	4.21958	1.80915e-05
chr19	3667591	3670798	1.5378	2.90352	1.99047e-09
chr4	144996908	145001459	0.639558	1.55785	0.0251947
chrX	122397611	122398094	1.6801	3.2045	0.0338511
chr5	88966429	88967078	1.60159	3.03478	0.0263817
chr4	41636061	41639305	1.27995	2.4283	0.000766917
chr7	119782350	119784763	1.04943	2.06972	0.00426735
chr17	31687370	31690367	1.1563	2.22885	0.0119722
chr11	87024515	87027135	1.3332	2.51961	0.000609897
chr2	156194091	156198808	1.03362	2.04716	4.30991e-07
chr13	96652659	96660976	1.01672	2.02332	9.36659e-05
chr10	67279760	67286488	1.10931	2.15743	1.42778e-05
chr3	99983018	99984998	1.98746	3.96538	5.38373e-08
chr10	68116030	68116953	1.21962	2.32886	0.021398
chr17	80752053	80753360	2.06744	4.19141	0.000173085
chr8	124256535	124258083	1.62351	3.08123	0.000377061
chr5	92720330	92722999	0.967201	1.95504	0.00748268
chr16	34673192	34673619	2.33727	5.05346	0.026351
chr10	59990545	59993133	1.61683	3.06701	1.53598e-11
chr18	60664969	60666249	1.8011	3.48486	0.000717521
chr1	151619870	151621663	1.7693	3.40889	0.000167194
chr12	40567766	40571160	0.963926	1.95061	1.14638e-05
chr1	171238810	171242934	3.59593	12.0916	5.25905e-44
chr8	34453651	34458532	1.60973	3.05194	1.26042e-13
chr4	108152328	108155913	2.66597	6.34652	2.40784e-05
chr4	49540943	49542396	1.40037	2.6397	0.000817529
chr10	95695207	95696692	1.46067	2.75236	2.25682e-07
chr5	125296502	125299085	2.49518	5.63798	1.28204e-21
chr9	80255876	80257795	1.71597	3.28517	0.00226494
chr19	29117344	29120819	1.61733	3.06807	0.00267326
chrX	74371524	74374764	0.813246	1.75716	0.0058028
chr13	109229372	109230503	1.17425	2.25676	0.0339835
chr6	48546536	48549197	2.22878	4.68738	1.15607e-13
chr5	25222264	25224330	0.900079	1.86617	0.0174923
chr6	54250762	54254319	2.54718	5.84492	7.62078e-14
chr3	65971062	65977012	1.56991	2.96886	5.49115e-09
chr13	47150275	47151363	1.24174	2.36483	0.0143701
chr13	97442031	97445893	0.892844	1.85683	3.57945e-05
chr10	67130472	67133023	0.989693	1.98576	0.00462605
chr12	16582873	16592808	1.40215	2.64294	2.03822e-10
chr2	146375468	146377663	1.25885	2.39306	3.95572e-05
chr6	142998932	142999317	1.69848	3.24559	0.0260243
chr6	37433883	37435868	0.777139	1.71373	0.0363116
chr13	52736626	52736936	5.89805	59.6334	0.00048762
chr2	57115044	57117645	1.39672	2.63303	0.00015264
chr13	96750049	96750596	2.98962	7.94263	0.000419201
chr13	112342846	112344764	1.8442	3.59054	3.904e-11
chr17	64590763	64591958	1.98691	3.96386	0.000310825
chr7	28637519	28638458	2.71344	6.55886	0.00284691
chr9	41207380	41208246	0.643276	1.56187	0.0327862
chr16	62845072	62847219	0.848408	1.80051	0.0167576
chr19	29124190	29131195	0.939376	1.9177	0.000367752
chr13	90515511	90517485	0.861144	1.81648	0.00428768
chr8	22432720	22433714	1.19759	2.29356	0.00660417
chr8	11089055	11089818	1.92097	3.78678	5.02113e-05
chr11	75172589	75173041	2.20058	4.59665	0.0173776
chr5	143411199	143412593	0.898624	1.86429	0.0339835
chr4	9073023	9075108	1.3909	2.62242	0.000288845
chr11	88046557	88050099	0.666595	1.58732	0.00519625
chr16	95740732	95742555	2.2782	4.85072	2.83547e-09
chr17	46733523	46736638	1.15128	2.22111	0.0017578
chr17	78241693	78242259	3.12202	8.70607	2.92012e-05
chr4	149974850	149976504	0.810959	1.75438	0.000409222
chr5	137105890	137107725	1.37592	2.59533	0.00032554
chr4	103334390	103336008	3.83519	14.2727	1.11142e-23
chr1	37039939	37042867	3.17002	9.00058	5.90499e-24
chr13	35596871	35598988	1.42649	2.68792	3.65408e-05
chr17	13898267	13898635	2.39405	5.25632	0.0374299
chr1	21037263	21038762	1.63356	3.10278	0.0163393
chr10	24753664	24754761	2.78696	6.90174	8.58269e-09
chr1	80329872	80331614	0.939261	1.91755	0.0296491
chr1	54826881	54827421	2.56986	5.93752	4.6428e-05
chr1	155527934	155528405	3.45921	10.9983	0.00617692
chr5	134958154	134960040	0.604533	1.52049	0.0408677
chr11	88850511	88854051	0.664538	1.58506	0.0299205
chr10	111819051	111820924	2.72231	6.59927	2.60594e-13
chr4	6929970	6930688	2.4032	5.28973	0.00767639
chr4	43377893	43403324	1.23725	2.35748	5.20032e-09
chr9	61314424	61314935	2.26244	4.79802	0.000220677
chr10	31606148	31610934	0.894155	1.85852	0.000141398
chr10	121739281	121740492	0.644563	1.56327	0.0365655
chr3	146619309	146624961	0.629913	1.54747	0.0071245
chr9	119999695	120004512	0.596715	1.51227	0.0138236
chr2	166151090	166151542	2.59616	6.04675	0.00122101
chrX	36794869	36798260	0.767437	1.70224	0.00656844
chr13	91746056	91767482	1.89692	3.72416	7.64159e-20
chr6	108637890	108639223	1.72911	3.31524	1.05932e-06
chr15	81271796	81273530	2.55719	5.88561	5.02943e-15
chr3	103307670	103310674	0.609505	1.52574	0.0294347
chrX	69268729	69269409	1.96135	3.89425	0.040347
chr15	81284053	81284733	1.56471	2.95817	0.00266351
chr14	63193005	63194242	0.796227	1.73655	0.0183774
chr5	64802140	64814919	1.5391	2.90613	3.52664e-12
chr9	55300460	55301728	1.84245	3.58619	1.24258e-06
chr1	107914425	107918854	1.9121	3.76357	1.70145e-05
chr11	87678102	87679883	1.07076	2.10053	0.0413711
chr16	14826515	14827221	1.33837	2.52866	0.0452839
chr12	82417370	82420376	3.83413	14.2623	5.19479e-24
chr3	79221281	79224122	1.17058	2.25102	1.30557e-05
chr11	32636576	32638306	1.74398	3.34958	0.000706019
chr1	191493401	191495483	1.14796	2.21601	0.000425988
chr2	132680579	132685540	2.53049	5.77768	2.84055e-08
chr8	126705759	126708253	1.17553	2.25875	0.000378956
chr6	90449732	90451958	2.80787	7.00252	1.36023e-31
chr6	142450871	142452929	1.03875	2.05445	0.0486499
chr7	80950470	80951880	1.0902	2.12904	0.00504272
chr3	138303648	138305210	1.54241	2.91281	0.0266141
chr1	105976445	105986745	0.618921	1.53573	0.0148893
chr5	139498221	139500910	1.22095	2.331	0.000135083
chr2	59996717	59999000	2.82934	7.10748	7.26001e-17
chr4	65297764	65299950	1.35167	2.55207	7.5642e-07
chr1	37323431	37324092	2.41154	5.32043	0.00782353
chr10	41517091	41522818	0.897938	1.8634	0.000239484
chr9	52259144	52259501	2.78265	6.88116	0.0055545
chr14	65783676	65784752	1.2301	2.34583	0.00531595
chr11	65757428	65758234	2.52305	5.74798	0.00189989
chr15	75939964	75944414	1.81667	3.52268	2.85036e-16
chr12	35528971	35535942	1.09696	2.13903	0.000256936
chr11	11848428	11849336	2.86027	7.26153	4.86735e-05
chr15	96268559	96272479	1.21672	2.32417	2.06731e-07
chr4	135750811	135754291	1.72309	3.30142	3.28426e-15
chr6	48552870	48556287	1.70064	3.25044	5.47031e-14
chr6	99270770	99273387	1.31825	2.49364	0.00280916
chr5	137509712	137511688	0.615643	1.53224	0.0209669
chr13	9105586	9108279	0.888056	1.85068	0.00559092
chr11	11818282	11837677	2.53544	5.79752	8.67515e-34
chr10	120635143	120637033	1.69813	3.24481	1.14719e-09
chr17	84731291	84735392	2.73281	6.6475	2.16161e-08
chr11	4186692	4193609	1.10204	2.14657	7.37626e-08
chr9	61320154	61320506	2.49983	5.65618	0.00289691
chr2	132845999	132850000	1.23133	2.34783	2.66462e-05
chr13	35386224	35386802	1.84962	3.60404	0.00637736
chr8	126804304	126813104	1.63784	3.11199	3.558e-12
chr11	61597230	61597643	3.04245	8.2389	0.0084328
chr5	116434151	116437503	0.742053	1.67255	0.0303419
chr18	67726985	67728900	1.71362	3.27983	0.000111744
chr11	121235570	121238670	0.589588	1.50482	0.0393235
chr7	102193330	102196649	1.02015	2.02813	0.0412661
chr5	88956967	88957839	2.36549	5.15327	6.25586e-05
chr18	61839138	61842880	1.86328	3.63833	4.45625e-06
chr11	3149284	3153782	1.0285	2.0399	9.3189e-06
chr1	164242461	164243750	1.44088	2.71486	0.00114882
chr4	108370843	108371321	2.79325	6.93189	0.00329893
chr13	94804968	94807835	1.32991	2.51386	0.0024854
chr4	12139619	12143875	1.42701	2.68888	4.17747e-08
chr7	35065302	35065792	2.91995	7.5682	0.043106
chr11	45863434	45865001	1.07994	2.11395	0.0144892
chr1	174764969	174767315	2.20472	4.60985	0.0020396
chr13	75222848	75227944	1.31444	2.48706	1.61648e-05
chr6	93933862	93937717	0.701302	1.62597	0.0209904
chr5	137659103	137661277	0.993281	1.99071	0.00862717
chr7	84086221	84086722	3.08681	8.49613	0.00585284
chr7	90057845	90062814	2.12397	4.35893	2.85786e-15
chr3	21834979	21835724	2.74724	6.71432	6.78322e-05
chr8	40652209	40662608	2.15908	4.4663	2.96096e-18
chr15	73409772	73410501	2.08342	4.23811	0.0166009
chr11	4181373	4183019	1.15052	2.21994	0.031925
chr8	89276950	89281652	1.50267	2.83367	1.62148e-05
chr6	88062728	88063238	4.08859	17.0133	0.00162296
chr4	121188540	121193526	0.927908	1.90252	0.0205296
chr11	116174562	116180637	0.874236	1.83304	0.0295459
chr16	49893669	49897391	0.922874	1.89589	0.000533627
chr4	6239285	6239625	3.25564	9.55094	0.000431333
chr19	17743407	17746303	1.60401	3.03988	8.81929e-13
chr11	52368050	52373075	0.700127	1.62465	0.0428358
chr16	24419136	24422596	2.33946	5.06112	5.48691e-19
chr16	78380736	78382565	2.0746	4.21228	0.00139841
chrX	134599594	134602445	1.12893	2.18696	9.07899e-06
chr5	120501525	120503805	0.755778	1.68854	0.0337305
chr17	26631305	26639424	0.761994	1.69583	0.00149851
chr5	89030804	89034653	1.67372	3.19035	8.78072e-09
chr18	4844679	4846092	1.44646	2.72539	3.70487e-05
chr3	98040356	98048086	0.597067	1.51264	0.00528677
chr1	138611281	138621104	1.10099	2.14502	3.04171e-05
chr13	52993927	52995237	0.79291	1.73257	0.027128
chr8	127715435	127716746	0.778145	1.71492	0.0205296
chr9	65288642	65310725	1.0831	2.11858	7.95705e-06
chr12	84451317	84452687	0.968243	1.95646	0.000217188
chr18	62800776	62801513	2.06537	4.18542	0.00474911
chr13	114489830	114491740	0.978668	1.97065	0.0124
chr8	56229429	56234715	1.31044	2.48017	1.85406e-10
chr12	79104073	79104635	3.09513	8.54527	0.000391388
chr7	26980877	26983171	2.81002	7.01292	1.40548e-23
chr2	27684190	27689986	1.14222	2.2072	9.14836e-09
chr18	30266381	30269748	1.2424	2.36592	0.0128432
chr8	72302718	72304301	2.84265	7.17338	7.95916e-13
chr14	20146994	20150085	3.1895	9.12295	8.29184e-12
chr15	54571070	54579502	1.10197	2.14647	2.20637e-05
chr10	94574487	94577159	0.959946	1.94524	0.0403378
chr8	5094395	5097776	1.54051	2.90897	1.16401e-10
chr13	114270988	114273012	1.18871	2.27949	0.000243277
chr2	132862966	132864468	2.76295	6.78784	9.27519e-09
chr18	62177095	62178024	3.16873	8.99252	9.58702e-07
chr14	100130706	100137930	1.73369	3.32578	8.81929e-13
chr4	49517973	49522406	1.32343	2.5026	8.51807e-07
chr7	101360570	101361444	1.3656	2.57684	0.00478761
chr11	11865625	11866006	2.6633	6.3348	0.0284769
chr14	121187769	121193128	0.951238	1.93353	0.00110697
chr5	148632040	148635101	0.791592	1.73098	0.000541016
chr7	130215051	130216527	1.1262	2.18283	0.00213358
chr5	63816218	63832592	0.854092	1.80762	0.000682301
chr3	65602888	65603444	1.72671	3.30972	0.0197368
chr4	61844918	61845733	2.53657	5.80209	0.00380137
chr2	128179183	128180419	1.22195	2.33262	0.0197627
chr4	19990675	19994357	0.999824	1.99976	7.82723e-05
chr5	112300560	112303449	1.68305	3.21106	3.80657e-10
chr10	40123625	40128020	1.66309	3.16695	1.53468e-09
chr4	6884889	6885488	1.80924	3.50457	0.047359
chr17	34930832	34932266	0.819534	1.76484	0.00133176
chr11	20111109	20118632	1.25666	2.38941	1.72638e-06
chr18	46639648	46652621	2.35555	5.11788	5.25212e-27
chr19	4764342	4767769	2.44043	5.42804	1.2497e-21
chr14	8025554	8029645	2.65892	6.31562	4.10322e-20
chr14	8097408	8104773	1.94473	3.84967	1.62677e-15
chr12	17552316	17553287	1.89615	3.72219	0.000666574
chr6	72510453	72513948	1.1508	2.22037	0.000307044
chr3	69526831	69527309	3.272	9.65987	0.00456826
chr11	16750559	16767652	0.884739	1.84643	0.0223561
chr2	126599324	126600725	3.596	12.0922	6.69874e-10
chr5	146980998	146981416	1.97308	3.92606	0.019732
chr6	34905963	34911341	0.736071	1.66563	0.00227707
chr8	46469352	46481225	0.878347	1.83827	0.00163999
chr17	65593798	65596928	1.30646	2.47334	0.000614052
chr5	123221800	123229531	2.54898	5.8522	1.50715e-23
chr3	79201599	79208256	1.54296	2.91391	4.21182e-08
chr6	21937514	21939591	1.3827	2.60756	1.46673e-07
chr14	21093547	21123955	1.61294	3.05875	1.57281e-18
chr7	19861957	19862799	2.85768	7.24849	0.000525279
chr13	36009675	36011050	1.43653	2.7067	0.0123119
chr4	98105039	98106370	1.40953	2.65651	0.00234759
chr8	94217409	94218804	1.63953	3.11563	6.20359e-06
chr17	71233323	71233992	1.56242	2.95349	0.0125798
chr11	32704545	32707809	0.993038	1.99037	0.001386
chr2	134825087	134827365	1.19197	2.28465	0.00151344
chr4	156208100	156208924	2.88608	7.39259	0.000626064
chr3	138285031	138287448	1.312	2.48285	0.0160354
chr5	76928231	76932917	1.56693	2.96275	1.73952e-07
chr19	40430495	40438847	1.75548	3.37639	6.96687e-08
chr19	59064624	59069480	1.80504	3.49438	6.5948e-10
chr6	141959115	141963056	0.944296	1.92425	0.0244801
chr8	111144746	111146416	0.677096	1.59892	0.0252491
chr10	4110076	4112701	1.69506	3.2379	3.32285e-09
chr18	84847719	84890209	0.784606	1.72262	0.0067092
chr10	31556310	31559563	0.85754	1.81195	0.000305146
chr19	17643051	17643538	4.10078	17.1576	1.85866e-05
chr12	58827103	58828820	1.59607	3.0232	0.000530379
chr2	30463420	30465470	0.916487	1.88751	0.00453666
chr6	119035065	119035535	1.84215	3.58543	0.0208333
chr4	80943876	80953405	0.815334	1.75971	8.39873e-06
chr19	47643659	47647374	0.924928	1.89859	0.00387935
chr2	163585218	163599926	2.01244	4.03463	4.47749e-27
chr5	120489992	120493707	0.847513	1.7994	0.0191644
chr3	122469901	122472614	0.738444	1.66837	0.0286643
chr15	95989124	95990631	1.1162	2.16776	0.00794698
chr9	75405948	75410932	0.685828	1.60863	0.0340041
chr7	112513419	112516328	1.39065	2.62197	2.93774e-08
chr4	47403233	47404334	2.5864	6.00599	0.00344953
chr9	69287501	69292108	0.741019	1.67136	0.0274228
chr18	20647675	20649652	0.609045	1.52525	0.0296879
chr14	75182652	75184591	1.39598	2.63167	0.00112739
chr13	69622825	69626012	1.43877	2.7109	0.000245267
chr19	19246025	19247914	2.03763	4.10571	2.58087e-06
chr6	23111782	23118453	3.26842	9.63589	1.95877e-34
chr8	11529961	11532135	2.10809	4.31121	1.1204e-08
chr8	108741936	108745964	2.49117	5.62233	4.10322e-20
chr6	86772184	86773862	0.828116	1.77537	0.0192169
chr18	38848338	38856797	2.80639	6.99531	7.11664e-45
chr7	30687904	30691027	2.43244	5.39805	1.89136e-10
chr4	100350941	100352861	1.47421	2.77832	6.52458e-06
chr11	109697912	109699290	0.970378	1.95935	0.0336725
chr9	75384653	75386438	2.48623	5.6031	3.12331e-05
chr6	125572255	125573306	0.913454	1.88355	0.0299651
chr18	63688640	63693349	0.696926	1.62105	0.00629482
chr10	21379999	21381039	2.39437	5.25749	0.000156869
chr1	119502970	119505882	0.979781	1.97217	6.1593e-06
chr13	35992779	35997281	2.95716	7.76596	4.14449e-35
chr15	59277745	59279655	2.12851	4.37265	8.62559e-07
chr8	126612698	126617425	0.804238	1.74622	0.00757165
chr12	40576220	40578462	1.3514	2.5516	0.000361078
chr12	8037856	8038667	1.50282	2.83396	0.029243
chr6	90595955	90602248	2.77495	6.84454	1.73394e-21
chrX	13359873	13361368	1.16985	2.24988	0.0292946
chr3	97646256	97650239	1.41587	2.66821	4.32103e-05
chr11	6856295	6856829	2.71137	6.54943	0.00659051
chr19	58435264	58443159	0.893393	1.85754	0.000295009
chr5	123232923	123233766	1.49506	2.81876	0.0280756
chr6	139994052	139994754	3.11248	8.64868	0.00350658
chr17	25963735	25965114	2.39107	5.24545	1.16385e-06
chr5	123954239	123954883	3.32722	10.0368	0.000125093
chr8	109564362	109568800	0.630898	1.54853	0.02573
chr8	11020697	11021945	1.61417	3.06136	0.000325801
chr12	83543512	83545928	2.52482	5.75502	1.6042e-12
chr5	29672198	29673204	1.51915	2.86623	0.0405016
chr2	27709893	27725517	1.10342	2.14864	1.17189e-06
chr4	35001039	35007641	0.826867	1.77383	1.65592e-05
chr5	38486450	38487145	1.84499	3.5925	0.00859075
chr8	89299079	89300846	1.76037	3.38786	0.0202616
chr6	21803136	21809156	1.20477	2.305	5.20595e-07
chr18	53253151	53257935	2.10742	4.30921	1.78383e-13
chr3	60166657	60171108	1.24711	2.37366	7.08293e-09
chr6	49097391	49097962	1.50506	2.83836	0.0026302
chr4	115324623	115326585	1.90337	3.74085	0.0274675
chr1	31033036	31035698	0.70477	1.62988	0.0485573
chr19	24144553	24147416	1.85551	3.6188	1.11549e-09
chr7	92760134	92762260	0.95325	1.93623	0.00655416
chr7	4684248	4685411	0.710901	1.63683	0.0248629
chr6	119107488	119109129	3.35045	10.1996	3.76311e-12
chr4	32362387	32365081	0.816675	1.76134	0.0493056
chr1	90233341	90240759	1.63464	3.10511	0.000473031
chr8	114557046	114557471	2.73016	6.63528	0.0102579
chr2	165402933	165406960	0.990483	1.98685	1.91335e-06
chr8	21809087	21810851	3.42156	10.715	2.75869e-07
chr9	48611925	48613826	3.16593	8.97509	3.48434e-20
chr6	31102548	31152656	1.48656	2.80219	8.26349e-10
chr6	94195142	94199039	1.02822	2.03951	0.000255212
chr2	109931208	109937541	0.881435	1.84221	0.0069763
chr10	95677560	95686807	0.760676	1.69428	0.00238943
chr5	113734419	113737081	0.703327	1.62826	0.0136004
chr8	34474947	34475527	2.5497	5.85512	1.28844e-05
chr8	22215091	22216049	2.07129	4.20262	1.29894e-06
chr12	80385826	80386979	1.27436	2.41892	0.0245649
chr1	136623790	136633756	1.30236	2.46632	4.9489e-06
chr7	75859250	75863566	1.32652	2.50797	4.25217e-06
chr13	47242683	47248913	0.892474	1.85636	0.00025895
chr4	139297495	139300099	0.91517	1.88579	0.00180847
chr9	75365726	75367051	3.1773	9.04611	3.62469e-14
chr8	84871514	84872498	1.22445	2.33666	0.0383913
chr4	97812131	97822765	2.55538	5.87823	1.02263e-29
chr18	68241445	68242864	1.20839	2.31079	0.00243595
chr14	12058584	12059252	3.51237	11.4111	0.000248346
chr4	6221576	6223449	3.39866	10.5463	7.57416e-13
chr15	32962180	32967683	1.70536	3.26111	4.79877e-09
chr10	18233917	18235878	0.753103	1.68541	0.00484698
chr2	32412081	32413749	2.09555	4.2739	1.29145e-06
chr1	51757865	51762239	2.60866	6.09938	1.03837e-16
chr2	75776209	75778780	0.925181	1.89892	0.00351396
chr16	22950161	22955581	0.619467	1.53631	0.00988832
chr5	140104340	140104772	2.03332	4.09344	0.00607234
chr6	113638338	113646647	0.811423	1.75494	0.00349231
chr9	28277919	28279573	0.885928	1.84795	0.0475294
chr5	100643048	100644533	1.31548	2.48886	0.00616611
chr11	113866580	113867024	4.48558	22.4023	0.00392181
chr3	79440782	79441251	2.50118	5.66147	0.0078584
chr7	4169438	4172155	1.79086	3.46022	9.86584e-09
chr15	101265504	101269110	2.87632	7.34277	3.02328e-19
chr7	19862937	19869779	1.28326	2.43389	1.78473e-05
chr9	48792384	48803399	1.09733	2.13958	8.01705e-08
chr4	49148035	49148905	3.28151	9.72371	3.48797e-12
chr19	17643683	17644092	2.72805	6.6256	0.0116252
chr7	28389182	28393682	0.627296	1.54467	0.0320527
chr4	108361428	108365113	1.36046	2.56767	3.07521e-12
chr13	67636709	67638508	1.23669	2.35656	3.08266e-06
chr10	93748493	93750554	1.46216	2.7552	0.0111438
chr10	99207045	99213651	0.776016	1.7124	0.0306275
chr1	190126976	190133948	0.760833	1.69447	0.0170649
chr5	66237591	66238458	1.5873	3.00487	0.0220111
chr13	95830137	95830762	1.61363	3.06021	0.0219251
chr12	54458538	54461393	3.21914	9.31234	5.71105e-36
chr12	78980935	78983124	1.25598	2.3883	0.000114218
chr17	8800410	8802639	1.31784	2.49292	0.00484698
chr8	127243023	127244582	1.18677	2.27642	0.00738117
chr10	68117200	68117880	1.41333	2.66351	0.0265809
chr16	30834800	30836899	0.827833	1.77502	0.00888085
chr10	83313034	83314159	1.74341	3.34825	0.00464935
chr4	137120873	137121818	3.43194	10.7923	1.99576e-12
chr18	65067361	65073054	2.10519	4.30255	2.38669e-15
chr13	24259834	24262545	1.18472	2.2732	0.0284128
chr7	118740277	118741400	0.629742	1.54729	0.0213781
chr2	126896317	126899137	1.70215	3.25386	4.00082e-08
chr16	21854735	21861691	1.13735	2.19977	0.00409356
chr10	90667015	90667566	3.01137	8.06329	8.43737e-07
chr13	111991860	111992367	2.65129	6.2823	0.000846766
chr4	76413706	76416309	1.1616	2.23706	0.000312692
chr17	17843565	17847034	0.843088	1.79389	0.0371757
chr7	132610258	132613106	1.85609	3.62025	1.15975e-07
chr12	54453167	54454378	2.17341	4.51088	0.0028712
chr14	64700502	64706710	1.80384	3.49148	8.58148e-19
chrX	140512772	140514215	2.75567	6.75365	3.99061e-09
chr10	40103112	40104730	0.930003	1.90528	0.0471201
chr16	85703006	85705733	2.04934	4.13918	9.37658e-07
chr6	125573505	125574006	1.6281	3.09106	0.0158161
chr11	11884420	11891016	1.58318	2.99629	2.68148e-11
chr4	132193551	132201579	0.641885	1.56037	0.00614235
chr18	21172463	21176257	1.60199	3.03562	8.89548e-07
chr3	9546571	9548183	1.47453	2.77893	0.000138695
chr13	108070551	108070826	6.10643	68.8997	0.000390794
chr3	98241889	98247656	0.781331	1.71872	0.0193872
chr6	139858915	139862444	0.784124	1.72205	0.0383821
chr16	31834132	31835178	1.48419	2.79761	0.0139937
chr13	96664223	96664727	1.16779	2.24667	0.0433213
chr15	39116318	39117601	0.964807	1.9518	0.0411756
chr16	93716816	93718207	0.897333	1.86262	0.0390022
chr16	52030559	52033342	0.674074	1.59557	0.0173459
chr8	109970184	109974850	2.12489	4.36169	7.84994e-18
chr10	3975494	3976994	1.46609	2.76273	8.09816e-05
chr1	40252723	40254537	1.80291	3.48924	8.50645e-06
chr12	102296301	102300820	1.06983	2.09918	0.00197549
chr9	46276603	46278901	1.07063	2.10035	0.010299
chr1	85826081	85830072	1.60908	3.05057	2.23485e-08
chr9	45063477	45064608	3.21226	9.26799	1.99576e-12
chr2	15137990	15139417	2.45632	5.48816	0.000839646
chr14	100221327	100233322	1.46808	2.76653	1.25059e-11
chr10	89744294	89753139	0.878877	1.83894	0.00018536
chr15	6728676	6730635	1.15201	2.22224	0.0364559
chr14	21367471	21370704	2.70387	6.51547	3.55569e-19
chr2	173108490	173112296	3.26335	9.60208	2.5701e-26
chr5	90902179	90904392	0.856958	1.81122	0.0194307
chr14	64967020	64967763	2.30317	4.9354	0.00436416
chr2	173615631	173617794	1.8663	3.64597	1.03532e-11
chr4	11082373	11091677	1.42521	2.68553	2.97767e-13
chr9	43259760	43261019	0.737202	1.66694	0.0469637
chr19	47460246	47466053	0.938491	1.91652	3.67223e-06
chr19	32087728	32089333	1.29837	2.45951	0.0115248
chr6	116270968	116272622	1.60252	3.03674	1.00784e-05
chr8	11097509	11099889	3.83352	14.2562	1.54584e-35
chr6	90574648	90581203	0.964917	1.95195	0.000448692
chr2	7259871	7260871	1.70395	3.25791	0.00522757
chr12	80202347	80203433	1.78399	3.44378	0.00568163
chr10	24920514	24928669	1.44591	2.72435	2.58761e-05
chr15	84191321	84198245	1.29701	2.45719	1.62104e-10
chr11	89020093	89026294	0.691786	1.61528	0.00904805
chrX	69269633	69270204	1.62291	3.07995	0.0445507
chr3	52621752	52624119	3.53123	11.5613	4.4348e-18
chr3	82026563	82029448	2.87117	7.31661	6.30841e-12
chr15	81851245	81862148	0.938854	1.91701	3.8604e-06
chr5	112341420	112345961	2.13956	4.40627	3.19e-08
chr3	79797662	79798542	4.02875	16.322	0.000370329
chr16	62870083	62871822	2.35046	5.09987	7.41322e-08
chr13	37728227	37729786	1.53064	2.88914	0.000348789
chr10	71380773	71384009	0.99511	1.99323	0.0290803
chr18	12801553	12805542	1.26911	2.41013	1.92747e-07
chr4	7199437	7200939	3.20021	9.19095	1.11334e-11
chr2	167291763	167294862	1.00497	2.0069	2.40446e-05
chr8	126655487	126668994	0.853311	1.80664	0.000283911
chr4	137121946	137122437	3.95408	15.4988	7.4142e-05
chr5	91333401	91335786	0.84391	1.79491	0.00179834
chr4	117130316	117138644	1.06796	2.09647	4.34415e-06
chr13	59480022	59481762	0.886281	1.8484	0.0154834
chr15	8280358	8281186	3.51756	11.4522	3.78818e-06
chr18	62094364	62097025	3.36489	10.3023	4.44379e-24
chr5	146972873	146975731	1.26068	2.39608	0.000379561
chr1	60641335	60642253	1.95561	3.87879	7.33771e-05
chr1	82187379	82189664	1.7829	3.44116	2.58134e-09
chr9	46124453	46129852	1.25694	2.38988	0.000591724
chr5	125482666	125488926	1.24564	2.37124	7.73065e-05
chr1	5133723	5134737	1.57465	2.97863	0.0166489
chr2	132865899	132873883	2.71483	6.56516	1.23034e-22
chr5	135734836	135736572	1.27408	2.41844	0.00333685
chr1	92454209	92454549	2.17973	4.5307	0.0273347
chr6	145821982	145824768	0.678511	1.60049	0.0298249
chr5	127640154	127641500	1.06636	2.09415	0.0217394
chr19	54198231	54201258	2.9648	7.80718	9.40448e-22
chr4	103345690	103348374	1.24813	2.37534	3.93174e-08
chr9	55303348	55304714	1.42027	2.67636	0.027254
chr2	120577662	120578202	2.06939	4.19711	0.00987438
chr11	85352197	85353941	0.844136	1.79519	0.00508361
chr6	37746908	37747638	1.54445	2.91692	0.0133035
chr7	81134354	81135465	1.49003	2.80895	0.0135848
chr4	32245284	32252029	0.637704	1.55585	0.0118457
chr12	84221012	84222847	1.64908	3.13634	0.00400042
chr7	90128014	90138960	0.638333	1.55653	0.00476256
chr5	99541237	99542781	0.702936	1.62781	0.04532
chr4	149783815	149785179	0.957459	1.94189	0.00938461
chr5	43230842	43238052	0.666736	1.58748	0.0158467
chr17	6197715	6198101	1.81574	3.5204	0.0478134
chr1	162838833	162840526	1.37269	2.58953	8.21336e-05
chr10	3977176	3980080	2.50909	5.69262	3.90735e-28
chr5	76961134	76962155	1.49099	2.81082	0.0416836
chr10	69299484	69301221	1.08765	2.12528	0.0048675
chr18	60246290	60249645	0.951963	1.9345	0.000602822
chr1	8845855	8847143	2.63312	6.20365	1.21495e-09
chr10	107939650	107945075	1.47971	2.78892	5.56381e-05
chr5	88915938	88917063	1.09879	2.14175	0.00337467
chr7	67577533	67581682	2.66893	6.35957	1.82788e-25
chr6	99265232	99267561	0.673784	1.59525	0.0313003
chr6	31186422	31194063	1.06069	2.08594	1.46111e-05
chr19	46640167	46648964	1.11377	2.1641	1.17445e-06
chr7	118712515	118714026	1.18141	2.26799	0.00175223
chr13	23864932	23871175	0.724351	1.65216	0.00607438
chr13	19393424	19396637	0.859936	1.81496	0.0166488
chr2	103449866	103451937	0.755161	1.68782	0.0408601
chr2	167850219	167862407	1.9464	3.85411	9.40702e-24
chr4	32298426	32299912	1.23641	2.35611	0.00229191
chr2	23005401	23007813	1.20624	2.30735	0.000116423
chr3	31121972	31124144	2.56997	5.93796	1.42765e-06
chr2	15110942	15114167	2.96352	7.80024	2.15607e-13
chr17	46003309	46005691	0.779	1.71594	0.00320709
chr18	9484368	9495750	3.21818	9.30611	6.65013e-16
chr19	58369137	58376792	3.8328	14.2491	4.70881e-43
chr12	84127679	84129525	1.0842	2.1202	0.00413678
chr7	100662453	100663301	2.70351	6.51384	2.13167e-09
chr2	132105002	132107481	0.643976	1.56263	0.0386701
chr14	70410918	70411638	1.55048	2.92915	0.0189023
chr4	155473004	155473911	1.94746	3.85695	0.0252491
chr2	27756392	27762433	0.904328	1.87167	9.6227e-05
chr10	62980150	62981209	0.673139	1.59454	0.0412713
chr6	86775434	86778072	1.50566	2.83955	0.000105991
chr8	126463623	126465026	1.05126	2.07234	0.0132609
chr7	92810824	92813125	2.04396	4.12375	1.92406e-11
chr15	76591812	76592489	2.113	4.3259	0.00951999
chr6	13079018	13080988	1.34387	2.5383	0.00427778
chr6	21948076	21952769	1.2569	2.38982	6.57541e-08
chr13	37844700	37849122	0.964183	1.95096	0.000830889
chr12	3889082	3896695	1.54402	2.91607	5.45232e-09
chr8	40583707	40585320	1.557	2.94241	0.00361511
chr8	3171369	3174487	0.705863	1.63112	0.0285288
chr10	21999818	22002771	4.49799	22.5959	5.33128e-33
chr3	95881452	95883578	1.05493	2.07762	0.00189124
chr13	54071531	54081723	0.799808	1.74087	1.19365e-05
chr5	143402767	143408350	0.614985	1.53154	0.0453317
chr6	42544320	42546101	1.53838	2.90468	0.000490889
chr6	120689255	120690304	1.38553	2.61268	0.0187558
chr2	126424642	126426105	1.69105	3.22891	0.00862152
chr11	86723789	86725838	0.901933	1.86857	0.0439911
chr5	137682046	137684792	0.776337	1.71278	0.0140159
chr3	58412952	58424876	0.837817	1.78734	0.0114096
chr5	134645089	134645600	2.48795	5.60981	0.00101478
chr7	100679809	100680709	6.52962	92.3872	3.36965e-11
chr13	47076837	47078374	1.85824	3.62565	0.000190218
chr16	62869592	62869971	2.14171	4.41284	0.028726
chr5	91198829	91206325	0.85838	1.813	0.0223814
chr12	25160865	25164464	1.1725	2.25402	0.0152916
chr18	67702183	67703393	1.9716	3.92203	0.00323846
chr19	42561047	42564043	1.05454	2.07705	0.000766464
chr3	10082438	10085956	1.13593	2.1976	0.000239592
chr8	61477996	61479848	1.06594	2.09354	0.0494796
chr7	84163585	84173873	1.07116	2.10112	3.25781e-07
chr7	101359405	101360383	2.06064	4.17171	2.07759e-05
chr11	53349669	53353645	0.846249	1.79782	0.00261172
chr4	59777280	59777932	3.76895	13.6322	1.58185e-05
chr4	143411750	143413541	0.634825	1.55275	0.00392953
chr19	42534776	42540766	2.2258	4.67771	2.34201e-24
chr6	134119082	134122555	0.802347	1.74394	0.0340587
chr12	82331978	82334511	1.17091	2.25154	0.000152733
chr9	48584375	48587923	1.65679	3.15314	2.77576e-11
chr15	96802391	96803304	1.88934	3.70467	0.000225443
chr1	78693863	78694812	2.54074	5.81888	7.45266e-05
chr15	31585850	31586806	1.25539	2.38732	0.0243368
chr5	32038080	32040350	1.51487	2.85772	1.50933e-10
chr3	41578736	41592362	0.90459	1.87201	2.62391e-05
chr2	32519710	32520839	1.70305	3.25588	0.00840777
chr2	112261799	112263953	0.671487	1.59271	0.00802872
chr18	61857622	61860767	1.97095	3.92028	5.94797e-10
chr1	60614405	60615078	1.42311	2.68163	0.0361138
chr5	148546979	148549650	0.683817	1.60638	0.0099066
chr12	17543848	17550686	1.15568	2.22789	4.40023e-05
chr5	116405062	116413099	1.2977	2.45836	2.22385e-06
chr4	8746233	8748531	0.75462	1.68719	0.0312
chr11	16779410	16814439	0.908467	1.87705	0.000266054
chr10	31527692	31529475	1.38338	2.60879	0.00595385
chr7	140118254	140123663	1.09779	2.14026	0.00287584
chr13	67791607	67792268	4.45695	21.9621	5.09894e-11
chr17	23584192	23584892	2.7084	6.53596	0.000538164
chr5	123193998	123204515	3.1872	9.10841	2.98436e-43
chr13	34548503	34551518	1.31873	2.49447	0.000403249
chr15	81252470	81254507	1.59881	3.02894	4.22642e-10
chr18	31703194	31708422	1.94162	3.84136	1.3962e-15
chr6	145780263	145782959	1.03186	2.04465	0.00475883
chr15	66909031	66912139	0.880769	1.84136	0.0179874
chr4	106189994	106197503	0.896066	1.86098	0.0258515
chr12	82407997	82409289	1.74622	3.35478	0.00028098
chr2	155379540	155385207	0.716744	1.64347	0.0316697
chr11	11811342	11812582	2.56966	5.93668	6.86931e-07
chr19	4785649	4786822	1.25916	2.39356	0.00572761
chr4	102526571	102529226	1.61396	3.06091	5.99e-09
chr15	96374827	96378975	1.48747	2.80397	3.87646e-05
chr18	82982422	82984587	2.39641	5.2649	4.54064e-13
chr8	14244329	14247832	0.97133	1.96065	9.59737e-05
chr13	37467312	37468510	1.30934	2.47827	0.00408299
chr17	83175698	83176876	1.23375	2.35177	0.0481819
chr4	9132916	9134401	1.32756	2.50978	3.72451e-05
chr13	51852366	51854751	0.96005	1.94538	0.000400098
chr8	36247244	36250493	0.859703	1.81466	0.0196449
chr4	46988710	46989486	2.44239	5.43542	0.000559281
chr4	155322214	155324971	2.52533	5.75707	2.799e-11
chr8	105224057	105228303	0.838916	1.78871	0.00187346
chr15	67057833	67065774	1.23939	2.36099	0.000433803
chr2	59877708	59879165	0.941105	1.92	0.019077
chr16	5130654	5132746	1.1438	2.20962	0.0290687
chr18	53887160	53887906	1.73665	3.33261	0.00913175
chr12	86931644	86932702	2.13611	4.39575	0.0371204
chr7	27219827	27235424	1.07284	2.10358	4.64678e-07
chr6	72330762	72333044	0.838998	1.78881	0.0149157
chr8	14886223	14892671	1.82662	3.54705	3.35954e-15
chr5	112276445	112282448	1.38809	2.61731	5.12603e-12
chrX	36762495	36762959	2.93981	7.67311	0.00446853
chr17	43667343	43670014	1.93849	3.83304	1.2203e-06
chr6	134082118	134084340	1.57452	2.97836	2.07306e-06
chr4	150413058	150416994	1.37155	2.58749	5.77894e-08
chr14	20142884	20145102	2.33765	5.05478	5.78255e-09
chr7	118264749	118266973	2.7458	6.70762	2.14856e-09
chr7	130237513	130238716	3.81425	14.067	1.05994e-12
chr10	68055757	68061866	2.98029	7.89147	3.74481e-24
chr12	80370107	80377591	0.982071	1.9753	2.45288e-05
chr17	5104681	5109142	1.30438	2.46977	2.94113e-05
chr4	108142650	108148062	2.23317	4.70168	2.65108e-07
chr7	112647142	112647987	1.60725	3.0467	0.0138529
chr14	65368264	65382538	2.00923	4.02567	4.00399e-11
chr16	38098814	38102639	0.809533	1.75264	0.0302871
chr13	94440254	94442191	2.8921	7.42349	8.65115e-12
chr4	49516082	49517562	1.25434	2.38559	0.00215802
chr18	65193235	65194231	1.72718	3.31081	0.00299727
chr13	52064820	52066217	1.09342	2.13379	0.00878163
chr3	52616224	52620146	3.48221	11.1751	4.23481e-45
chr4	137047597	137049317	0.739563	1.66967	0.0256637
chr4	15935557	15941546	0.780042	1.71718	0.0148972
chr7	75371761	75374016	2.18542	4.5486	3.09205e-08
chr14	100242282	100248766	1.82492	3.54288	1.12945e-10
chr2	146466794	146471283	1.65064	3.13973	6.11911e-10
chr13	67830579	67831518	0.847659	1.79958	0.0396515
chr17	26040246	26041222	1.61056	3.0537	0.000540794
chr16	5133952	5138175	0.785575	1.72378	3.18897e-05
chr2	158177758	158179896	0.89245	1.85633	0.0259614
chr11	17158396	17161338	0.884191	1.84573	3.71406e-05
chr3	21957378	21966026	1.72144	3.29766	1.73002e-12
chr11	11839687	11847969	2.58327	5.99298	3.34287e-44
chr4	6945364	6947628	2.46677	5.52804	0.000530379
chr11	86806676	86808554	0.644655	1.56337	0.0169738
chr5	99338996	99341524	2.22576	4.67757	1.13627e-09
chr5	135689017	135699425	1.61116	3.05497	1.20141e-08
chr15	38567030	38571306	1.60794	3.04817	1.35299e-08
chr12	116771636	116772195	3.0841	8.48019	0.00059708
chr7	80339804	80340957	0.830617	1.77845	0.0075569
chr11	80974214	80975661	2.62878	6.18502	2.44662e-05
chr12	99883401	99885295	1.14029	2.20426	2.48413e-06
chr16	90275747	90276443	1.63858	3.11359	0.0476412
chr17	27777090	27784662	0.886217	1.84832	4.90533e-06
chr15	81275235	81276152	1.20869	2.31127	0.0051076
chr1	55051365	55055625	0.911575	1.8811	0.0108749
chr6	118367820	118368471	2.32068	4.99568	0.032625
chr16	31828835	31829432	1.83695	3.57254	0.0134497
chr11	116533202	116534626	2.43474	5.40665	6.98682e-07
chr2	73890998	73892721	0.707566	1.63305	0.00287865
chr9	57311373	57314648	2.82082	7.06565	7.44646e-15
chr12	39927286	39927909	3.39124	10.4922	0.000155649
chr8	78656519	78657077	1.61044	3.05344	0.0354119
chr15	81245924	81250301	1.42311	2.68163	2.99995e-07
chr16	23041979	23043255	2.09324	4.26706	4.72455e-13
chr2	91694757	91698983	1.04787	2.06748	0.00583226
chr15	88895699	88897012	1.69477	3.23724	0.00850646
chr7	79304603	79317020	1.34105	2.53335	0.00331757
chr13	13984219	13985729	1.63309	3.10178	0.00158274
chr4	49149007	49150037	3.90152	14.9443	8.20467e-13
chr6	21822622	21824395	1.18727	2.27721	0.000552832
chr8	126906818	126910729	0.620301	1.5372	0.0280291
chr2	164790696	164791454	1.82229	3.53643	0.000230081
chr5	125322577	125328288	1.15013	2.21933	7.01396e-06
chr9	70273594	70279050	1.35719	2.56186	2.93819e-09
chr5	32457620	32465927	1.30366	2.46854	9.86637e-07
chr8	10891573	10892095	2.67581	6.38996	0.00113214
chr7	144932737	144934752	2.13091	4.37993	0.0175209
chr7	65905322	65908408	1.36801	2.58115	2.49066e-06
chr2	65552624	65553610	2.4636	5.51591	0.00122695
chr16	16237367	16238502	1.85412	3.61531	7.20788e-06
chr1	184821137	184831548	2.09392	4.26906	3.73711e-24
chr4	8731782	8732475	2.29283	4.90015	0.00609106
chr2	163532133	163534435	1.66974	3.18158	3.77647e-09
chr5	114159313	114164064	0.73805	1.66792	0.00104478
chr1	8841615	8845628	2.07796	4.22209	2.37272e-10
chr2	65553736	65554210	2.44351	5.43964	0.00420123
chr13	112659672	112661533	0.772109	1.70776	0.033557
chr9	119968549	119972216	0.982625	1.97606	2.69745e-05
chr3	133773755	133774219	1.6567	3.15295	0.0098775
chr15	85739960	85741429	0.992811	1.99006	0.00533899
chr13	51087666	51096172	1.58314	2.99622	8.94028e-06
chr3	88984292	88984853	2.01892	4.05279	0.025376
chr14	31181907	31184925	1.14333	2.2089	2.12557e-05
chr2	120647590	120648164	1.83767	3.57433	0.024857
chr8	25273215	25274430	1.62866	3.09225	4.6555e-05
chr2	90678666	90680223	0.635871	1.55388	0.0310925
chr12	82396330	82399078	1.01031	2.01434	1.99735e-05
chr5	122290416	122292756	1.56523	2.95924	1.3981e-05
chr9	45053955	45056775	0.75953	1.69294	0.00409356
chr18	65073545	65074237	1.79072	3.45987	0.0173131
chrX	134756531	134757390	1.10632	2.15296	0.00370788
chr15	62294485	62297225	0.737919	1.66777	0.00935049
chr4	152211785	152213644	1.1961	2.29119	0.00250439
chr3	121433081	121453963	1.95663	3.88154	1.24074e-21
chr18	12610656	12612165	1.31735	2.49208	0.000813808
chr8	124241391	124243514	1.6892	3.22479	8.03148e-05
chr13	51098883	51104411	0.78105	1.71838	0.0137597
chr7	140821067	140822610	1.39577	2.63128	8.23036e-06
chr10	76530422	76532988	1.42227	2.68007	1.07569e-07
chr11	119266768	119270006	0.715374	1.64191	0.0152576
chr12	81130397	81131831	2.33691	5.05219	9.8806e-07
chr8	124586279	124586813	3.45821	10.9907	4.82475e-06
chr3	130686876	130693060	1.89574	3.72112	2.20135e-15
chr3	65391299	65392714	0.808339	1.75119	0.00081268
chr13	35988489	35990227	2.52164	5.74234	8.78072e-09
chr2	90516187	90524751	1.68181	3.20831	1.19006e-07
chr13	4778675	4779363	3.28497	9.74708	2.09773e-08
chr5	118513256	118515102	2.18137	4.53585	5.34996e-07
chr4	45819402	45821633	1.43661	2.70685	1.70815e-10
chr13	112349326	112349706	2.12076	4.34922	0.0442139
chr19	46908079	46911117	2.66056	6.32277	4.00208e-09
chr2	50291420	50297613	1.06731	2.09553	0.00322977
chr6	37393857	37403752	1.12516	2.18126	7.3724e-07
chr13	109818309	109824559	1.8639	3.6399	2.26135e-10
chr15	91006657	91010656	0.878754	1.83879	0.00138742
chr16	52077822	52080425	0.963653	1.95024	5.07294e-05
chr14	8029802	8031454	1.75724	3.38051	3.17119e-06
chr2	172446905	172453292	1.70759	3.26615	7.30842e-08
chr13	60727413	60733957	1.50677	2.84173	4.60052e-09
chr7	26899264	26900854	1.34554	2.54125	0.00387474
chr8	41195058	41195658	1.97813	3.93981	0.0144604
chr16	4366115	4379576	1.52719	2.88224	2.64821e-10
chr3	130613861	130615634	1.33704	2.52633	0.0059446
chr17	28407225	28409764	2.25608	4.77693	1.59234e-14
chr6	29244593	29249366	1.07468	2.10625	0.00131543
chr14	72924859	72927479	0.816866	1.76158	0.0454389
chr12	29098650	29101790	0.945804	1.92626	0.000883331
chr11	109718966	109723519	0.594906	1.51037	0.039374
chr11	6024147	6026599	2.67735	6.39679	1.19459e-08
chr17	47506762	47509635	1.32327	2.50232	3.13056e-09
chr10	125388956	125389788	1.89426	3.71731	0.000485902
chr16	24826097	24829623	2.05404	4.15266	7.35081e-12
chr17	80759410	80762456	1.98459	3.95751	7.80018e-11
chr16	93911268	93915663	1.33137	2.51641	5.55636e-07
chr1	182255560	182256163	2.77028	6.82241	3.03786e-08
chr3	129568783	129574409	0.64398	1.56263	0.0164313
chr14	47531168	47536752	2.52383	5.75106	2.48604e-34
chr4	150455809	150465938	1.96592	3.90661	4.5818e-13
chr5	118559536	118562104	0.898635	1.8643	8.51878e-05
chr1	192118996	192120357	2.48191	5.58636	7.69829e-07
chr1	67178345	67181393	0.726619	1.65476	0.0213972
chr11	82860327	82862757	1.37992	2.60253	4.28794e-08
chr11	94143560	94146703	1.14837	2.21663	7.95705e-06
chr9	44066989	44067678	1.1119	2.1613	0.0179708
chr3	79848853	79850632	0.651527	1.57083	0.0494536
chr1	86109804	86111795	0.98715	1.98227	0.0229496
chr10	75432824	75436565	1.92321	3.79266	7.41402e-10
chr7	100839451	100840076	1.1831	2.27065	0.0291035
chr19	3342615	3346658	0.699192	1.62359	0.00689757
chr3	126733912	126735972	2.09108	4.26068	6.58509e-12
chr3	79564144	79568795	0.676641	1.59841	0.0119292
chr19	20646797	20651640	0.897391	1.86269	0.0381752
chr10	108015471	108017145	0.927468	1.90194	0.0305347
chr10	13861702	13862146	2.4628	5.51285	0.0120257
chr17	49304182	49306223	1.17791	2.26248	0.000478917
chr4	11190145	11192738	1.09131	2.13067	0.000276651
chr2	68902934	68903513	3.27953	9.71039	3.48895e-05
chr19	4762580	4764195	1.53329	2.89446	0.00016724
chr11	109850842	109852740	1.58951	3.00947	0.000146235
chr9	24340732	24341346	1.95006	3.86391	0.00773167
chr13	111487199	111490084	0.745668	1.67675	0.0266836
chr4	121171115	121172070	1.26576	2.40453	0.0168599
chr10	117117721	117118785	1.38982	2.62046	0.0299525
chr9	55232143	55234423	0.719189	1.64626	0.00776412
chr7	84203724	84204712	1.89795	3.72683	0.00194522
chr13	109341624	109342556	4.0441	16.4967	3.28269e-07
chr15	79344694	79351164	1.10702	2.15401	9.72353e-06
chr13	94397374	94400494	1.73267	3.32341	3.33065e-05
chr16	90726558	90728102	1.54424	2.9165	2.50798e-09
chr15	85758920	85761636	0.871384	1.82942	0.0079023
chr17	31982451	31982887	2.93809	7.66394	0.00226749
chr7	19034651	19035801	2.66853	6.35783	1.28867e-07
chr12	39926628	39927105	3.41613	10.6748	0.00189642
chr11	8574126	8577443	0.883022	1.84423	0.00174955
chr19	42565792	42572273	1.4029	2.64432	0.000479431
chr18	12781935	12796635	1.39987	2.63877	1.98104e-07
chr1	192129936	192131385	1.77639	3.42567	0.000381
chr4	100397150	100398782	1.30969	2.47888	0.0405008
chr6	90460753	90477485	2.1873	4.55452	5.98841e-16
chr4	32287068	32289882	1.1814	2.26797	2.65925e-07
chr4	132491003	132493693	1.67479	3.19274	4.5072e-07
chr4	106991035	106993472	1.7358	3.33063	0.00012973
chr4	46893546	46895067	3.95952	15.5574	1.32091e-27
chr7	84106127	84110218	2.2092	4.62419	1.36119e-17
chr11	71011372	71015782	0.674325	1.59585	0.0323522
chr18	24551081	24552113	2.13999	4.4076	3.45894e-05
chr17	31979510	31980000	3.409	10.6221	0.00469777
chr14	20137856	20140985	1.6269	3.08848	6.7264e-10
chr11	51873359	51878088	0.8341	1.78274	0.000334505
chr9	122020807	122024981	0.975124	1.96581	0.000154716
chr2	109949886	109952022	1.02741	2.03836	0.00645308
chr5	124209650	124211077	0.870657	1.82849	0.0466405
chr13	95842258	95853854	1.68492	3.21522	4.09248e-20
chr3	151977901	151978414	2.34046	5.06464	0.0211389
chr9	31175820	31177509	0.931902	1.90779	0.00395132
chr1	86996853	86998139	2.54332	5.82931	0.000263169
chr8	126880907	126889163	1.84541	3.59356	4.73865e-20
chr3	146588858	146612830	1.2449	2.37002	2.20552e-10
chr9	106240165	106248512	1.01214	2.0169	4.04778e-06
chr3	126595455	126598504	0.755666	1.68841	0.0111244
chr14	32180439	32181776	1.07222	2.10267	0.0180518
chr13	36116334	36119368	0.625354	1.54259	0.0416394
chr4	32313388	32317273	3.31291	9.93766	6.96433e-39
chr6	143165719	143170381	0.869236	1.8267	0.0009947
chr6	30355404	30357659	0.745953	1.67708	0.0069763
chr2	148529926	148530563	2.04013	4.11283	0.00878528
chr2	92445017	92447862	0.76474	1.69906	0.0335627
chr13	40937237	40940009	2.1776	4.524	6.72697e-10
chr7	112822524	112833800	1.25477	2.38628	5.75302e-06
chr15	31516792	31518677	1.28464	2.43621	0.00157529
chr4	132473858	132477031	2.28914	4.88764	3.37074e-27
chr15	81342660	81344781	0.789755	1.72878	0.030819
chr17	43666514	43667233	1.97973	3.94419	1.75513e-05
chr5	104055711	104057232	1.49118	2.81118	0.00211184
chr9	62838623	62839478	0.750681	1.68259	0.0235052
chr7	110115972	110117913	1.48167	2.79272	0.0036722
chrX	169862440	169864959	2.42777	5.38062	6.93354e-11
chr3	82021559	82025868	1.05725	2.08096	0.0150309
chr2	70747984	70750082	0.956988	1.94125	6.35723e-05
chr13	35999354	36002964	1.1118	2.16115	2.70092e-08
chr1	74198938	74199390	2.22902	4.68815	0.00684476
chr15	55764341	55765964	2.17539	4.51708	0.000830889
chr13	36097224	36097607	2.26486	4.80609	0.00861878
chr7	19002070	19026068	0.656898	1.57669	0.00107686
chr8	124588927	124589886	1.73599	3.33108	0.000736193
chr1	191442501	191447248	0.734735	1.66409	0.00101216
chr9	70884738	70894768	0.592416	1.50777	0.00234522
chr10	42201861	42208865	1.24297	2.36686	4.73829e-07
chr8	126494713	126495318	3.08462	8.48328	0.00092581
chr10	21450374	21450730	2.29849	4.91943	0.0452982
chr18	42553087	42556235	1.11112	2.16013	0.00135154
chr3	52400891	52401998	0.956351	1.9404	0.0155663
chr4	98107241	98110242	1.72158	3.29796	2.48679e-06
chr15	79145713	79146700	2.09272	4.26552	4.81428e-06
chr15	88827509	88828987	1.35909	2.56524	0.00258279
chr10	83361569	83362035	1.77637	3.42563	0.0234352
chr7	100461174	100463789	2.53744	5.80557	4.19813e-20
chr8	85520522	85521352	1.16522	2.24267	0.0393625
chr16	18382591	18384139	1.42419	2.68365	0.00114841
chr9	43261119	43267690	1.10943	2.1576	1.17864e-07
chr15	76079218	76086100	1.27017	2.41189	2.79015e-06
chr6	146958472	146961950	0.659421	1.57945	0.00958107
chr9	48768604	48769572	2.25718	4.78055	0.0236799
chrX	13024653	13025388	2.54767	5.84688	0.00669342
chr4	47310120	47310852	2.10429	4.29985	7.78962e-07
chr7	99138969	99141318	0.899404	1.86529	0.000747151
chr4	108164303	108169668	1.42044	2.67668	2.48664e-06
chr6	139989874	139990466	3.05734	8.32436	0.00530512
chr12	17347674	17349246	0.880269	1.84072	0.00143967
chr7	12803126	12804092	1.52235	2.87259	0.0223082
chr19	46760707	46762347	1.17699	2.26105	0.00052132
chr3	65924120	65934548	1.23828	2.35917	6.30121e-05
chr19	17691055	17692474	1.09455	2.13547	0.0441728
chr3	21827174	21828390	3.05844	8.33071	5.37912e-07
chr3	22074397	22079808	1.48355	2.79635	9.48159e-07
chr7	118696545	118706574	2.51789	5.72743	2.65419e-14
chr18	46736323	46738350	0.794954	1.73502	0.0228561
chr6	139591783	139593889	1.68976	3.22604	7.13186e-06
chr10	78445628	78447986	1.0065	2.00903	0.00231611
chr10	61715157	61718440	0.764162	1.69838	0.00165063
chr9	46282091	46284418	1.07289	2.10364	4.80601e-05
chr15	82400883	82408321	0.802541	1.74417	0.000156198
chr16	18336992	18344196	0.701715	1.62644	0.0111935
chr17	79937479	79938948	1.80527	3.49494	0.001267
chrX	150592467	150600409	1.28544	2.43756	0.000132698
chr15	38572120	38573209	1.77552	3.42363	0.000901021
chr1	91821671	91825278	1.65993	3.16002	7.95517e-10
chr16	94515582	94519498	2.235	4.70761	2.19887e-10
chr13	67608627	67610576	0.829011	1.77647	0.0019474
chr9	31191215	31193326	1.82601	3.54555	1.95289e-09
chr12	26400141	26400915	1.32208	2.50026	0.0495241
chr2	90552531	90557196	0.593866	1.50929	0.00477639
chr11	88527131	88528032	1.81269	3.51296	0.00127966
chr10	40067659	40075047	1.28328	2.43391	9.35696e-06
chr2	44918490	44922472	0.984745	1.97896	0.0042589
chr11	6164702	6166507	1.36458	2.57501	0.000469102
chr6	99190706	99194831	4.2569	19.1185	0.000154887
chr16	79058333	79059906	2.41677	5.33974	1.14714e-06
chr4	35033300	35034675	1.34433	2.53912	0.00479693
chrX	152341647	152342569	1.15444	2.22598	0.00437743
chr13	113591654	113592236	2.46494	5.52103	0.00472055
chr13	38739174	38740224	1.41552	2.66755	0.00930085
chr13	112390824	112394300	1.9149	3.77088	3.80499e-14
chr5	32132107	32142466	1.14253	2.20767	1.60679e-05
chr16	32523628	32524914	1.64328	3.12375	0.000491418
chr11	51823935	51825730	1.10257	2.14737	0.000163831
chr8	121553491	121553941	2.84334	7.17681	0.012376
chr8	124263423	124268823	2.62935	6.18748	3.69914e-22
chr19	55138629	55139405	1.61137	3.05541	0.000102666
chr6	23106536	23109542	1.74291	3.34711	1.48586e-07
chr9	48774620	48775470	2.03807	4.10697	0.0290299
chr10	67289925	67292186	2.40555	5.29839	2.20321e-14
chr6	134519992	134523815	1.51969	2.8673	0.000956805
chr4	144955023	144959940	1.21765	2.32567	7.84477e-09
chr19	4783056	4785187	2.67494	6.38612	5.4087e-19
chr17	32110798	32111486	3.5852	12.002	4.57616e-07
chr10	125265352	125267095	3.21246	9.26928	1.43077e-28
chr11	80716800	80717593	2.65068	6.27961	1.70687e-08
chr2	52884295	52885841	2.0806	4.22982	1.62118e-07
chr2	173653264	173654413	2.50139	5.6623	6.3248e-07
chr1	131937009	131938643	2.77997	6.86836	2.36715e-08
chr15	85827684	85829963	2.17438	4.51391	0.00014073
chr5	103746528	103748228	1.0435	2.06122	0.00012051
chr3	106516131	106517283	1.31792	2.49306	0.00615751
chr4	49406547	49411272	2.24826	4.75109	1.77139e-12
chr17	87035274	87037231	2.30362	4.93697	2.94379e-08
chr11	102379913	102383700	2.30299	4.9348	6.77338e-16
chr11	94157648	94163987	0.922727	1.8957	6.78425e-06
chr1	36936611	36940672	0.884164	1.84569	0.00105835
chr15	13366842	13369578	1.75118	3.36634	0.000124132
chr4	59870652	59871053	2.30704	4.94868	0.0215082
chr11	53902602	53905690	1.55913	2.94676	3.00699e-06
chr2	177896621	177905062	2.08067	4.23002	6.25356e-06
chr4	137306886	137308654	2.22461	4.67385	0.00074944
chr18	53852709	53858568	0.956853	1.94107	0.000133712
chr2	172465397	172469412	0.84285	1.79359	0.00335314
chr19	40220278	40224554	0.95626	1.94027	0.00225021
chr14	64348212	64352017	1.3556	2.55904	0.00381268
chr10	87525373	87530799	0.838713	1.78845	0.00170251
chr13	80894094	80895953	0.946238	1.92684	0.0252639
chr1	58606011	58606816	2.37452	5.18563	0.022636
chr10	87923424	87929122	0.865925	1.82251	7.69347e-05
chr7	118239075	118245849	1.29452	2.45295	1.31373e-09
chr8	35379644	35386109	1.65562	3.15058	1.07067e-15
chr13	42102241	42103058	2.34961	5.09687	0.000247991
chr2	114059127	114061035	0.907578	1.87589	0.00770091
chr4	152218400	152220066	0.895736	1.86056	0.00251255
chr11	69093804	69094876	1.17743	2.26173	0.000631267
chr1	167262319	167264068	1.82125	3.53386	0.000128036
chr2	155725534	155730043	1.40919	2.65588	1.29372e-07
chr4	32317315	32319646	3.20151	9.19921	1.42333e-16
chr5	99353992	99354426	2.56671	5.92458	0.00607234
chr9	48647433	48650112	2.0616	4.17448	4.0304e-09
chr7	118583448	118586787	1.51706	2.86208	2.96116e-08
chr2	32445575	32446673	1.6279	3.09063	0.00519854
chr8	35409570	35412133	1.85408	3.61522	4.81698e-05
chr14	41157978	41172171	1.12225	2.17687	0.000166705
chr7	79299077	79304470	1.57028	2.96963	0.000145299
chr8	126609181	126611340	2.3797	5.20427	4.21367e-21
chr1	39432250	39436955	2.96374	7.80143	6.90003e-33
chr9	90263821	90265026	1.20726	2.30899	0.0095003
chr7	112465881	112468608	2.41505	5.33339	5.4408e-15
chr9	46194933	46209682	1.28396	2.43507	7.95916e-13
chr18	12718872	12723795	0.703044	1.62794	0.0264657
chr11	17165716	17173492	2.85903	7.25528	2.89895e-20
chr7	132619039	132621220	3.0236	8.13193	6.89991e-22
chr13	119453722	119457869	2.0696	4.19772	8.60635e-06
chr6	86598235	86601186	0.628409	1.54586	0.0481605
chr15	38709149	38714194	1.17241	2.25387	6.31527e-05
chr4	12147850	12148568	2.09246	4.26475	0.00797347
chr11	101674831	101675727	2.34652	5.08595	4.90533e-06
chr2	57122922	57124722	1.06698	2.09505	0.0317333
chr5	30244827	30247397	0.716538	1.64323	0.0226809
chr7	99667633	99675110	0.91556	1.8863	0.0124274
chr7	46826803	46828148	1.18481	2.27334	0.0290318
chr5	144367925	144374303	1.49233	2.81343	2.87848e-10
chr13	49479071	49480243	1.38318	2.60842	0.0214939
chr2	6074592	6075867	1.68809	3.2223	0.00122696
chr13	47234248	47235639	2.0989	4.28383	2.91229e-05
chr9	107565126	107582686	1.08168	2.11651	2.64664e-07
chr2	72158847	72161005	1.3105	2.48027	0.00021291
chr4	150370241	150376063	0.813361	1.7573	0.00485631
chr10	18875951	18876793	1.79451	3.46897	0.0212172
chr15	79732823	79736383	2.38444	5.22143	1.93976e-25
chr13	67723491	67725234	1.13848	2.2015	1.58726e-05
chr9	106262653	106264097	1.39944	2.63799	0.00108255
chr1	80426978	80427354	3.94327	15.3831	0.0215514
chr2	120640299	120642001	4.59316	24.1368	2.87614e-14
chr4	11073036	11076830	1.77886	3.43155	6.25789e-09
chr12	59217962	59220889	1.08581	2.12257	0.00121262
chr15	95880205	95881795	1.7732	3.41812	0.00448773
chr13	99099949	99101346	4.01431	16.1595	2.05741e-16
chr9	48719841	48726727	4.50049	22.6351	8.4721e-73
chr7	140720075	140723770	1.31004	2.47948	0.00674568
chr17	23585157	23586416	2.07032	4.1998	0.000109445
chr11	101447587	101450321	0.752077	1.68422	0.0183774
chr1	151751349	151756785	1.28368	2.43459	9.92741e-06
chr19	41337781	41342615	0.772628	1.70838	0.00612084
chr3	51220275	51238490	1.78726	3.45159	4.83996e-25
chr1	35763389	35765117	0.802295	1.74387	0.00508556
chr19	60040297	60042100	1.77141	3.41388	1.49279e-05
chr4	145271996	145274779	0.848769	1.80096	0.00456826
chr2	90628010	90628349	2.51653	5.72205	0.0207732
chr11	119942015	119957314	0.89519	1.85986	2.83788e-06
chr16	95724265	95725199	2.18621	4.55109	0.00184909
chr12	59102289	59107697	1.25268	2.38283	8.15793e-09
chr10	59972155	59974213	3.08705	8.49756	1.07525e-09
chr4	150449976	150450360	2.35106	5.10201	0.014434
chr1	151327440	151329954	2.9195	7.56584	2.13115e-17
chr14	54295178	54301179	1.10266	2.14751	0.0241577
chr19	58523633	58524877	1.4712	2.77252	0.000388528
chr3	104793110	104797755	1.01777	2.02479	0.00048107
chr4	132921604	132923550	0.902961	1.8699	0.00574766
chr17	25879380	25882863	1.32214	2.50037	4.52145e-10
chr2	132706533	132707100	2.19548	4.58042	0.0122429
chr3	65625282	65626763	1.95044	3.86493	0.00636654
chr15	76379739	76381569	0.627353	1.54473	0.0181102
chr6	119834005	119835131	1.18619	2.2755	0.0328993
chr17	71069333	71070588	1.48643	2.80194	0.00104337
chr2	128816994	128821169	1.19911	2.29598	2.1947e-05
chr12	85471662	85475202	0.713397	1.63966	0.00279506
chr3	65842371	65844385	1.54267	2.91332	9.93184e-05
chr14	30929463	30933669	0.74735	1.67871	0.00838728
chr16	62871954	62875020	3.33541	10.0939	2.35508e-22
chr12	79434964	79436746	1.14528	2.21189	0.0158185
chrX	38962868	38963919	2.66893	6.35956	0.000215682
chr6	128121271	128128373	1.68349	3.21205	5.77772e-07
chr18	31710288	31715924	3.03832	8.21536	2.95012e-24
chr14	65093541	65095687	1.10067	2.14454	0.00446485
chr4	150664902	150666477	1.08161	2.11639	0.046629
chr11	61612575	61613602	2.97389	7.85652	7.93732e-06
chr19	46689420	46690532	0.711763	1.6378	0.0235711
chr7	114015243	114017795	0.861853	1.81737	0.0133955
chr12	102742662	102745448	0.80626	1.74867	0.00587417
chr8	126497002	126499078	1.03642	2.05114	3.70898e-05
chrX	38964181	38964820	3.48102	11.1659	0.00574609
chr10	95894454	95894898	1.92556	3.79883	0.00931051
chr5	144286392	144291452	1.40298	2.64447	4.88201e-05
chr1	192113835	192118901	2.76127	6.77993	4.57749e-30
chr9	55243349	55244243	1.8472	3.59802	4.73011e-05
chr9	98296211	98298714	0.978134	1.96992	3.2247e-05
chr17	5087769	5090662	0.861289	1.81666	0.0202306
chr18	20734539	20735087	2.10333	4.297	0.00393265
chr5	31695317	31701124	1.56396	2.95664	9.79274e-12
chr5	40692671	40693523	1.99607	3.98913	0.000212934
chr10	78463036	78467454	1.35486	2.55772	1.43264e-06
chr5	114145415	114148072	0.940386	1.91904	0.0075569
chr14	64299954	64301408	1.23208	2.34905	0.0190743
chr12	70204003	70205298	1.15278	2.22342	0.0216989
chr16	4753552	4754985	0.959287	1.94435	0.00736226
chr19	55792208	55799774	1.35365	2.55558	3.48992e-09
chr4	139379453	139390836	1.27262	2.416	5.86585e-07
chr12	82122009	82123772	1.7192	3.29253	8.09816e-05
chr6	34895512	34900097	1.58559	3.0013	1.32338e-11
chr13	37713561	37717142	1.29271	2.44989	1.21005e-08
chr8	126753802	126755406	1.10325	2.14838	0.000917351
chr6	140619289	140627507	0.61418	1.53069	0.00663652
chr8	77443871	77445169	1.31595	2.48967	0.00989532
chr17	80325056	80325584	3.13286	8.77175	0.0131863
chr4	35222186	35228065	1.97771	3.93867	1.00266e-13
chr10	77047518	77048442	1.38667	2.61475	0.0283729
chr17	47001134	47011610	1.40472	2.64765	2.91706e-09
chr7	118525524	118528056	0.804626	1.74669	0.0244581
chr14	45990359	45994343	0.852716	1.8059	0.00760767
chr1	128079667	128083499	2.1671	4.4912	3.39769e-12
chr10	59968461	59971096	3.95375	15.4952	1.40791e-31
chr7	128522532	128535748	0.817508	1.76236	0.00173048
chrX	103723557	103724088	2.57225	5.94737	0.00661149
chr14	70315521	70355638	1.22476	2.33717	2.50333e-10
chr11	54437370	54440264	0.727803	1.65612	0.0344841
chr4	49565293	49567871	3.48689	11.2113	1.4923e-21
chr5	93149201	93152833	0.790128	1.72923	0.0120836
chr3	79150642	79165226	1.11435	2.16497	0.000903037
chr12	29077591	29080281	1.13074	2.1897	0.00395404
chr18	61856457	61857107	1.98734	3.96504	0.004297
chr8	116289613	116290820	1.68086	3.20619	0.000114417
chr13	98992416	98995688	3.23215	9.3967	0.0018537
chr6	99204364	99212780	1.5086	2.84534	3.01441e-07
chr14	59437947	59450800	1.46305	2.7569	3.30028e-15
chr6	108135524	108136344	2.33784	5.05546	1.34331e-07
chr12	82414794	82416540	2.87427	7.33231	1.98519e-14
chr13	114062685	114066962	2.31896	4.98972	4.47598e-13
chr8	34437652	34445043	1.30385	2.46887	1.36365e-08
chr4	46989642	46991875	2.26357	4.80179	2.45153e-06
chr1	171203145	171205218	0.763834	1.698	0.0110871
chr11	101369796	101371776	1.25928	2.39376	0.000255369
chr1	75234299	75238548	0.78388	1.72176	0.00441052
chr9	48589901	48601572	3.40246	10.5741	4.42215e-73
chr15	88875204	88876958	2.27159	4.82856	6.91931e-11
chr10	117733175	117736176	1.02597	2.03632	0.0314298
chr12	21320318	21321142	1.6662	3.17378	0.00472061
chr15	82374909	82384494	1.22189	2.33253	1.87267e-11
chr5	125304738	125305239	1.6711	3.18458	0.0186135
chr5	51866521	51869644	4.29743	19.6633	2.88464e-37
chr9	79880243	79880918	1.37647	2.59633	0.0348391
chr17	84114016	84119296	0.729445	1.658	0.000480565
chr5	137668691	137680788	1.22824	2.34281	1.53899e-08
chr10	28001350	28002676	1.33452	2.52191	0.00334897
chr5	118488494	118489160	4.86677	29.1773	2.49447e-11
chr18	3328097	3329473	1.02325	2.0325	0.0360357
chr4	35081876	35103682	1.75707	3.38011	6.5255e-14
chr17	49427751	49430852	0.82327	1.76941	0.00493641
chr10	75771844	75774142	0.646244	1.56509	0.00932931
chr3	66007056	66009141	1.15654	2.22923	6.7735e-05
chr10	87570753	87573758	0.910221	1.87933	0.000867645
chr4	45800234	45801505	1.68943	3.2253	0.00795307
chr10	24910941	24912502	1.55677	2.94195	0.0169011
chr7	35064427	35065071	1.66576	3.17281	0.0101297
chr5	142595408	142599095	1.99412	3.98374	9.73272e-15
chr6	101215063	101215977	1.35489	2.55777	0.00749816
chr5	52590961	52591399	3.91944	15.1311	0.000814681
chr7	99145423	99146942	1.70676	3.26427	5.19216e-05
chr14	17710563	17712747	2.05744	4.16246	5.06919e-08
chr6	39562934	39563711	1.6066	3.04533	0.00300474
chr12	54449479	54450904	1.82267	3.53736	0.00112492
chr8	126822782	126836027	1.13799	2.20074	2.14668e-08
chr7	81582244	81596742	1.00546	2.00758	2.42444e-05
chr3	67582386	67584256	0.607152	1.52325	0.0199837
chr4	49542545	49550903	1.83602	3.57024	8.68857e-22
chr5	33404521	33405064	4.49995	22.6266	0.0215257
chr13	94818015	94818787	1.71369	3.27999	0.00804087
chr12	79647598	79651006	0.721055	1.64839	0.0243675
chr5	32072493	32073005	2.09097	4.26035	0.0102948
chr2	155292804	155296284	0.92221	1.89502	0.000552649
chr4	98567099	98567604	2.72333	6.60398	0.000764876
chr13	24441518	24443535	1.31094	2.48104	0.00885161
chr13	97852986	97854606	2.71914	6.58481	1.32921e-10
chr10	105571274	105575225	1.30125	2.46443	0.000337044
chr2	116983681	116984499	2.05173	4.14604	0.0041081
chr18	20935769	20947326	0.940935	1.91977	0.0176978
chr6	134216338	134223145	1.3193	2.49544	2.03883e-10
chr17	45971940	45973552	1.3692	2.58328	4.45893e-06
chr2	167894870	167895314	2.55432	5.87389	0.000522538
chr11	110011145	110012855	0.962891	1.94921	0.00601123
chr2	109916837	109924065	0.721976	1.64944	0.00689734
chr14	20344458	20349494	0.724668	1.65252	0.0121646
chr11	113867136	113868294	3.68708	12.8802	3.33175e-11
chr11	21397607	21404171	1.05405	2.07636	0.000666264
chr1	175600939	175604287	2.13949	4.40608	1.61972e-07
chr8	124247879	124252842	1.53443	2.89674	4.33982e-07
chr11	101518363	101520100	1.96203	3.89611	4.06175e-11
chr7	80912954	80916891	1.58137	2.99254	3.01772e-08
chr18	67762146	67770070	2.26291	4.79958	5.12113e-31
chr6	31452613	31454199	1.20489	2.30519	0.00239748
chr8	126771528	126777349	0.586915	1.50203	0.0213972
chr1	168305277	168305685	2.21704	4.64938	0.0277012
chr11	51751042	51752108	1.21311	2.31837	0.0161762
chr8	124920990	124928277	1.06553	2.09293	7.90352e-08
chr11	113721431	113726013	1.5191	2.86612	4.00165e-07
chr13	112054326	112056097	2.30592	4.94481	8.8232e-08
chrX	164279879	164281745	0.788366	1.72712	0.0470067
chr11	32604124	32607394	0.659904	1.57998	0.0330978
chr15	97053000	97056058	1.31607	2.48987	0.000753683
chr3	97623772	97625886	2.07434	4.2115	9.58725e-06
chr10	31501858	31502400	2.0916	4.26221	0.0156907
chr2	5059657	5064619	0.652446	1.57183	0.0248775
chr13	81019049	81020085	4.28039	19.4324	8.7083e-09
chr7	68916606	68917302	1.97716	3.93716	0.0097003
chr1	187275583	187278266	0.95348	1.93654	0.000420397
chr8	3407330	3420547	0.737009	1.66672	5.51132e-05
chr4	32330064	32331683	1.27786	2.42478	0.00387831
chr11	5469598	5470856	2.45511	5.48356	3.30129e-10
chr13	36012930	36018114	1.96983	3.91722	2.24726e-12
chr6	121242400	121249145	1.19304	2.28635	1.6004e-07
chr7	98414087	98414682	2.01273	4.03545	0.0298304
chr1	151677594	151678219	1.67336	3.18956	0.0264294
chr8	72308631	72309034	2.73373	6.65172	0.0192169
chr4	87669378	87669788	2.75499	6.75046	0.00114711
chr5	113971836	113977820	0.830205	1.77794	0.000906624
chr8	115274092	115275788	2.57904	5.97541	2.48309e-07
chr18	12634451	12676469	1.37866	2.60026	0.000406648
chr8	85460496	85464036	1.60105	3.03364	6.98585e-08
chr4	100213896	100217637	1.53581	2.89951	1.86269e-05
chr7	99943562	99947420	1.34934	2.54796	5.25073e-05
chr4	100327975	100329021	1.46655	2.7636	0.00230961
chr8	124270051	124282086	1.19903	2.29586	4.15196e-07
chr2	166115420	166117329	3.41028	10.6316	5.94259e-24
chr10	59946880	59954359	1.0901	2.12888	3.4145e-05
chr18	30270796	30273302	0.947017	1.92788	0.00792979
chr13	47192161	47204288	1.84914	3.60286	3.77484e-20
chr19	46626838	46630788	0.694662	1.61851	0.0316047
chr9	75008718	75010001	2.20229	4.60208	3.37475e-05
chr15	25952947	25953685	1.95862	3.88691	0.00900691
chr13	93820906	93823618	1.65134	3.14126	1.29462e-11
chr14	20206183	20206872	2.66419	6.3387	0.000251411
chr9	44655239	44655864	1.32218	2.50045	0.026046
chrX	139794543	139795398	1.76196	3.39159	0.0127207
chr3	138104968	138108819	1.78746	3.45206	0.000181362
chr16	31739202	31741823	1.07813	2.1113	0.0134374
chr15	62016070	62018601	2.31241	4.96713	4.03266e-05
chr5	135621201	135621631	3.29267	9.79925	0.00304147
chr13	93497497	93500655	0.968375	1.95664	0.00932234
chr13	35958672	35965464	3.24997	9.51343	8.31854e-24
chr18	31764128	31767175	0.949605	1.93134	0.00586799
chr3	60624519	60626430	1.50382	2.83593	0.000757054
chr8	46325899	46328501	2.59703	6.05039	2.14246e-13
chrX	100474758	100477226	1.30437	2.46976	3.17918e-06
chr4	104911858	104917735	1.58617	3.00251	6.4705e-06
chr10	40117886	40120815	2.19441	4.57703	3.69642e-10
chr9	84353005	84355456	1.04861	2.06853	0.0144434
chr5	31999935	32000571	1.56631	2.96146	0.0254278
chr6	17512571	17514383	1.28661	2.43954	0.00266831
chr7	25887491	25889769	1.99294	3.98048	3.03371e-06
chr1	170195731	170197655	3.44095	10.86	1.91744e-11
chr5	123973315	123984170	1.11885	2.17174	7.00619e-08
chr10	102174309	102174776	2.41103	5.31854	0.00632292
chr5	88958001	88959010	1.52244	2.87276	0.00149884
chr1	190154848	190157960	0.674519	1.59606	0.0433007
chr2	163639778	163645905	1.42185	2.6793	7.28104e-12
chr3	89887039	89888969	2.10509	4.30224	2.26761e-06
chr18	61906658	61911951	0.839699	1.78968	0.0282308
chr1	27506113	27507104	1.83689	3.57239	0.00662044
chr6	119737834	119741057	0.890878	1.8543	0.0215088
chr13	52066949	52070513	1.70166	3.25275	1.42015e-07
chr16	93883932	93884951	1.86483	3.64224	9.73458e-05
chr1	165594167	165596036	1.59687	3.02485	1.38783e-07
chr13	34267468	34282723	1.31572	2.48926	1.82405e-12
chr19	3713735	3715046	1.14195	2.20679	0.0139485
chr6	12457728	12460029	1.37496	2.5936	0.0135427
chr9	96862519	96863945	1.15319	2.22405	0.0154747
chr6	29266197	29268279	1.25236	2.38231	0.00175521
chr13	109480770	109483051	1.70489	3.26003	3.66854e-07
chr5	144380404	144381656	3.04481	8.25235	4.32878e-08
chr5	110806510	110810267	0.96759	1.95557	0.00357179
chr1	39475996	39479387	1.92169	3.78866	5.58305e-12
chr16	32687201	32690444	0.737944	1.6678	0.0373914
chr3	65943145	65946067	1.80635	3.49756	2.11529e-07
chr10	22004348	22004827	3.90187	14.9479	0.000563665
chr7	80422079	80423552	1.58419	2.99839	2.85812e-06
chr2	33229932	33230905	2.54885	5.85168	4.97371e-05
chr13	52970124	52983622	1.19646	2.29176	4.37083e-05
chr13	52221215	52223782	3.04978	8.28088	9.14433e-11
chr13	93302691	93305592	0.622427	1.53946	0.0339445
chr8	117094562	117096819	1.29315	2.45062	0.00124806
chr11	28692052	28697470	3.31307	9.93881	4.35337e-25
chr17	78240675	78241252	1.89712	3.7247	0.0120062
chr19	17835873	17837923	1.22147	2.33184	6.59434e-06
chr13	102624640	102626441	3.0168	8.09371	1.95289e-09
chr6	23118780	23119979	2.06498	4.18427	0.000321684
chr16	34814292	34815484	3.44693	10.9051	2.5971e-08
chr7	79297667	79298860	1.49916	2.82678	0.0386388
chr7	112527343	112532530	2.93304	7.63716	3.11553e-39
chr4	34958522	34962266	1.79899	3.47978	1.0479e-16
chr4	100399765	100404095	2.58195	5.9875	3.79888e-37
chr5	88967877	88970587	1.45782	2.74693	1.96761e-10
chr8	40907626	40909470	1.40605	2.65011	0.0029727
chr12	40016371	40017965	2.1255	4.36354	6.63175e-07
chr4	115121887	115122355	2.04054	4.11399	0.0165108
chr12	21334490	21337255	0.923204	1.89632	0.00324149
chrX	162541910	162542662	2.72054	6.59122	0.000868944
chr4	108080529	108094182	1.27891	2.42656	0.000956521
chr13	75436804	75441468	0.658968	1.57895	0.00602442
chr7	126908303	126909341	1.68208	3.20891	0.0166981
chr13	41231369	41238846	0.677102	1.59892	0.00375362
chr8	121574808	121576374	2.30918	4.95601	2.34671e-07
chr6	149167431	149174371	1.68441	3.21409	6.97415e-05
chr2	65145318	65146618	1.68159	3.2078	0.00109352
chr4	150796354	150802357	0.608064	1.52421	0.0155621
chr16	85756405	85757126	2.86197	7.27009	2.4221e-08
chr7	105750713	105752375	0.751318	1.68333	0.000971892
chr4	121161490	121170097	1.34752	2.54474	2.95653e-08
chr7	92819064	92823952	0.910195	1.8793	0.0161604
chr19	43695846	43696522	2.16858	4.4958	0.0241028
chr12	7852717	7853374	2.40279	5.28823	0.000942904
chr12	35662385	35664173	1.76972	3.40987	1.09028e-05
chr1	80449836	80451642	2.12029	4.3478	0.000432453
chr4	145282537	145284336	1.99141	3.97625	1.25018e-08
chr3	8954715	8956590	1.19914	2.29603	0.0121082
chr12	21333429	21334373	3.11495	8.66352	6.94112e-08
chr4	150392256	150395741	0.856649	1.81083	0.0204973
chr1	35765650	35766423	1.336	2.5245	0.0194202
chr10	43309533	43314721	0.640887	1.55929	0.00337923
chr14	32475669	32477510	0.975774	1.9667	0.000480205
chr4	130694163	130697607	0.890467	1.85378	0.0069353
chr13	97343964	97345004	1.54475	2.91753	0.0190628
chr14	64978713	64980853	2.71344	6.55885	4.52132e-07
chr19	30163117	30175537	1.53539	2.89867	3.4325e-13
chr8	107205359	107208254	1.39977	2.6386	8.06559e-06
chr5	103785458	103791168	0.916754	1.88786	0.00168967
chr2	71253420	71258208	1.46437	2.75943	0.000540421
chr10	31584830	31587154	1.86242	3.63618	1.31418e-06
chr2	27552757	27556732	1.41403	2.66481	1.29372e-07
chr19	38629831	38630187	2.73322	6.64938	0.0440473
chr6	94157052	94171393	0.90031	1.86647	0.000759934
chr2	10139519	10141346	1.7336	3.32557	5.2118e-06
chr19	30194459	30195855	1.15728	2.23036	0.0115725
chr13	40982165	40982919	1.57298	2.97519	0.00444142
chr18	12740063	12742452	1.56353	2.95575	2.29243e-05
chr9	122010153	122011706	1.13446	2.19537	0.0109511
chr3	51154789	51159271	0.671316	1.59252	0.038907
chr4	115494934	115498966	1.18477	2.27327	0.0286259
chr11	20610591	20611277	1.95377	3.87386	0.000360361
chr9	70067084	70072091	0.96804	1.95618	0.0459412
chr18	74013980	74015727	1.82624	3.54611	0.000230748
chr10	81081789	81082256	1.70869	3.26864	0.0205552
chr16	14154593	14159330	1.02663	2.03726	1.23401e-05
chr6	99035189	99036704	0.948922	1.93043	0.0282295
chr5	122391095	122393165	1.06766	2.09603	7.78114e-05
chr7	141408724	141411446	2.11575	4.33414	4.72455e-13
chr3	52290469	52300763	0.934141	1.91075	3.55029e-05
chrX	164458490	164460408	1.6453	3.12814	1.1761e-05
chr2	165396016	165398998	1.5513	2.93081	6.04894e-10
chr13	44408235	44410428	0.947671	1.92876	0.00136651
chr11	100846700	100851832	0.643752	1.56239	0.00505227
chr16	4785570	4791465	0.72836	1.65675	0.00756022
chr11	75173213	75174188	1.80151	3.48586	0.000145499
chr2	58760280	58761968	0.926137	1.90018	0.0471674
chr2	158302192	158308377	1.11185	2.16122	1.45237e-06
chr4	7194836	7197798	3.58765	12.0224	1.18081e-29
chr7	25901174	25901478	2.59327	6.03463	0.00270038
chr5	143547673	143549528	0.954143	1.93743	0.000258146
chr12	54354085	54354835	1.79528	3.47082	0.0380066
chr18	74357675	74359311	2.73495	6.65736	1.67435e-05
chr5	125494207	125498008	0.985159	1.97953	0.00011689
chr8	93987451	93993890	1.12839	2.18615	0.000377428
chr18	62219766	62220198	4.7295	26.529	3.07464e-06
chr8	10939300	10939962	3.47689	11.1339	4.47154e-08
chr10	122308003	122311643	1.95491	3.87692	1.96869e-05
chr13	93633969	93638906	0.679275	1.60134	0.0187986
chr4	137890720	137892175	0.959262	1.94431	0.00322538
chr2	163558036	163559764	0.921801	1.89448	0.0024495
chr17	30575060	30577391	1.22017	2.32975	5.73946e-06
chr19	8711619	8714564	0.617268	1.53397	0.0475294
chr16	95711886	95713335	1.75782	3.38187	0.000245186
chr13	37687924	37690134	3.45363	10.9558	6.55531e-27
chr11	110379117	110380939	0.803083	1.74483	0.00396978
chr5	100210168	100211435	1.11942	2.1726	0.00709181
chr11	11972229	11975152	2.55223	5.8654	2.04404e-17
chr4	100367656	100370915	0.904209	1.87152	0.000130125
chr6	37389236	37389844	1.85712	3.62285	0.0414948
chr14	121137435	121137806	3.04457	8.25102	0.0225966
chr6	125574323	125575217	2.79321	6.9317	3.82711e-11
chr15	81913912	81917898	1.20848	2.31094	8.27907e-07
chr4	144928412	144931816	1.80547	3.49543	4.04867e-15
chr2	68870809	68872136	1.54437	2.91676	0.00497598
chr17	86500884	86506277	0.818575	1.76366	0.00741397
chr8	126554327	126555368	1.37769	2.59852	0.0286567
chr1	131909684	131922946	1.67052	3.18329	2.84567e-10
chr8	24395034	24401274	0.816394	1.761	0.000404416
chr11	11892288	11900235	2.02075	4.05795	1.48768e-17
chr6	99446138	99449084	1.27714	2.42358	3.75663e-05
chr1	39437649	39438067	2.56879	5.93313	0.00641063
chr13	34990089	34996174	0.841043	1.79134	0.00183809
chr1	120654108	120656356	0.922559	1.89547	0.000227491
chr8	127249361	127252007	0.766507	1.70115	0.0386427
chr2	18138764	18140774	0.706531	1.63188	0.0498452
chr13	95872839	95874502	0.799674	1.74071	0.0387457
chr11	31670809	31672489	0.675943	1.59764	0.0280756
chr6	99141871	99146949	2.42519	5.371	1.80329e-14
chr6	144752891	144755740	1.22206	2.33279	0.000848035
chr10	99383824	99385118	1.13043	2.18924	0.00322962
chr10	24917761	24919106	1.32851	2.51143	0.0160911
chr2	83671279	83674789	1.1976	2.29358	0.00183308
chr5	113770671	113774827	1.02518	2.03521	0.000235157
chr1	133345871	133349471	2.85472	7.23363	4.0902e-44
chr6	38868809	38877403	1.22915	2.34429	1.89146e-11
chr2	85958132	85959292	1.05936	2.084	0.0465186
chr8	92297748	92302020	0.823897	1.77018	0.00357658
chr6	116358196	116360423	1.75544	3.3763	0.00443798
chr4	97774550	97787010	0.62583	1.5431	0.0149902
chr3	104419829	104425898	1.13509	2.19632	0.000133709
chr7	90018317	90024611	1.81764	3.52505	6.54388e-15
chr11	86951685	86957820	0.808709	1.75164	7.07935e-05
chr1	83934877	83935837	1.28803	2.44194	0.00953754
chr10	67041004	67050048	0.633879	1.55173	0.00965059
chr17	84688001	84690990	1.55981	2.94814	0.000166345
chr12	75466113	75477089	1.00196	2.00272	0.000299772
chr6	39591584	39593777	0.727744	1.65605	0.00755091
chr7	67581839	67583055	1.87652	3.67188	0.00148082
chr6	21825122	21826647	1.04962	2.06998	0.0133803
chr4	40999385	41001584	1.89844	3.72811	4.71531e-07
chr11	45871058	45872963	2.04073	4.11453	7.9749e-05
chr13	29358964	29362699	1.82795	3.55033	5.02519e-09
chr11	79275559	79276078	2.622	6.15604	0.000976051
chr8	126873706	126878885	1.33093	2.51565	2.14356e-08
chr11	88532318	88532767	1.48788	2.80477	0.0400651
chr17	28522223	28524165	2.97926	7.88582	6.45381e-17
chr4	104984623	104992382	1.17075	2.25129	0.00541799
chrX	162542895	162543886	1.90906	3.75566	0.00437746
chr2	83658388	83659842	2.13993	4.4074	3.83554e-06
chr19	3247013	3247739	1.6679	3.17752	0.038907
chr5	51710007	51711657	2.56203	5.90539	3.09917e-10
chr15	37450891	37451843	1.15951	2.23382	0.00643268
chr13	99057174	99059975	1.92297	3.79203	5.22801e-21
chrX	17543400	17546506	0.864533	1.82075	0.0153429
chr10	95428950	95430462	1.64792	3.13381	0.00171114
chr4	46867393	46871234	1.32753	2.50973	8.38035e-05
chr10	63242506	63249025	0.716965	1.64372	0.0183922
chr12	84200876	84204115	1.44816	2.7286	9.3081e-05
chr4	47351832	47354592	0.784269	1.72222	0.00110824
chr4	104996717	105002238	2.39457	5.25821	2.2406e-14
chr3	22005863	22011357	1.7443	3.35032	8.17063e-09
chr12	40482757	40484715	1.04365	2.06144	0.00699931
chr7	34646095	34648325	3.25354	9.53701	2.54998e-15
chr15	88901459	88903866	2.91759	7.55581	4.49028e-13
chr9	46255275	46262636	1.43157	2.6974	5.87859e-08
chr1	138599089	138601581	1.61227	3.05733	0.000276677
chr12	84773159	84774557	0.681141	1.60341	0.0423028
chr11	7815072	7817095	2.92255	7.58183	8.28282e-11
chr19	20724240	20728317	0.764107	1.69832	0.0329288
chr5	103961899	103965287	1.12115	2.17521	4.51223e-05
chr10	4586211	4587705	3.61486	12.2513	3.89885e-14
chr2	155723634	155724164	2.35563	5.11818	0.0174172
chr4	137768387	137770782	0.911794	1.88138	0.00576759
chr4	48331861	48333564	1.76094	3.38919	6.23476e-08
chr14	68337908	68339499	1.52428	2.87643	0.00803688
chr15	54585358	54587595	1.11914	2.17217	0.0132625
chr4	143184339	143195792	2.98478	7.91604	3.59187e-29
chr10	28259741	28263840	0.914957	1.88551	0.0014053
chr10	69210640	69221704	1.8103	3.50715	3.23036e-19
chr4	150842617	150843793	1.2114	2.31562	0.00335134
chr19	4039926	4048473	0.886224	1.84833	0.00167732
chr19	53408617	53409515	0.970909	1.96007	0.0200156
chr12	15851155	15851535	3.67324	12.7572	0.00133907
chr5	51285648	51291422	3.4784	11.1456	4.93771e-17
chr6	116894572	116895087	2.29813	4.91818	0.00280916
chrX	164428596	164432806	1.30028	2.46277	5.54815e-09
chr12	102301110	102306847	1.18727	2.27721	0.0156786
chr1	74196476	74198565	0.887252	1.84965	0.0117669
chr18	56446410	56447962	1.7637	3.39568	6.10258e-05
chr13	62964346	62965356	0.866231	1.82289	0.0391868
chr10	21999186	21999698	2.54421	5.83288	0.0101461
chr5	103627395	103630248	2.25609	4.77696	0.000370926
chr15	59056311	59059545	1.02065	2.02883	2.35462e-05
chr11	120971507	120974946	1.21344	2.31889	9.37942e-05
chr4	83255798	83259209	2.54351	5.83005	3.93783e-14
chr1	118332955	118336811	1.02789	2.03904	0.00894811
chr10	95430552	95431182	1.8589	3.62732	0.0042344
chr7	118248876	118253753	1.34734	2.54443	2.84212e-11
chr5	130028517	130035860	1.41261	2.66219	0.000172986
chr6	6182941	6187311	0.761964	1.6958	0.00634882
chr4	128945983	128948585	2.07232	4.20563	4.48431e-16
chr11	23062197	23069275	1.30846	2.47678	4.456e-05
chr18	62801794	62802689	1.80376	3.49129	0.00609928
chr18	61534275	61536933	1.62627	3.08714	1.1418e-08
chr7	100493264	100494389	1.81331	3.51447	0.00238452
chr7	138917840	138920802	0.92401	1.89738	0.00156953
chr18	38881808	38882340	1.38091	2.60432	0.0438116
chr12	99372562	99379374	1.82516	3.54347	1.05738e-07
chr12	17699545	17702693	1.51463	2.85726	0.000151878
chr2	57181389	57182436	0.80076	1.74202	0.0416836
chr4	80957040	80959321	1.15936	2.23359	0.015903
chr11	88953802	88956016	0.744219	1.67507	0.0125525
chr14	27204393	27206424	0.840261	1.79037	0.0196028
chr3	51150754	51152251	1.76905	3.40829	0.00353853
chr16	14755980	14758808	1.29898	2.46056	0.000817529
chr11	51997730	52001741	0.717873	1.64475	0.00462254
chr3	22087922	22093565	1.89556	3.72065	3.50195e-13
chr6	114860435	114861182	2.10394	4.29882	0.00102017
chr9	55259076	55260359	3.19702	9.17059	1.5694e-07
chr8	70803358	70805574	1.60478	3.04148	1.07474e-06
chr2	109974161	109976911	1.08823	2.12613	0.00216764
chr7	123064971	123066868	2.11548	4.33334	6.01596e-10
chr18	36801093	36803006	0.827174	1.77421	0.00934414
chr4	141511776	141519749	0.722489	1.65003	0.000525972
chr19	43531412	43531794	2.79052	6.91879	0.00388224
chr2	71251030	71252515	1.29764	2.45827	0.00975829
chr2	155873199	155874844	1.17033	2.25063	0.00618252
chr6	31249611	31254493	1.62246	3.079	5.67268e-13
chr8	106675191	106676304	4.14682	17.714	1.61313e-06
chr7	134740195	134741557	0.933203	1.90951	0.0342344
chr4	125419131	125420669	1.53769	2.90329	0.00711483
chr8	45322969	45325777	1.20369	2.30328	0.000280858
chr5	122325452	122326171	1.96705	3.90969	0.00212729
chr10	95857491	95858750	2.14421	4.4205	1.14689e-05
chr6	54288383	54291402	2.08014	4.22848	3.35186e-12
chr5	114567287	114570091	3.43826	10.8398	2.08205e-23
chr3	121173148	121175838	1.30821	2.47634	0.00182945
chr3	142710154	142715965	0.652482	1.57187	0.0123987
chr9	76540357	76541900	1.65809	3.15598	0.000903037
chr13	104089604	104090250	2.28406	4.87045	0.0069377
chr18	3276136	3277122	1.4293	2.69316	0.044758
chr1	86998343	86999093	3.14335	8.83574	0.00156451
chr7	110287024	110290704	1.30791	2.47582	2.82691e-05
chr15	52948468	52949064	2.44733	5.45404	0.000760939
chr11	101696985	101697805	3.18307	9.0824	0.000611115
chr4	103313433	103315693	0.820302	1.76578	0.00484194
chr6	136915314	136917560	1.36613	2.57778	0.013096
chr16	35455139	35457900	1.29027	2.44573	0.00538267
chr8	126843496	126846467	1.23028	2.34612	2.12409e-07
chr7	27163762	27169159	1.58329	2.99653	2.99834e-12
chr14	64840970	64843076	1.34935	2.54796	0.000353917
chr17	25648434	25649417	1.2941	2.45224	0.0459272
chr2	155724302	155725386	3.0844	8.48198	2.1404e-09
chr10	105567815	105568915	1.62948	3.09402	0.00178253
chr2	77494987	77523322	1.02708	2.0379	7.15808e-09
chr4	131872252	131885127	0.899596	1.86554	0.000363623
chr2	167716181	167719139	1.99727	3.99244	7.84416e-08
chr15	73067731	73068939	1.36077	2.56822	0.0045613
chr12	8876317	8883507	0.77785	1.71457	0.000290625
chr8	121560964	121565770	3.0625	8.35418	9.74493e-23
chr19	58015451	58018611	1.71558	3.28429	8.31935e-05
chr2	72300888	72301582	2.08168	4.23301	0.0059536
chr12	15650517	15656076	2.78452	6.89009	8.80201e-30
chr17	31787565	31790768	1.09147	2.13092	0.000495975
chr5	118673083	118675109	1.29573	2.45502	0.000725506
chr14	25504053	25529573	0.893656	1.85788	4.45305e-06
chr6	134157831	134167593	0.998492	1.99791	0.00143419
chr8	33731233	33733904	0.6973	1.62147	0.00414097
chr5	21736763	21740158	1.08429	2.12033	1.35548e-05
chr15	44402449	44404412	1.15361	2.2247	0.000103844
chr4	8787531	8789827	3.20217	9.2034	7.16063e-14
chr13	96574987	96577691	0.75223	1.68439	0.0169021
chr9	110339858	110352360	2.1518	4.44383	1.07285e-13
chr15	85785515	85789020	1.6484	3.13486	2.48282e-16
chr17	64772041	64773547	2.89111	7.41839	1.94667e-08
chr1	164222655	164226549	2.76437	6.79452	3.2753e-08
chr10	89753245	89757213	1.73285	3.32384	4.10482e-06
chr7	79741098	79743474	1.11308	2.16308	0.00229706
chr5	51543908	51547196	2.88175	7.37046	3.38257e-28
chr7	138866097	138868890	1.60913	3.05068	7.15959e-09
chr1	164520568	164522808	1.23727	2.35751	0.0107864
chr7	19836129	19837974	0.755029	1.68766	0.0406334
chrX	60019618	60020494	3.0982	8.56351	3.78553e-06
chr11	102038671	102040555	0.924364	1.89785	0.000407287
chr13	52984504	52986613	2.91006	7.51648	3.22592e-11
chr8	94399035	94399525	1.8663	3.64597	0.0174172
chr3	116752793	116754142	1.85631	3.62081	7.66732e-05
chr1	151332685	151333789	2.41191	5.32179	3.23953e-05
chr8	86855068	86858671	2.09336	4.26742	3.6375e-16
chr1	155800779	155801955	1.14618	2.21327	0.00904827
chr13	118338768	118340176	1.1626	2.2386	0.0263622
chr10	95362378	95363009	2.54519	5.83686	0.0101846
chr5	4023487	4025721	0.76126	1.69497	0.038689
chr11	121015141	121015758	3.17083	9.00568	0.000995793
chr12	15706951	15708107	3.59311	12.068	6.83384e-09
chr10	69148436	69154087	1.35778	2.56291	9.66531e-07
chr12	24704347	24706833	2.03077	4.08623	2.42677e-08
chr4	133048249	133052780	0.705265	1.63044	0.00912339
chr1	23320021	23320960	2.16305	4.47862	0.000788734
chr10	87917521	87917970	2.12681	4.36751	0.0145894
chr1	40155021	40158013	2.40492	5.29605	1.13414e-07
chr19	27335978	27336766	2.61708	6.13506	1.2284e-08
chr6	28607993	28611095	2.41015	5.3153	7.60133e-16
chr7	12897711	12898754	0.773047	1.70888	0.00629075
chrX	140531032	140533496	2.00764	4.02123	0.000766368
chr4	151347117	151347705	1.39313	2.62649	0.0395643
chr13	109342768	109343688	2.4922	5.62637	0.000484441
chr19	20715022	20715816	1.97415	3.92897	0.0118232
chr3	113628800	113632617	0.947175	1.92809	8.24647e-05
chr10	40176845	40178440	1.16581	2.24359	7.14112e-05
chr17	28516407	28519759	3.60463	12.1647	1.86006e-23
chr18	90228131	90229551	1.67812	3.2001	0.000769321
chr12	24572210	24573064	1.26599	2.40493	0.0116299
chr13	4662297	4662912	2.0296	4.08293	0.000717463
chr8	121583419	121586211	1.61644	3.06617	9.68951e-09
chr10	77617120	77617878	1.1779	2.26247	0.0417062
chr10	102174966	102175774	1.63322	3.10204	0.00622898
chr13	28095078	28095587	1.83352	3.56405	0.0129727
chr15	88890664	88892752	1.15632	2.22888	0.0361758
chr19	30200915	30203167	1.25597	2.38827	0.00289933
chr1	151264203	151265606	1.29735	2.45777	0.00101221
chr4	150453112	150455663	1.53976	2.90747	1.7744e-06
chr16	4339433	4342278	2.06265	4.17753	1.38945e-10
chr10	95360729	95361281	2.60349	6.07754	0.000165793
chr15	58970776	59034494	2.32782	5.02048	3.50639e-31
chr9	48617037	48619118	1.74849	3.36007	2.57796e-11
chr2	25383965	25386037	1.05591	2.07902	0.00192849
chr7	34652260	34657551	1.99529	3.98696	1.27394e-09
chr10	89684796	89687523	0.647822	1.5668	0.0336448
chr2	155132995	155135997	0.605956	1.52199	0.0140592
chr2	167684635	167685028	2.50507	5.67676	0.00387419
chr3	138514622	138517086	1.86229	3.63583	1.55019e-05
chr10	21453107	21453665	3.95929	15.5548	1.3417e-05
chr5	74534822	74537694	1.00403	2.00559	0.000372575
chr6	37439338	37443630	1.20132	2.2995	3.68191e-07
chr7	45680105	45681989	1.14597	2.21296	0.0274228
chr11	62558079	62560976	0.874838	1.8338	0.00216369
chr4	134929665	134932088	0.744294	1.67515	0.0210909
chr19	29066518	29068744	0.874803	1.83376	0.00195095
chrX	9661930	9663321	0.85358	1.80698	0.0047975
chr6	121356394	121356908	3.78083	13.745	0.00201151
chr10	87918354	87923213	0.72143	1.64882	0.01995
chr7	144921119	144922458	1.50626	2.84072	0.0407591
chr7	134752297	134755465	1.76638	3.40199	6.2778e-09
chr1	133274309	133279998	1.83372	3.56456	6.57452e-23
chr3	21956519	21957279	1.56859	2.96615	0.00625092
chr18	20966633	20975499	2.13099	4.38019	3.17695e-15
chr16	95698945	95710118	0.661382	1.5816	0.00436763
chr8	94356829	94359898	2.77845	6.86116	2.1259e-32
chr15	100236635	100238036	0.929938	1.90519	0.0452787
chr2	65546468	65549823	1.90395	3.74237	2.4297e-05
chr5	31965578	31969650	1.63697	3.11012	7.00719e-15
chr14	64437039	64446053	0.699916	1.62441	0.0106651
chr7	4135577	4138587	0.613061	1.5295	0.0463923
chr7	114428753	114433696	1.38994	2.62068	3.78553e-06
chr3	133541429	133545607	1.17714	2.26128	6.4614e-05
chr19	3327872	3329129	1.06092	2.08626	0.0417545
chr4	32537755	32539230	1.24677	2.37309	0.00659521
chr1	91433595	91461874	1.41491	2.66643	6.8354e-07
chr7	118934420	118936766	1.5175	2.86294	5.06759e-05
chr14	48200677	48203605	0.925311	1.89909	0.00163239
chr7	15943850	15947263	1.01454	2.02026	0.000145573
chr4	122953453	122962350	1.28822	2.44226	6.85587e-07
chr9	55277621	55286244	1.90867	3.75464	8.7021e-16
chr8	11055261	11056353	1.4531	2.73795	0.00587205
chr6	72234125	72235760	1.23986	2.36176	0.00288367
chr1	127897291	127901224	3.23328	9.40402	4.36124e-12
chr5	96218805	96224041	0.727777	1.65608	0.00158621
chr4	133896862	133898185	2.0635	4.18001	5.27833e-05
chr1	87341829	87343372	1.5724	2.97398	0.00688674
chr15	58959158	58959934	1.61576	3.06473	0.0103356
chr9	52126904	52128647	1.87594	3.67041	0.000539889
chr13	44229674	44230181	3.43159	10.7898	0.00293969
chr1	89553025	89558408	1.24205	2.36535	1.91543e-09
chr10	90666308	90666911	3.50816	11.3779	6.31753e-10
chr8	10864926	10866838	1.93467	3.82292	1.79633e-08
chr16	31569620	31572123	1.61633	3.06595	3.80499e-14
chr14	121879918	121880879	1.50472	2.83769	0.0149427
chr1	164526984	164527586	2.09277	4.26566	0.00106831
chrX	140527303	140530283	2.00527	4.01463	0.000255139
chr9	48715858	48718567	2.71488	6.56538	3.9922e-17
chr19	3228583	3229733	2.94931	7.72378	1.49248e-06
chr7	83627138	83628055	2.12232	4.35395	0.00120116
chr16	4322859	4323577	1.35413	2.55642	0.018406
chr19	4584694	4601541	1.9793	3.94301	1.16401e-10
chr16	24437658	24440012	1.01194	2.01662	0.0115935
chr12	8826498	8832154	1.70519	3.26073	1.60783e-11
chr5	125121335	125129061	1.07877	2.11223	2.7729e-05
chr10	63152827	63159691	2.13077	4.3795	8.99823e-11
chr17	28433705	28437295	2.12717	4.36859	5.06759e-05
chr1	181131067	181133335	0.757813	1.69093	0.00915653
chr7	63858383	63859489	0.671987	1.59327	0.0449787
chr19	3318616	3327657	1.88903	3.70386	2.36197e-11
chr13	62926143	62928622	2.20814	4.62078	4.22268e-08
chr6	34395338	34396042	2.70801	6.5342	0.00482737
chr7	120681507	120683472	1.87403	3.66555	2.13458e-09
chr4	47401338	47403120	2.36594	5.15489	5.57018e-09
chr6	37782035	37784596	1.45671	2.74481	0.0367583
chr6	134176964	134177711	1.1149	2.1658	0.0396361
chrX	36902564	36904348	0.886796	1.84907	0.00101869
chr1	93566390	93568191	1.98903	3.96971	3.02949e-06
chr13	24368648	24371439	2.42414	5.3671	3.10483e-05
chr15	67124748	67158460	1.32722	2.50918	4.70994e-13
chr9	50834413	50836317	1.12268	2.17751	0.0028931
chr6	42434360	42436697	3.47187	11.0953	1.46151e-23
chr4	138336444	138339487	2.98811	7.93433	4.62243e-23
chr7	38216856	38219841	1.24415	2.36878	1.14345e-05
chr2	33370619	33371595	0.877987	1.83781	0.011027
chr18	38337582	38339877	0.755387	1.68808	0.000761002
chr2	167759231	167769081	0.703826	1.62882	0.0192201
chr12	110009092	110010190	1.56169	2.95199	0.00124558
chr13	35740133	35742766	0.683901	1.60648	0.00673682
chr14	21546959	21551354	1.62162	3.07721	2.42211e-09
chr12	69941290	69943017	1.61714	3.06766	0.000100647
chr18	53238692	53239280	2.27776	4.84926	0.00105334
chr13	92554081	92555691	0.996118	1.99463	0.0422708
chr17	71061441	71064774	2.80209	6.97448	1.40548e-23
chr4	121077802	121078386	3.3085	9.90738	0.0128317
chr9	50883556	50888466	1.35457	2.55721	8.25656e-08
chr7	80450540	80461996	2.26796	4.81642	3.30569e-20
chr1	138506107	138508111	1.68797	3.22204	7.1541e-05
chr15	85724058	85724548	2.49048	5.61965	0.011785
chr10	21449058	21450202	4.21646	18.5901	2.09746e-21
chr9	69397460	69398936	0.675682	1.59735	0.00199632
chr6	125514579	125517249	0.705926	1.63119	0.0444004
chr7	140706744	140708934	2.57073	5.94109	7.28951e-07
chr11	100789930	100792561	0.855977	1.80998	0.015264
chr15	39124469	39125950	2.42012	5.35215	2.22481e-07
chr13	40911852	40923339	0.665514	1.58613	0.00307054
chr15	66967664	66970413	0.943498	1.92319	0.000615352
chr3	138287840	138288807	1.6191	3.07183	0.0243559
chr12	84215549	84220300	1.34195	2.53493	5.85247e-09
chr10	53927585	53932230	3.2331	9.40285	6.8916e-23
chr11	11881356	11881960	1.93229	3.8166	0.0111665
chr6	146764430	146765440	0.977803	1.96946	0.0278486
chr7	89336527	89339666	0.65777	1.57764	0.014594
chr8	117093518	117094469	1.02813	2.03937	0.00719802
chr9	55321956	55327750	1.60027	3.032	4.62552e-12
chr13	35967877	35970097	2.97016	7.83621	1.49252e-15
chr17	13899555	13900467	1.52448	2.87684	0.0055787
chr6	13061312	13062640	1.1385	2.20151	0.0405052
chr9	24507085	24508332	2.52155	5.74199	5.55252e-09
chr4	47292629	47296270	0.757662	1.69075	0.000780265
chr1	193287837	193291073	1.09326	2.13355	1.11464e-05
chr13	44301369	44301943	1.65835	3.15655	0.0142143
chr13	96959441	96961376	1.57837	2.98633	1.63946e-05
chr4	108317121	108319920	2.26965	4.82207	1.30367e-11
chr8	46867965	46869687	0.992589	1.98975	0.000179007
chr8	121568338	121574668	3.14269	8.83167	2.36034e-29
chr4	53486406	53488114	0.774472	1.71056	0.0229675
chr8	109783565	109784124	1.79427	3.4684	0.0218258
chr11	101730700	101734313	1.98646	3.96264	3.7356e-14
chr2	134725953	134727591	2.49429	5.63452	8.74857e-05
chr7	132614906	132618944	2.16217	4.47588	0.000193747
chr14	45995174	45995534	2.36051	5.13554	0.0470067
chr8	124929739	124931260	1.98311	3.95344	0.000482072
chr15	91047607	91051281	1.75624	3.37817	2.72746e-07
chr12	8313277	8314141	0.72225	1.64975	0.0337222
chr5	45481996	45484140	1.1811	2.26749	0.00240164
chr3	65946474	65961119	1.34586	2.54181	1.85473e-06
chr3	79412894	79416395	1.10944	2.15762	0.000813413
chr11	101711370	101716656	3.20587	9.22705	3.71021e-59
chr11	84053909	84054521	1.81976	3.53021	0.00528677
chr18	82600638	82601840	2.59087	6.02463	0.000169128
chr10	128743523	128744241	1.24194	2.36516	0.0225966
chr10	69188799	69191898	2.0926	4.26517	9.68117e-09
chr7	81212023	81215674	0.815204	1.75955	0.000413694
chr3	58520036	58521020	1.69391	3.23532	0.00571492
chr14	30850897	30851345	3.58844	12.029	0.00238452
chr3	69657777	69658315	2.13637	4.39655	0.00234368
chr15	3978361	3980975	0.64082	1.55921	0.043485
chr13	55732830	55735284	2.60362	6.0781	2.01716e-16
chr16	95241849	95242742	5.21049	37.0266	4.27595e-08
chr13	37938806	37945090	1.18248	2.26966	1.14589e-07
chr4	128949533	128951466	2.20944	4.62496	6.92003e-15
chr10	42247009	42255576	1.9463	3.85385	4.1627e-18
chr17	86495813	86498322	0.708796	1.63444	0.0137291
chr2	110284637	110285815	1.25228	2.38218	0.0411223
chr13	62082074	62084470	2.54367	5.83069	4.22212e-05
chr1	13635470	13648828	0.944293	1.92425	0.00024374
chr10	61679338	61681841	0.75031	1.68215	0.00288433
chr1	118592216	118593087	3.4934	11.2621	1.11022e-08
chr10	96923330	96926159	1.00412	2.00572	0.00294282
chr6	28678591	28684752	1.46548	2.76156	0.000181362
chr15	81871087	81875471	0.639612	1.55791	0.00503355
chr2	15048504	15049871	0.92032	1.89254	0.00981843
chr8	105537055	105539011	0.919982	1.89209	0.0359028
chr13	52477425	52478058	3.3059	9.88954	0.00357553
chr8	45276760	45284572	0.740138	1.67034	0.00178732
chr8	34162912	34165547	1.48231	2.79395	3.94211e-07
chr12	82275008	82276805	1.62322	3.08062	3.59239e-06
chr15	85789480	85789971	1.83623	3.57075	0.0411264
chr15	59293230	59295380	3.14686	8.85725	1.73189e-14
chr3	118559219	118569097	1.61619	3.06565	2.30912e-14
chr9	66171600	66175147	0.691223	1.61465	0.0123431
chr10	41551300	41555779	1.21496	2.32134	8.90571e-07
chr19	55139490	55140536	0.896574	1.86164	0.0326473
chr12	21567733	21569974	1.71486	3.28265	1.98738e-05
chr2	52890096	52892795	1.94018	3.83754	9.07267e-06
chr1	78536872	78539671	1.68736	3.22067	2.66918e-09
chr3	21979117	21980502	1.48106	2.79153	1.66115e-05
chr12	39919629	39921426	2.55239	5.86607	6.21352e-12
chr3	21983236	21989158	2.03157	4.08851	1.76202e-21
chr5	76904306	76907125	0.907916	1.87633	0.000519677
[truncated: 3,260 more rows]

## Sheet: promoter proximity
	number of sites				percentage of sites
	gluc-activated 27ac sites	cort-activated 27ac sites	dual-activated 27ac sites		gluc-activated 27ac sites	cort-activated 27ac sites	dual-activated 27ac sites
promoter proximal (from -1000bp to +100bp)	89	58	236		5.09737	2.62681	4.48755
rest	1657	2150	5023		94.9026	97.3732	95.5125
total	1746	2208	5259		100	100	100
