# Supplementary material for: Hormone-controlled cooperative binding of transcription factors drives synergistic induction of fasting-regulated genes
Source: Nucleic Acids Res. 2022 May 12;50(10):5528–44. doi: 10.1093/nar/gkac358 (PMC9177981; doi:10.1093/nar/gkac358)
Supplement: gkac358_Supplemental_Files [file gkac358_supplemental_files.zip › sup_table_4.xlsx]

## Sheet: nt_GRBS
chr	start	end						Motifs:
chr12	31538515	31538595						1	Tbp	1e-47
chr5	13375947	13376073						2	six6	1e-37
chr5	55025333	55025415						3	Tbp	1e-29
chr16	3114623	3114719						4	ZNF692	1e-21
chr13	77863808	77863921						5	PRDM1	1e-18
chr8	115557411	115557493						6	PPARA	1e-15
chr16	3116315	3116424						7	MYOD1	1e-15
chr14	95072164	95072251						8	Gfi1b	1e-13
chr14	90304695	90304771						9	Osr1	1e-12
chr9	6106245	6106339						10	ZNF263	1e-12
chrX	124238526	124238651
chr9	122907205	122907283
chr8	121562986	121563265
chr12	61887326	61887403
chr6	4559791	4559870
chrX	89982354	89982433
chr1	50458386	50458462
chrY	64579579	64579663
chr2	150488143	150488221
chr2	163565789	163565873
chr9	39434089	39434167
chrY	16605865	16605958
chr12	62551102	62551211
chr12	98504904	98504982
chr16	3351808	3351901
chrY	48718092	48718168
chrY	15199215	15199388
chrY	63235753	63235842
chr7	23890713	23890790
chr17	82957267	82957360
chr14	57321659	57321744
chrY	75457479	75457556
chr1	28020974	28021060
chr5	49164817	49164913
chr8	116551305	116551382
chr17	20220178	20220271
chrX	123807959	123808036
chrX	145444537	145444618
chr13	49482862	49482982
chr9	115638899	115638981
chr3	96839815	96839899
chr10	95816817	95816899
chr8	21775139	21775216
chr15	61177579	61177655
chrUn_GL456367	8406	8539
chr19	32005868	32005946
chrY	8408856	8408933
chr2	91605995	91606090
chr12	35325896	35325982
chr1	165236934	165237150
chrY	66731694	66731788
chr19	9982560	9982640
chr16	33849446	33849542
chr8	84390010	84390088
chrX	72249643	72249724
chrY	78812953	78813034
chrY	51002835	51002936
chr8	52486770	52486848
chrY	141993	142125
chr2	46928037	46928118
chr18	22629397	22629478
chr5	16688990	16689081
chrX	117587835	117587918
chrX	119862772	119862869
chr12	25903272	25903353
chrUn_GL456370	15204	15337
chr9	99616502	99616580
chrY	56010005	56010089
chr5	6081455	6081539
chr17	23134895	23134976
chrY	80934291	80934389
chr8	93062812	93062898
chr7	118893857	118893970
chr1	49716871	49716951
chr17	38001972	38002086
chr4	100367795	100367893
chr6	119418876	119419018
chr16	60012934	60013020
chr18	38601305	38601427
chrY	64278647	64278825
chr15	23890543	23890626
chr2	82702184	82702271
chr3	10744089	10744167
chr8	5814179	5814309
chr6	142595091	142595170
chr6	105782721	105782800
chr1	181256899	181257043
chr1	129910895	129910984
chr10	64481391	64481509
chr4	39444213	39444289
chrX	131054064	131054144
chr4	67746236	67746329
chr14	7769767	7769845
chrY	72871330	72871420
chrY	88451686	88451764
chrY	50118989	50119066
chr10	27546581	27546662
chr8	59635056	59635132
chr5	84661121	84661201
chrY	50173578	50173674
chr16	67400194	67400275
chr15	24722066	24722167
chr3	21045191	21045275
chrY	85216459	85216547
chr9	5117156	5117334
chr11	92326698	92326785
chr1	142068860	142068952
chr6	72173306	72173398
chr10	130381149	130381225
chr14	38913546	38913634
chr5	80637090	80637166
chr5	16851769	16851861
chr5	12122021	12122104
chr12	31092035	31092119
chr11	70844766	70844855
chr8	94178992	94179179
chr3	132909302	132909392
chr6	45254667	45254746
chrY	19881356	19881444
chrX	155562357	155562435
chr4_GL456216_random	49147	49266
chr16	80767597	80767678
chr14	91609908	91609995
chr18	11756462	11756546
chr6	60296077	60296158
chrX	26901086	26901199
chr13	85391846	85391936
chr4	57781796	57781878
chrX	62877163	62877274
chr4	79509651	79509735
chr17	56673143	56673310
chrY	67767196	67767276
chr5	49954405	49954484
chr4	54884807	54884896
chr1	50922082	50922159
chr5	87315544	87315621
chr16	59910047	59910137
chr8	99353157	99353233
chr15	15947209	15947293
chr13	61347959	61348039
chrY	52599356	52599441
chr17	39952459	39952567
chr12	81278683	81278815
chr7	104427997	104428082
chr17	61516522	61516602
chr17	38675615	38675691
chr4	18127805	18127882
chr7	62091393	62091475
chr4	52069945	52070024
chr2	160117492	160117572
chr8	88869303	88869421
chr10	89157102	89157186
chr12	114735600	114735676
chr16	53947833	53947919
chrX	91919360	91919439
chrY	63624129	63624215
chr3	99357185	99357263
chr10	64347079	64347159
chrX	35648571	35648650
chr2	77832743	77832820
chr3	61784684	61784764
chrX	87186537	87186616
chr17	32700541	32700626
chrY	62756477	62756557
chr4	39223073	39223157
chr6	135595820	135595904
chr13	114246235	114246353
chr18	43400526	43400604
chrX	10691284	10691361
chr4	29952035	29952114
chrY	8816056	8816145
chrY	13514489	13514568
chrY	49677230	49677333
chr11	87471440	87471548
chr1	59315845	59315935
chr1	50409124	50409209
chr14	116886102	116886191
chr6	44297967	44298053
chr2	167844585	167844828
chr10	53782955	53783040
chr6	110039626	110039717
chrY	66962969	66963049
chr15	42924416	42924498
chr9	5860712	5860801
chr12	9168508	9168585
chr1	73264925	73265001
chr5	39844564	39844645
chr15	46866956	46867032
chr7	8078201	8078317
chr15	47475953	47476035
chr10	87154707	87154783
chrY	13126261	13126476
chr12	48841576	48841664
chr16	50165031	50165107
chr8	98240193	98240273
chrY	34438992	34439186
chr10	72262500	72262581
chr2	10402341	10402429
chr3	59459174	59459260
chr14	114616452	114616531
chr10	80398851	80398979
chrY	37182010	37182099
chr7	32885841	32885931
chr10	54587669	54587745
chr5	87011637	87011728
chr7	32658953	32659034
chr7	26062334	26062410
chrY	90808816	90809020
chr15	47569708	47569791
chrY	81255277	81255355
chr10	88813481	88813564
chr1	55088146	55088270
chr8	44169108	44169201
chr1	80884211	80884292
chr5	58958495	58958583
chrUn_GL456370	13653	13777
chr17	93120418	93120506
chr19	20612186	20612265
chr2	75281219	75281304
chr13	83637410	83637489
chr13	23698431	23698602
chrX	20365496	20365588
chrX	35271073	35271151
chr4	104671821	104671917
chrY	55091621	55091698
chr8	120431970	120432073
chrY	67526836	67526912
chr1	85322964	85323041
chr2	15485399	15485511
chrY	86609582	86609665
chr19	11261857	11261935
chr18	48095873	48095955
chr12	115413716	115413799
chr12	92733158	92733254
chr17	10804129	10804205
chr19	20819542	20819640
chr7	32243893	32243975
chr4	65177583	65177692
chr1	8175469	8175549
chr3	100871919	100872002
chr10	51241724	51241811
chrX	106841904	106841995
chr7	127458017	127458098
chrX	109948821	109948899
chr6	40629421	40629501
chrX	43686071	43686154
chr3	6736755	6736846
chr1	78719817	78719896
chr7	23641010	23641103
chr7	72137006	72137090
chr2	126283797	126283887
chr18	87729238	87729314
chr1	33096777	33096854
chrY	74404920	74405004
chr11	28023276	28023357
chr4	110676606	110676683
chr12	108275431	108275557
chr7	27124507	27124622
chrY	12937723	12937808
chr4	118547878	118547981
chr12	60856069	60856155
chr1	41038780	41038858
chr12	93576988	93577215
chr3	140431690	140431777
chrX	61050484	61050566
chr16	26913739	26913828
chr6	12671759	12671835
chr18	27895487	27895567
chr15	81839751	81839831
chr7	127266890	127266972
chr15	26123469	26123558
chr14	22302629	22302710
chr16	3114939	3115074
chr4	20687937	20688017
chrX	46126225	46126308
chr17	19457810	19457892
chr16	75170266	75170342
chr9	117865580	117865712
chr8	44135787	44135880
chr18	54646819	54646945
chr12	90122081	90122175
chr1	101433170	101433259
chr4	42776018	42776101
chr16	71671402	71671486
chr12	67059359	67059459
chr10	114067886	114067976
chrY	56241290	56241384
chr1	86434480	86434576
chr3	141767591	141767670
chr13	3374208	3374319
chr7	14723440	14723531
chr3	111983868	111983951
chr17	38881067	38881175
chr5	132379484	132379641
chrY	17821361	17821462
chr6	47180790	47180866
chrY	53117315	53117394
chr1	30950126	30950234
chr15	10157719	10157811
chr4	50266972	50267053
chr6	147236715	147236834
chr4	19806322	19806400
chrY	56750738	56750824
chr4	122122889	122122979
chrY	63046953	63047039
chrX	146335434	146335536
chr8	38267858	38267934
chr4	67896976	67897054
chr2	49332867	49332971
chr17	92580720	92580815
chrX	62880397	62880505
chrX	116612404	116612480
chr17	72887893	72887982
chr3	92611953	92612041
chr16	82226089	82226171
chr9	81898333	81898418
chrX	128691947	128692027
chr6	45772415	45772509
chr16	82506431	82506522
chr16	30064038	30064162
chr3	70597344	70597430
chrY	12808140	12808220
chrX	46468970	46469081
chr14	114024647	114024723
chr9	8606685	8606776
chr6	21349259	21349340
chrX	81398106	81398187
chr17	56200001	56200083
chr6	69525500	69525586
chr1	148703832	148703908
chr3	35457727	35457820
chr18	48554566	48554648
chr6	39446814	39446895
chr5	139809055	139809141
chr6	16224339	16224417
chr13	113058612	113058693
chr10	105238432	105238514
chr7	31926526	31926602
chr10	9538414	9538491
chr15	14524458	14524540
chr18	80158555	80158633
chr15	54752885	54752964
chr10	72297189	72297342
chr7	33426646	33426736
chrY	61753078	61753183
chr2	124297489	124297572
chr11	14495330	14495413
chr2	174146484	174146571
chrY	54406591	54406740
chr7	101081295	101081372
chr2	85575822	85575913
chr4	13102412	13102504
chrY	51958423	51958501
chr10	19159219	19159307
chr5	15524584	15524664
chr12	72398198	72398277
chrX	83751873	83751951
chr10	48553928	48554010
chr13	89492313	89492392
chr13	56237230	56237321
chr14	115499415	115499494
chrY	50426938	50427029
chr5	146379560	146379653
chr10	95981875	95981959
chr8	41937528	41937604
chr18	14103265	14103376
chr15	75401837	75402002
chrY	44250966	44251055
chr12	48464704	48464796
chrY	68548281	68548366
chr12	18877549	18877631
chr14	119833719	119833795
chr8	49497745	49497842
chr7	95202349	95202436
chr15	66077642	66077721
chr9	23905642	23905736
chrX	122857832	122857920
chr12	95655161	95655240
chr14	95118367	95118478
chr2	4336473	4336567
chr15	22475007	22475083
chrY	48646400	48646553
chr14	4316690	4316771
chr8	93197863	93197956
chrX	141276548	141276633
chr13	42412334	42412417
chr1	49018288	49018408
chr13	112400985	112401080
chr14	5261152	5261239
chr1	108003374	108003454
chr5	15009452	15009545
chr14	91327828	91327911
chrX	45212373	45212468
chrY	8931445	8931526
chr6	53508627	53508704
chr18	69505992	69506071
chr5	65238760	65238845
chr5	135594118	135594203
chrY	89732117	89732220
chr10	7364708	7364808
chrY	65385019	65385101
chr14	75359461	75359546
chr3	123226096	123226177
chrY	18264439	18264537
chrX	27348042	27348132
chr1	173497186	173497354
chrY	71508489	71508592
chr7	61579833	61579912
chrUn_GL456370	13353	13494
chr17	4626174	4626521
chr5	137974817	137974927
chr1	160457441	160457520
chrX	62020729	62020826
chr9	42725420	42725542
chr3	149956612	149956697
chr5	130973936	130974012
chrY	50615575	50615657
chr13	47247507	47247637
chr10	56552716	56552798
chr9	40250732	40250854
chrY	79549412	79549509
chr4	25438129	25438209
chr7	37157124	37157201
chr5	59590079	59590174
chr8	99633716	99633823
chr15	4183550	4183626
chr8	100985947	100986029
chr9	18460261	18460436
chr3	159204569	159204645
chr2	76334870	76334947
chr12	45182266	45182342
chr15	92807381	92807458
chr14	68574417	68574493
chr6	133419566	133419646
chr9	59774643	59774719
chr4	72915751	72915835
chr16	3116513	3116598
chr1	84825951	84826039
chr1	138094787	138094868
chr8	65811580	65811657
chr11	50766513	50766589
chr16	65914001	65914096
chr6	43491898	43491978
chr5	60844185	60844264
chr8	25258681	25258766
chr10	101896906	101896989
chr15	21373911	21373997
chr12	61125105	61125192
chr16	28367154	28367240
chrY	62125339	62125417
chr8	71519493	71519575
chrY	61688713	61688789
chr15	51002980	51003059
chrX	65422739	65422816
chr17	31564751	31564972
chr14	4762512	4762604
chr18	70977856	70977952
chrY	88612211	88612320
chrX	44879155	44879238
chr13	61128815	61128910
chr18	48444871	48444949
chr10	34034564	34034648
chr3	109226988	109227064
chr2	34688183	34688268
chr7	6409820	6409897
chr18	58170463	58170539
chr18	63506137	63506218
chr14	93031357	93031434
chr8	126593991	126594071
chr13	81866585	81866661
chr3	11917804	11917885
chrX	65140194	65140276
chr18	90510092	90510336
chr7	118617124	118617241
chrY	65197039	65197131
chr10	22261469	22261554
chr6	76720531	76720607
chr7	77154480	77154557
chr18	3004796	3004939
chr3	45757631	45757719
chr1	161482974	161483056
chr4	70692811	70692897
chr5	148772797	148772876
chr7	47657559	47657642
chr5	47910191	47910270
chr7	15453277	15453371
chr5	147611450	147611586
chrX	28404092	28404169
chr12	94649328	94649422
chr10	32382169	32382260
chr11	9092554	9092630
chrY	6500732	6500829
chr10	48838745	48838843
chr6	11462466	11462544
chr12	62298694	62298771
chrY	9503172	9503262
chr6	109377675	109377756
chrY	144942	145024
chr5	57297940	57298018
chr15	96699609	96699735
chr18	62273438	62273524
chr7	4631882	4631966
chrY	34804871	34804949
chr6	24581791	24581914
chr1	23749418	23749505
chrY	13108347	13108452
chr12	69204992	69205092
chr2	164073661	164073872
chr11	98653096	98653210
chrY	64004154	64004232
chr11	87462102	87462239
chr12	66529822	66529906
chr7	58019076	58019162
chr6	78859562	78859645
chr16	93335440	93335575
chr7	69884434	69884511
chr6	111722301	111722387
chr7	99635353	99635437
chr1	111588755	111588833
chrX	127995779	127995862
chr1	48557728	48557811
chr5	137825909	137825990
chr19	59655176	59655254
chrY	84852178	84852261
chr10	119457062	119457142
chr18	11870211	11870291
chrX	116695241	116695329
chr3	47555150	47555236
chr1	29317737	29317830
chr2	29342185	29342264
chr3	96044665	96044837
chrY	70248341	70248427
chr6	119917799	119917887
chr8	20331075	20331454
chrY	85252715	85252813
chr4	93501437	93501515
chrX	30130116	30130210
chr13	32394739	32394817
chr6	82127121	82127200
chrX	8225738	8225821
chrX	87439254	87439343
chr6	62351149	62351229
chr4	67232205	67232308
chrY	85768980	85769073
chr7	22824468	22824557
chr16	24148342	24148430
chr3	23672905	23672984
chr11	100738205	100738388
chr13	21832143	21832267
chr13	106067118	106067223
chr3	17334511	17334595
chr4	155593179	155593256
chr4	77159764	77159856
chr6	124484130	124484214
chr17	43340772	43340850
chr7	94530356	94530447
chrY	63852612	63852688
chr15	32826387	32826464
chr13	70889716	70889798
chr15	22213307	22213383
chrY	88796555	88796633
chrX	127202035	127202119
chr2	61596883	61596961
chrX	26006241	26006349
chr1	3317561	3317640
chr10	119118578	119118672
chrX	44345037	44345117
chr2	155052739	155052957
chr10	102949122	102949207
chr10	124440624	124440718
chr4	138378505	138378593
chr4	132473788	132473875
chr2	147944345	147944469
chr18	79955201	79955296
chr13	35397787	35397864
chrY	38125413	38125496
chr2	69539022	69539101
chr10	12245145	12245234
chr11	36828630	36828715
chr10	91526462	91526543
chrY	77586030	77586106
chr4	151933617	151933709
chr13	108719532	108719608
chr10	68917629	68917716
chr9	30672538	30672630
chr19	35707649	35707731
chr2	95444333	95444416
chr5	6810835	6810916
chrX	94882155	94882235
chr2	16431274	16431359
chr19	47593510	47593587
chr3	96245441	96245599
chr6	130696322	130696413
chrY	83975396	83975507
chrX	16133423	16133505
chr10	11492097	11492215
chr9	85969714	85969803
chr12	43071161	43071262
chrY	73073199	73073279
chr12	95242949	95243046
chr18	14821073	14821164
chr10	106570713	106570800
chrY	56066592	56066671
chrY	28827667	28827749
chr5	62524219	62524310
chr15	63869889	63869971
chr11	90886766	90886845
chrX	115758506	115758583
chr12	102067613	102067697
chr12	50114268	50114348
chr5	59484353	59484431
chr5	100156598	100156675
chr9	81468693	81468770
chrY	53889588	53889670
chr2	7745249	7745329
chr9	17572511	17572593
chr10	5166473	5166553
chr17	54030534	54030620
chr1	129707150	129707244
chr8	126735892	126736002
chr7	5320126	5320205
chrX	120329494	120329575
chr8	59184365	59184456
chr1	156777771	156777854
chrY	36657684	36657763
chrY	1907419	1907496
chr15	12611940	12612018
chr16	71163239	71163325
chr13	33318408	33318484
chr8	67393866	67393943
chrY	90803782	90803872
chr9	88223643	88223732
chr6	93430904	93430980
chr6	111177823	111177901
chrY	21436064	21436140
chr13	114855069	114855157
chr4	79009718	79009812
chr15	86914345	86914438
chr14	5844008	5844096
chrX	65780428	65780504
chr13	55692997	55693115
chr2	93408269	93408347
chr16	17222292	17222393
chr8	5100297	5100375
chr12	101166494	101166571
chr3	154697748	154697843
chrY	33491327	33491404
chr16	12935943	12936079
chr5	126893826	126893904
chr2	161520355	161520489
chrY	75978537	75978614
chr16	60464708	60464803
chr7	109430333	109430409
chrX	56049910	56050007
chr16	7957135	7957224
chrX	120531574	120531654
chr18	9972387	9972472
chr5	15598018	15598132
chr16	74300066	74300181
chr7	43925051	43925138
chr14	73941117	73941200
chr15	99874168	99874270
chrY	90717555	90717637
chr16	41482278	41482361
chrY	82838649	82838731
chr2	42479084	42479160
chr2	40555949	40556068
chrX	102743624	102743712
chr15	68591854	68591930
chr7	86421483	86421567
chrX	12989765	12989874
chr1	113100447	113100531
chr5	89233839	89233917
chrX	73488236	73488320
chr4	117557643	117557729
chr3	128405041	128405118
chr4	135353125	135353293
chr3	71796569	71796655
chr1	76388134	76388216
chr8	81040342	81040458
chr12	33129858	33129941
chr11	90418054	90418152
chr6	147529558	147529649
chr11	105102982	105103066
chr3	139402748	139402845
chr9	97112767	97112864
chrY	86166931	86167016
chr2	124891248	124891339
chr1	159732800	159732889
chr3	140580229	140580305
chr12	54696801	54696946
chr19	23136098	23136182
chr17	31570433	31570537
chr17	18702329	18702416
chr17	38967512	38967599
chr6	103739378	103739460
chr9	91875276	91875352
chr17	58935491	58935583
chr6	141878016	141878095
chr15	6373939	6374016
chr10	39413944	39414027
chr8	7070452	7070545
chr13	78087509	78087591
chrY	86707452	86707558
chr16	45726840	45726918
chr3	137224563	137224664
chr10	15097855	15097934
chr15	22976094	22976225
chrY	37439340	37439434
chr4	58360763	58360839
chr11	16424262	16424341
chr5	81216480	81216709
chr2	100972188	100972280
chrY	57264642	57264722
chrY	47502634	47502721
chr13	67486307	67486386
chr2	41577910	41577986
chr1	41452836	41452915
chr17	38570182	38570263
chr15	49422773	49422852
chr14	118823223	118823306
chr1	98667238	98667324
chr4	65963550	65963631
chr9	15956748	15956950
chrY	81563742	81563831
chr15	92427945	92428023
chrY	80511628	80511710
chr8	5813325	5813403
chr1	161673434	161673519
chrX	45614748	45614824
chr1	190302589	190302677
chr5	70280555	70280639
chr2	152416875	152416956
chrY	50714739	50714820
chr10	47956340	47956419
chr9	93502564	93502647
chr8	83756819	83756930
chr1	137978528	137978618
chr1	189700802	189700929
chr17	71089181	71089335
chr11	65979960	65980047
chr5	119127580	119127665
chr6	102957604	102957828
chr16	34652138	34652221
chr17	75710130	75710211
chr5	102367447	102367664
chr15	19669168	19669249
chr3	124806476	124806557
chr3	91205789	91205873
chr14	44141438	44141515
chr10	12873243	12873321
chr16	8887635	8887718
chr2	158028408	158028510
chr4	52969585	52969661
chr4	150785001	150785197
chr10	68057937	68058220
chr1	164746632	164746734
chr14	76349577	76349673
chrX	131569943	131570022
chr2	84275426	84275502
chr1	42972256	42972336
chr18	14100949	14101031
chr9	91419560	91419648
chr1	48579924	48580004
chrY	62296942	62297048
chr11	58759949	58760033
chrY	73233201	73233287
chr14	39807062	39807146
chr18	3006417	3006517
chrX	111693893	111693972
chr11	34682012	34682163
chr18	74047310	74047394
chr14	119232124	119232204
chr1	151121306	151121387
chr10	79841911	79841997
chr4	36876291	36876378
chr9	96240555	96240689
chrX	26625748	26625838
chrX	116167511	116167590
chr5	64518404	64518487
chrY	51657385	51657463
chr9	76632688	76632788
chr7	88204968	88205052
chr15	60719985	60720064
chr13	65831395	65831473
chr5	81957105	81957190
chr9	20159645	20159723
chrY	21249710	21249792
chr12	49515231	49515311
chr11	45008568	45008650
chr6	26454936	26455022
chr4	113539844	113539923
chr14	83372652	83372736
chr19	23061229	23061354
chrY	23877370	23877464
chr13	117727180	117727292
chr7	3279140	3279226
chr6	73520035	73520115
chrY	54177754	54177846
chr7	127671478	127671583
chrUn_GL456370	14429	14552
chr2	97036198	97036296
chr1	113824654	113824732
chr9	81225118	81225202
chr12	98905310	98905386
chr10	24127997	24128076
chrX	7582638	7582725
chr5	55968901	55968978
chr11	31671190	31671275
chr5	115631808	115631888
chr6	136715048	136715133
chr1	45836146	45836223
chrX	56170096	56170200
chr1	192810413	192810510
chr14	65642514	65642595
chr10	11572333	11572414
chr15	14471248	14471328
chrX	138430726	138430804
chr3	96240274	96240385
chr7	24920598	24920689
chr12	113203427	113203516
chr19	20018435	20018528
chr3	119238324	119238406
chr16	32730220	32730302
chr6	110307527	110307603
chr9	81745908	81745984
chr3	114810323	114810399
chrY	62793312	62793406
chr2	89367937	89368029
chr3	72231359	72231438
chr16	81306330	81306409
chr1	100240440	100240524
chr2	4516041	4516127
chr11	77169999	77170081
chr3	150325421	150325497
chr5	51543302	51543381
chrY	5968707	5968790
chr5	58898482	58898567
chr16	80055384	80055471
chrX	115362296	115362378
chr18	53434353	53434445
chrY	12645730	12645835
chr4_JH584294_random	123812	123894
chrX	68060845	68060925
chr14	82667966	82668042
chr4	78043946	78044052
chr16	7325875	7325954
chr1	188465785	188465865
chr9	10704334	10704428
chr9	32905594	32905681
chrUn_GL456370	14080	14182
chr14	85814336	85814431
chr11	36854665	36854747
chrX	114928948	114929026
chr9	56223829	56223909
chr15	92137713	92137839
chr4	118300414	118300490
chrX	119579586	119579668
chrY	68216309	68216392
chr9	45708188	45708287
chr13	27600713	27600796
chr12	49825551	49825635
chr13	82752432	82752518
chr10	49738522	49738620
chr10	17149869	17149945
chrX	151993572	151993655
chr2	129460988	129461075
chr18	88049549	88049625
chr15	4248831	4248920
chr18	70949483	70949561
chr6	75086923	75087008
chr6	130656817	130656898
chr3	36727822	36727901
chrY	7020240	7020329
chr11	25218734	25218811
chrY	48363495	48363652
chr4	77814921	77815017
chr8	20330856	20330935
chr18	29870294	29870375
chrX	28460807	28460883
chrY	20748854	20749034
chr1	108450985	108451062
chr2	159097902	159097980
chr16	25059296	25059443
chr2	145366257	145366343
chr11	112167735	112167816
chr12	39722080	39722158
chr8	48234316	48234395
chrX	48916190	48916270
chr7	31971816	31971952
chr7	17463634	17463745
chr8	69843426	69843516
chr14	113133441	113133523
chrY	48962876	48962984
chr15	80032030	80032114
chr18	63007521	63007604
chrY	27481079	27481161
chr15	69392533	69392645
chr1	109881146	109881225
chr1	111143208	111143289
chr6	69210110	69210192
chr12	15973862	15973941
chr10	68854835	68854933
chr4	47390851	47390972
chr5	42176590	42176682
chr4	80185222	80185300
chr4	27283787	27283864
chr14	90138659	90138737
chr11	67355162	67355245
chr3	111167458	111167565
chrX	61361502	61361581
chr4	123674476	123674567
chr6	103797673	103797752
chr16	26929719	26929797
chr3	40915267	40915356
chr11	17443090	17443169
chrY	69041768	69041875
chr5	59348262	59348339
chr16	85279665	85279752
chr18	88344245	88344326
chr12	49243376	49243455
chrY	11717611	11717692
chr11	117963444	117963524
chr5	123675187	123675319
chr6	20565684	20565782
chrY	52431948	52432033
chr7	87267213	87267297
chrY	90740762	90740889
chrY_JH584301_random	59777	59860
chr12	12513425	12513502
chr3	45983647	45983724
chr14	82391937	82392032
chr6	41230161	41230240
chrY	72593918	72594028
chr15	22235318	22235401
chrX	82382030	82382107
chr7	60609320	60609401
chr6	130871316	130871418
chr2	36644102	36644182
chrX	126775379	126775466
chr9	90739364	90739484
chr15	41742903	41742984
chr14	38639333	38639423
chr15	88751529	88751650
chr10	81384206	81384348
chr5	57051299	57051385
chrY	74477824	74477955
chr3	150217952	150218053
chr1	49332608	49332686
chr2	158079413	158079503
chr14	10401356	10401435
chr10	125127075	125127151
chr1	109338095	109338177
chrUn_GL456367	13136	13258
chr14	117087300	117087385
chr10	70222372	70222458
chr11	48308184	48308266
chr9	47583637	47583716
chr1	78202361	78202439
chr16	73774080	73774174
chr11	31323657	31323741
chr14	95614532	95614623
chr10	48378564	48378647
chr6	45899748	45899825
chr15	39454959	39455049
chrX	76598914	76599002
chr4	71079973	71080058
chr18	46525840	46525920
chr5	7234544	7234620
chr8	29790815	29790918
chr6	7790589	7790669
chr2	99578010	99578094
chr13	87877932	87878037
chrX	24212005	24212089
chr18	44754610	44754690
chr5	80497435	80497511
chr14	98644544	98644625
chrY	19911794	19911956
chr3	57166012	57166090
chr1	14628309	14628393
chr2	77632577	77632668
chr10	97519535	97519620
chrX	29001051	29001132
chr8	35561882	35561965
chr7	75495123	75495204
chr17	9419323	9419403
chr18	28303263	28303352
chr2	128818257	128818435
chr10	115898434	115898525
chr1	121878537	121878613
chr2	110825310	110825419
chr7	63896953	63897203
chr3	119056535	119056633
chr12	95596799	95596888
chrY	85408554	85408648
chr12	93216679	93216762
chr14	120223253	120223329
chr3	56623359	56623456
chr11	15209026	15209103
chrX	54816123	54816245
chrY	61153879	61154037
chr6	35419270	35419346
chr6	132286862	132286944
chr10	45246898	45246983
chr8	5213118	5213223
chr9	107033233	107033312
chr11	16276533	16276609
chr1	153679367	153679486
chr5	41081404	41081497
chr15	88875790	88875937
chrY	72944860	72944942
chr14	59518980	59519061
chr15	96477481	96477571
chr4	70920763	70920848
chr6	26022536	26022621
chr15	17325668	17325749
chr1	40102176	40102268
chr9	16683462	16683556
chr1	194417625	194417716
chr1	148401805	148401881
chrX	129032832	129032909
chr5	40324321	40324398
chr7	37581558	37581642
chr1	92820856	92820937
chr16	3349969	3350418
chr7	38084903	38085062
chr9	3364587	3364688
chr14	107307631	107307711
chr11	38576121	38576202
chrX	26511769	26511847
chr6	60031628	60031716
chr16	75873022	75873117
chr3	53476374	53476450
chr8	58517835	58517962
chrX	86545629	86545710
chr3	124293790	124293917
chr15	19676306	19676391
chrX	59233793	59233895
chrX	117915641	117915726
chr9	7942403	7942491
chr10	74428696	74428783
chrX	153587018	153587100
chr19	51169258	51169346
chrX	141950086	141950175
chr5	59636305	59636386
chr17	6841874	6841954
chrY	22211134	22211257
chr19	14239954	14240037
chr7	50594539	50594628
chrX	122082801	122082877
chr14	82501564	82501642
chrX	36878772	36878943
chr6	74136619	74136713
chr15	14306368	14306445
chr9	32218359	32218440
chr17	10220878	10220958
chrY	47218465	47218552
chr6	55008999	55009081
chr2	161804964	161805058
chr2	163596144	163596266
chrY	7800497	7800579
chr10	59574984	59575070
chr14	92471149	92471229
chr3	128533455	128533535
chr7	34566222	34566298
chr16	61974114	61974195
chrY	51892373	51892449
chrY	51382874	51382958
chr16	66512918	66512994
chr10	26386534	26386617
chrX	77755336	77755436
chr16	80625415	80625499
chr6	70087638	70087731
chr3	126574439	126574515
chr3	44472369	44472461
chr3	11580738	11580814
chrY	32568594	32568773
chr18	49897512	49897602
chr10	83859318	83859397
chr16	39654944	39655036
chr2	92093640	92093725
chr11	106788634	106788714
chr15	19381930	19382010
chr13	60796149	60796226
chr9	48740186	48740394
chrY	74217614	74217715
chr2	45979163	45979244
chr17	4271220	4271299
chrY	73016199	73016287
chr13	89788031	89788138
chrY	63335010	63335089
chr9	56223635	56223729
chr13	27821386	27821463
chr14	83725439	83725516
chr19	8801523	8801608
chr14	30547328	30547433
chr5	120994348	120994443
chrY	42067432	42067510
chr2	108486544	108486620
chr17	77024801	77024878
chr4	24105334	24105432
chr6	110738738	110738826
chr4	143791182	143791267
chr18	54369734	54369816
chr16	45258091	45258169
chr3	27707245	27707323
chr17	22737069	22737145
chr1	25710975	25711079
chr17	67301808	67301884
chr15	36863099	36863175
chr2	38511090	38511193
chr6	16542500	16542576
chr14	95585041	95585144
chr4	38114646	38114723
chr8	74448768	74448848
chr6	94700319	94700462
chr12	7005257	7005340
chr17	75691671	75691776
chr9	41769661	41769765
chr6	23437002	23437079
chr12	19411632	19411711
chr14	74002917	74003006
chr12	75941454	75941530
chr13	98263009	98263142
chr19	31188379	31188465
chr15	51322214	51322290
chr6	142704789	142704867
chr2	44494012	44494089
chrY	52787355	52787439
chr14	110788122	110788204
chr4	135615041	135615120
chr3	33983747	33983829
chr1	21501614	21501694
chr6	9350682	9350762
chr9	82015576	82015662
chr16	67595989	67596073
chr5	141170709	141170790
chr9	86410911	86411013
chr3	43832458	43832535
chr14	95559910	95559987
chrX	86551723	86551804
chrY	65715023	65715111
chr10	93982288	93982368
chr5	8693772	8693856
chr5	60765485	60765562
chr14	35688659	35688771
chr3	117779996	117780074
chr10	69614509	69614595
chr8	126807656	126807788
chr12	39007950	39008032
chrX	32297471	32297555
chr17	16600447	16600533
chr4	150685309	150685452
chr19	23135770	23135930
chr6	133545381	133545470
chr11	25225210	25225287
chr14	47629453	47629536
chr18	12102667	12102745
chr7	59640333	59640415
chr17	67741422	67741519
chrX	18656212	18656295
chr14	102704191	102704270
chrY	17929586	17929675
chr13	29135411	29135487
chrX	167128796	167128875
chr8	63116257	63116361
chr7	68674493	68674582
chr18	50763460	50763542
chr10	106943842	106943921
chrY	67022738	67022819
chr6	99442828	99442905
chr15	79473425	79473538
chr6	11652958	11653040
chr3	96263283	96263423
chrX	123596321	123596403
chrUn_GL456370	11292	11384
chr5	103278602	103278686
chr10	9987325	9987441
chr17	91897209	91897292
chr13	12547500	12547592
chr4	56981980	56982057
chr8	20328949	20329062
chrY	15168750	15168841
chr15	14969138	14969230
chr14	123437835	123437912
chrUn_GL456367	9467	9589
chr15	95191858	95191953
chr4	83141509	83141640
chr6	85162262	85162339
chrX	148535005	148535084
chr3	142450524	142450610
chr14	104715792	104715930
chr3	46052855	46052931
chr18	51783543	51783644
chr11	15678560	15678637
chr10	73585746	73585846
chrX	114096165	114096243
chrY	23330588	23330668
chr14	85654793	85654879
chr14	111260249	111260325
chr15	25255552	25255628
chr3	73082259	73082339
chrY	17521357	17521448
chr5	36630564	36630727
chr7	101324281	101324464

## Sheet: gluc_GRBS
chr	start	end						Motifs:
chrY	17929590	17929673						1	NFAT5	1e-366
chrY	142019	142145						2	Hnf4a	1e-353
chr12	31538517	31538593						3	GFX	1e-350
chr16	87611656	87611811						4	Nkx2.1	1e-344
chr3	92611962	92612042						5	SIX1	1e-314
chrY	50118988	50119063						6	Hoxd12	1e-275
chr18	63544104	63544247						7	FOSL1::JUND	1e-239
chrUn_JH584304	105560	106089						8	Nkx2-1	1e-219
chrUn_JH584304	108759	109387						9	Atf1	1e-182
chr7	99635362	99635438						10	NFATC4	1e-163
chr9	41769666	41769763						11	NFAT(RHD)	1e-113
chr3	75750752	75750828						12	Tbp	1e-33
chrX	89982355	89982432						13	NRF1	1e-18
chrY	51002835	51002936						14	PRDM1	1e-17
chrUn_JH584304	113228	113349						15	ZNF652	1e-13
chr3	124293800	124293914
chr16	3114930	3115083
chrX	117915648	117915727
chr6	72173307	72173398
chr13	96743044	96743172
chrUn_JH584304	104187	104292
chr6	9350682	9350766
chr8	122281386	122281490
chr12	31092030	31092121
chr17	82957270	82957356
chr13	114246237	114246346
chr11	15209032	15209107
chr1	28020975	28021060
chr17	16600454	16600530
chr3	10744089	10744165
chrUn_JH584304	99165	99272
chrY	61753078	61753154
chr5	14907596	14907720
chr5	36630578	36630713
chr7	127671479	127671568
chrUn_JH584304	110739	110835
chr12	4782370	4782453
chr3	96839815	96839899
chr10	95816821	95816896
chr4	79509654	79509729
chrY	8408856	8408933
chr7	98392637	98392748
chr2	91605995	91606089
chr2	161520352	161520487
chr11	34682009	34682200
chr12	35325896	35325981
chr13	77863816	77863920
chrY	62793313	62793407
chr5	81216480	81216705
chr16	81306333	81306408
chr9	122907206	122907284
chr10	80398847	80398978
chr12	61887327	61887403
chr17	26269663	26269842
chrY	50173581	50173670
chr18	3004788	3005037
chr2	181931557	181931638
chr18	22629399	22629475
chrUn_JH584304	106467	106566
chr17	24221430	24221536
chr12	35035016	35035091
chr2	150488142	150488224
chr12	25903269	25903355
chr16	75170263	75170338
chr9	86410915	86411015
chr8	121563073	121563310
chr17	45569668	45569751
chr4	132473786	132473872
chr3	60382335	60382410
chr8	120431976	120432071
chr6	45254668	45254743
chr16	60012933	60013019
chr13	33318386	33318469
chr5	121837132	121837243
chrY	64278650	64278823
chrY	86609582	86609659
chr19	11261853	11261933
chr2	82702187	82702267
chr4	143791189	143791267
chr16	80767596	80767677
chrX	29412733	29412808
chr17	20220185	20220266
chr7	59640338	59640417
chr2	49332870	49332961
chr9	3022485	3022586
chr4	77815109	77815187
chr7	72137008	72137083
chrY	88451686	88451764
chr8	83756773	83756946
chrY	37182011	37182093
chr9	3029449	3029543
chr16	67400196	67400272
chr9	5117156	5117335
chr5	16688992	16689081
chr10	88813483	88813558
chr8	44169109	44169195
chr1	49018291	49018396
chr13	119596812	119596932
chr14	38913548	38913632
chrY	63624128	63624214
chr5	137974845	137974999
chr5	6081456	6081540
chr17	23134898	23134974
chr1	137978528	137978611
chr2	77832743	77832818
chrX	20365498	20365583
chrUn_JH584304	90089	90263
chr4	39223073	39223156
chr9	3033140	3033275
chr7	118893859	118893970
chrUn_JH584304	103171	103646
chr4	100367795	100367897
chr2	164455816	164455956
chrY	67526835	67526910
chr9	78478629	78478797
chrY	19881356	19881443
chr2	40556938	40557094
chr15	22976104	22976224
chr11	87471356	87471630
chr8	116551308	116551383
chr14	91609907	91609995
chr11	69096977	69097170
chr18	11756463	11756545
chr5	125273889	125274009
chr4	67896975	67897050
chr4	37115982	37116062
chr6	142595094	142595169
chr18	3006421	3006522
chr5	55025337	55025418
chr9	3012132	3012458
chr8	49497746	49497834
chrY	72871333	72871417
chr10	87154707	87154782
chr4	35226585	35226698
chrY	74404921	74405000
chr4	58360761	58360837
chr8	115557418	115557493
chr17	75691687	75691769
chr1	30950086	30950221
chr5	140118094	140118226
chr10	9987329	9987443
chr15	63869891	63869967
chr7	52602838	52602913
chr11	58759950	58760025
chr7	32658955	32659030
chr15	47569706	47569790
chr3	25800914	25800989
chr4	52069943	52070026
chr5	102367453	102367668
chr9	3013731	3013866
chr18	53434363	53434440
chr15	26123470	26123553
chr13	35016091	35016239
chrX	91919360	91919438
chr4	83141503	83141603
chr5	16851772	16851860
chr5	12122026	12122101
chrY	8931444	8931519
chr8	44135788	44135877
chr9	78479643	78479728
chr15	23614712	23614789
chr16	71671402	71671483
chr2	167844626	167844876
chr4	104671820	104671913
chr2	85575822	85575907
chr9	3009728	3010046
chrY	49677232	49677333
chr1	50409125	50409208
chr19	32389127	32389202
chr9	42725421	42725543
chr8	7070453	7070546
chr19	20819542	20819639
chr11	120991310	120991437
chr9	3017851	3018094
chr6	60296079	60296157
chr10	51241726	51241806
chrUn_JH584304	97068	97207
chr6	110039629	110039715
chrX	26901091	26901196
chr9	5860713	5860802
chr13	78087505	78087592
chr7	127195995	127196123
chr2	38511105	38511190
chr16	93335430	93335573
chr1	78719818	78719893
chrUn_JH584304	78938	79048
chrY	13126261	13126477
chr4	54884808	54884897
chrX	46468970	46469077
chr8	98240195	98240272
chr5	15598002	15598114
chrY	52599358	52599440
chr7	54898976	54899053
chrUn_GL456370	11582	11760
chr17	39952460	39952568
chr3	59459177	59459257
chr12	60856073	60856150
chr17	61516525	61516602
chrY	82838650	82838728
chr12	93576987	93577203
chr7	32885840	32885932
chrY	78812957	78813035
chr15	24722072	24722165
chr7	62091396	62091474
chrX	111693891	111693967
chr3	56623366	56623454
chrX	12989767	12989871
chr18	74047306	74047393
chr15	54752884	54752960
chr17	93120422	93120503
chr16	53947834	53947918
chr16	3116198	3116429
chr2	75281216	75281306
chr13	83637411	83637488
chr4	85199312	85199387
chr16	96145180	96145392
chr4	76962803	76962889
chrX	87186537	87186617
chr7	101081291	101081372
chr6	135595819	135595908
chr19	17927214	17927348
chr9	16683463	16683557
chr3	96245498	96245593
chr6	37751825	37751908
chr16	12935945	12936078
chr13	3374204	3374321
chr7	14723440	14723531
chr4	29952038	29952113
chr3	111983869	111983947
chr2	15485399	15485511
chrY	13514490	13514569
chr11	31323659	31323741
chr9	3025015	3025160
chrY	54177754	54177843
chrY	56750737	56750824
chr17	45571519	45571609
chr10	53782959	53783038
chr9	3014008	3014444
chr7	127458018	127458097
chrX	109948822	109948898
chr6	40629424	40629499
chrX	43686075	43686150
chr10	95142916	95142999
chr10	34034562	34034643
chr17	19707721	19707796
chr1	33096778	33096853
chr11	28023278	28023355
chrY	34438998	34439184
chrX	65140194	65140269
chr6	69525502	69525582
chrY	12937721	12937810
chr9	3002690	3002767
chr6	11652961	11653040
chr10	73202624	73202831
chr2	10402342	10402430
chr8	89279913	89280055
chr14	114616455	114616530
chrY	48646399	48646550
chr6	39446816	39446891
chr9	124424662	124424799
chrUn_JH584304	106822	106907
chr3	21045198	21045275
chr11	12803606	12803681
chrX	82382034	82382109
chr1	80884214	80884290
chr5	148772795	148772870
chr5	132379559	132379643
chrUn_GL456370	13635	13757
chr2	77632576	77632659
chr4	86273176	86273251
chr17	19457812	19457890
chr18	54646816	54646948
chr14	104715796	104715939
chr9	110333221	110333361
chr12	90122083	90122173
chrY	54406594	54406733
chr8	46876159	46876255
chr9	3028076	3028199
chr17	32700543	32700628
chrY	62756481	62756557
chrUn_JH584304	77440	77568
chrY	51958421	51958501
chr10	19159220	19159304
chrUn_JH584304	89354	89477
chrUn_GL456370	40	129
chr4	71624026	71624112
chrY	17821363	17821461
chr3	62349378	62349462
chr12	92733160	92733254
chr4	122122886	122122982
chr15	23070308	23070391
chrY	63046954	63047039
chr12	66529823	66529898
chr13	61128814	61128908
chr15	14471256	14471332
chr17	92580720	92580815
chrX	62880400	62880504
chr9	81898336	81898415
chrUn_JH584304	91081	91596
chr7	23641012	23641105
chr8	20328925	20329061
chr3	70597344	70597431
chr10	74428696	74428786
chrX	153587024	153587099
chrUn_JH584304	69338	69853
chrX	147023370	147023445
chrX	81398109	81398184
chrUn_JH584304	107206	107519
chr17	56199998	56200087
chr16	42999118	42999201
chr11	69098786	69098889
chr2	4336476	4336559
chr5	87011640	87011728
chr16	26913742	26913827
chr9	3006708	3006883
chrUn_JH584304	84237	84355
chr17	28518053	28518281
chr7	19033577	19033663
chrY	85408557	85408645
chr7	31926527	31926602
chr4	70692809	70692894
chr3	63964763	63964874
chr17	7956508	7956621
chrY	15199225	15199390
chr3	61784688	61784767
chr7	57273132	57273207
chr15	21373911	21373993
chrX	35271075	35271153
chr1	109563527	109563602
chrY	35880666	35880744
chr16	28367156	28367235
chrY	18264441	18264535
chr8	69843424	69843510
chr13	41605818	41605953
chrX	83751874	83751950
chr8	71519494	71519570
chr7	61579830	61579912
chr14	118952345	118952461
chr17	86503641	86503726
chr16	74300085	74300182
chr14	115499415	115499494
chr12	115413716	115413802
chr8	5213118	5213213
chrY	50426941	50427030
chr12	81278695	81278814
chr10	79682036	79682148
chr12	15973861	15973938
chrY	50615575	50615655
chr13	82752438	82752524
chr8	38267859	38267936
chrY	44250968	44251055
chr12	48464704	48464794
chr9	40250734	40250849
chrY	68548283	68548364
chrX	128691949	128692028
chr6	45772418	45772506
chr18	63506136	63506214
chrX	78214585	78214660
chr9	23905643	23905732
chr16	87189997	87190086
chr15	62217033	62217164
chr14	70336585	70336660
chr10	72262504	72262582
chr10	102949116	102949205
chr9	18460263	18460431
chr5	59348260	59348337
chr3	140431696	140431775
chrX	61050486	61050569
chr2	129460988	129461069
chr7	93718968	93719044
chr15	81839694	81839922
chr4	15480720	15480802
chr6	133419566	133419644
chr4	72915750	72915834
chr13	112400985	112401081
chr14	5261149	5261240
chr10	72297190	72297342
chr10	89157110	89157187
chrX	45212374	45212466
chr6	43491898	43491977
chr9	3021527	3021709
chr4	67232204	67232308
chr12	61125108	61125187
chrUn_JH584304	79146	79435
chr15	32593582	32593660
chrY	9503173	9503259
chr5	51289366	51289453
chrX	27348044	27348131
chr5	57297940	57298015
chr12	72398199	72398277
chrUn_JH584304	107608	107729
chr17	4626170	4626525
chrY	27481080	27481156
chr9	3020200	3020283
chr18	70977860	70977952
chr10	125534361	125534438
chr6	69210109	69210190
chrY	64004154	64004229
chr4	49338146	49338276
chr12	18877552	18877631
chr17	72887899	72887979
chr9	114982559	114982645
chr7	37581558	37581637
chrUn_JH584304	80313	80846
chr4	25438132	25438207
chrUn_JH584304	88718	88806
chr9	8606687	8606777
chr5	144255080	144255224
chr10	22261469	22261551
chr8	100985950	100986026
chr8	81040362	81040461
chrUn_JH584304	81570	81715
chr19	59655175	59655252
chr18	79955206	79955285
chr10	119457063	119457138
chrUn_JH584304	109975	110469
chr3	47555151	47555232
chr1	29317738	29317825
chrUn_JH584304	86364	86545
chr9	3003279	3003720
chr15	92807380	92807459
chrY	70248341	70248423
chr4	138217054	138217160
chr6	119917801	119917882
chrUn_GL456392	23051	23336
chr3	45757630	45757715
chr13	42412335	42412417
chr1	84825952	84826038
chr5	147611444	147611590
chr5	123675291	123675419
chr19	51169257	51169342
chr4	150685155	150685434
chr8	25258683	25258764
chr6	53508628	53508704
chr13	112578203	112578297
chr10	48838745	48838842
chr10	7364708	7364809
chr1	181256982	181257108
chr12	62298692	62298770
chrX	48916191	48916268
chr5	126893822	126893901
chr18	62273440	62273521
chr6	24581792	24581910
chrY	53117314	53117400
chr5	146379563	146379656
chrX	62020734	62020823
chrX	77755345	77755436
chr3	126574442	126574521
chr2	134544635	134544737
chrX	146335451	146335526
chr16	85279676	85279754
chr19	23134950	23135060
chrUn_JH584304	93027	93253
chr5	46546243	46546318
chr1	106050940	106051015
chr9	10704328	10704403
chr16	82226096	82226171
chrX	26006242	26006346
chr1	37360983	37361077
chrUn_JH584304	96005	96252
chrX	65324114	65324190
chr1	111588756	111588831
chr5	59590083	59590171
chr9	3009302	3009632
chr5	137825911	137825986
chr14	83725442	83725521
chrY	69041768	69041872
chr3	140580226	140580301
chrUn_GL456370	14145	14247
chr11	97362176	97362334
chr14	68574418	68574495
chr1	161482974	161483056
chr17	31570428	31570541
chr10	12245146	12245228
chr7	47657560	47657641
chrX	29001051	29001128
chr10	32382171	32382259
chrX	30130116	30130207
chr11	14495335	14495413
chr5	135594121	135594203
chrUn_JH584304	103844	104013
chr9	3012755	3013086
chrUn_JH584304	68951	69171
chr3	123226097	123226179
chrY	62125340	62125418
chr3	17334512	17334593
chr14	4762517	4762602
chr15	10157730	10157809
chrY	13108348	13108453
chr9	64914092	64914228
chr11	90886764	90886843
chr9	3011674	3011846
chr15	14524448	14524663
chr16	3114605	3114720
chr9	3006258	3006503
chr14	93031359	93031434
chr2	7745249	7745326
chr3	11917807	11917884
chrX	122857837	122857921
chrUn_GL456392	21964	22352
chr17	54030531	54030620
chr7	118617130	118617239
chr14	95118375	95118477
chr3	35457731	35457823
chrUn_JH584304	71216	71482
chr6	147529556	147529646
chrY	84852181	84852257
chr13	52154330	52154413
chr18	44754610	44754689
chr6	102957615	102957813
chrX	116695245	116695326
chr1	159732802	159732885
chr17	87433588	87433688
chrY	36657681	36657761
chrX	59233792	59233886
chrUn_JH584304	72129	72302
chr16	3116513	3116603
chr9	3030588	3030737
chr5	60844189	60844264
chr10	115898434	115898525
chr2	147944386	147944589
chr9	30672539	30672628
chr1	101433176	101433263
chr6	11462469	11462544
chrUn_JH584304	100392	100489
chr5	6810836	6810912
chr4	145280931	145281062
chr2	163596140	163596283
chr9	3031590	3031838
chr17	38001974	38002082
chrY	33491325	33491401
chr3	96044663	96044759
chrY	83975400	83975507
chr10	11492098	11492212
chr18	9972388	9972467
chrY	73073199	73073278
chr4	77159766	77159855
chrUn_JH584304	70256	70428
chr7	28811350	28811445
chr9	3013182	3013327
chr15	81858282	81858366
chr7	94530355	94530447
chrY	63852613	63852688
chr12	69204994	69205092
chr2	164073690	164073873
chr2	161804965	161805054
chr6	51462986	51463193
chr2	126283808	126283888
chr1	113100447	113100527
chr5	89233839	89233914
chrX	44345037	44345117
chrX	127995782	127995861
chr4	117557640	117557728
chr3	114413770	114413845
chr1	129707149	129707243
chr9	96240555	96240672
chrY	65197043	65197126
chrUn_JH584304	86650	86747
chrY	86166934	86167009
chr18	11870212	11870292
chrY	1907418	1907495
chr13	91223975	91224119
chr9	48740190	48740387
chr17	18702325	18702416
chr6	141878015	141878091
chrY	77586031	77586106
chr17	31855937	31856033
chrX	141950087	141950172
chr10	68917629	68917715
chr18	51783541	51783639
chr2	95444333	95444416
chr10	68057939	68058211
chr11	16589223	16589327
chr14	5844009	5844093
chr4	113807769	113807845
chr13	95855701	95855817
chr16	17222286	17222393
chrY	85768984	85769071
chr16	24148345	24148429
chr6	130696323	130696414
chr7	68674497	68674589
chrUn_JH584304	75620	75712
chr14	95614525	95614615
chrUn_JH584304	104394	104686
chr4	141929099	141929182
chrY	37439339	37439431
chr6	90463644	90463740
chr12	95242947	95243049
chr7	43925053	43925133
chrY	17521359	17521440
chr6	55008999	55009079
chr15	99874166	99874268
chrY	88612215	88612320
chr8	84390013	84390091
chr7	104427999	104428084
chr17	71089175	71089386
chr15	36608398	36608563
chr2	40555931	40556084
chr6	78859568	78859643
chr1	142068867	142068954
chr12	102067614	102067697
chr12	50114268	50114347
chr2	162986062	162986280
chr5	100156599	100156674
chrX	73488235	73488319
chr4	141545880	141545963
chr10	47956339	47956416
chrUn_JH584304	74933	75102
chr13	23698463	23698601
chr4	138378502	138378596
chr14	74002921	74002998
chr2	4516037	4516124
chr15	60468235	60468324
chrUn_JH584304	101778	101861
chr8	59184369	59184456
chrY	38125418	38125493
chr7	17463639	17463730
chr8	20331078	20331472
chrY	72593916	72594025
chrY	85252723	85252808
chr5	105367389	105367493
chr6	103739377	103739460
chr8	40660446	40660574
chr12	94649333	94649424
chrY	64579578	64579656
chr17	58935492	58935581
chrUn_JH584304	95776	95867
chr16	8887636	8887713
chr9	46012624	46012737
chr4	79009721	79009809
chrY	66962973	66963048
chr5	15517795	15517933
chrY	86707455	86707556
chrUn_GL456370	14541	14703
chrY	56241290	56241366
chr8	5100296	5100377
chr18	47729951	47730034
chr15	36599262	36599362
chr7	8078204	8078318
chr8	126807647	126807762
chrX	56049909	56050010
chr9	85969717	85969801
chr12	43071166	43071264
chr16	50165033	50165108
chr6	124484131	124484217
chr12	46344541	46344617
chr5	110117756	110117924
chr4	126677546	126677629
chrUn_JH584304	97391	97557
chr9	3026313	3026477
chr14	73941118	73941199
chr17	38570184	38570259
chrUn_JH584304	79559	79698
chr13	98263016	98263149
chr5	17468197	17468278
chrY	80511627	80511710
chrX	102743624	102743712
chr1	49882693	49882769
chr5	59484352	59484434
chr11	120319862	120319946
chr15	101266754	101266889
chr9	3020463	3020637
chrX	119862777	119862868
chr16	3349972	3350255
chr7	5609763	5609843
chr3	71796574	71796651
chr9	6106242	6106337
chrX	124238527	124238641
chr1	76388135	76388216
chr13	38782543	38782621
chr11	105102974	105103076
chr3	139402750	139402842
chr7	5320126	5320207
chrUn_GL456389	10600	10701
chr1	156777772	156777854
chr5	81957105	81957186
chr2	69539025	69539101
chr16	71163242	71163324
chr17	38967517	38967594
chrUn_JH584304	112909	113115
chr14	83372653	83372731
chrUn_JH584304	78609	78765
chr6	26111993	26112068
chr6	91683956	91684059
chr6	111177826	111177901
chr2	180552317	180552393
chr1	164746631	164746731
chr2	177734911	177734987
chr12	101166493	101166573
chr19	61305137	61305223
chr2	97036202	97036289
chr10	15097855	15097933
chrX	131569943	131570019
chrUn_JH584304	92625	92869
chr11	36854664	36854742
chr7	4631890	4631967
chr9	91419559	91419648
chr15	79473426	79473515
chr9	3007552	3007627
chrY	47502636	47502722
chr10	106570714	106570801
chr1	41452834	41452917
chr14	118823226	118823303
chr5	62524222	62524306
chr10	11572333	11572409
chr6	16305581	16305668
chrX	151993570	151993650
chr8	63116258	63116359
chr6	130656815	130656894
chr11	117849159	117849315
chr15	68591854	68591932
chr8	5813324	5813404
chr7	86421488	86421565
chr1	161673434	161673519
chrUn_JH584304	94610	94711
chr5	121660503	121660586
chr19	20018434	20018528
chrY	56010013	56010092
chrY	90740751	90740902
chr10	79841911	79841995
chr10	64347083	64347161
chr1	100240441	100240520
chrUn_JH584304	88243	88336
chrUn_JH584304	91971	92077
chr12	67059334	67059492
chr9	76632687	76632788
chr5	119127581	119127664
chrX	120329497	120329576
chrY	55091623	55091699
chrX	115362296	115362374
chr13	52180144	52180235
chr6	14667530	14667605
chr15	19669169	19669248
chr19	23135732	23136016
chr14	82667962	82668043
chr6	44297971	44298053
chr6	82127127	82127202
chr10	39413949	39414024
chrX	106841903	106841999
chrY	74477825	74477946
chr6	90435450	90435567
chr10	68854834	68854929
chr15	36595840	36596017
chr13	112594702	112594787
chr16	60464711	60464803
chrUn_GL456392	22547	22786
chrX	114928946	114929025
chr2	155052783	155052969
chr15	92137714	92137837
chr3	57420340	57420430
chr2	100972189	100972281
chrUn_JH584304	88480	88627
chr13	67486310	67486385
chr9	45708189	45708282
chr13	85391849	85391925
chrY	62296944	62297044
chrX	138430727	138430802
chrY	81563746	81563829
chr15	92427948	92428023
chr5	13375948	13376073
chr7	24920588	24920691
chr14	22302632	22302710
chr10	119118584	119118675
chr9	3013416	3013501
chr3	72231357	72231438
chr1	151121307	151121385
chrY	66731694	66731784
chr11	94134954	94135040
chrUn_JH584304	82118	82473
chr10	124440629	124440721
chr1	189700805	189700929
chr14	112731668	112731745
chr11	65979967	65980042
chr9	97112772	97112860
chr2	124891242	124891346
chr6	4559791	4559868
chr9	3024083	3024225
chr3	124806477	124806558
chr4	113539845	113539921
chr3	91205791	91205874
chr9	21628726	21628803
chrUn_JH584304	90693	90788
chr4	78043948	78044050
chr15	86914351	86914439
chr16	7325871	7325956
chrUn_JH584304	77924	78395
chr14	76349578	76349675
chr1	49716872	49716947
chr10	24127999	24128074
chr9	123924488	123924564
chr11	67355163	67355240
chr1	42972258	42972337
chr3	111167470	111167559
chr5	115631751	115631913
chrY	57264645	57264724
chr8	5814188	5814308
chr6	37686106	37686235
chr3	44472371	44472450
chrX	56170097	56170200
chr15	49422776	49422852
chr1	98667244	98667322
chrUn_JH584304	99946	100114
chr15	4248831	4248917
chr6	105782719	105782798
chrUn_JH584304	98097	98447
chr12	68110126	68110201
chr9	3034370	3034525
chr9	3008464	3008771
chr15	102018114	102018222
chr12	113203428	113203514
chrY	48363488	48363657
chr5	70280556	70280642
chr2	89367940	89368026
chr15	15947209	15947288
chr10	27546579	27546660
chr2	174146485	174146575
chr2	159097903	159097978
chr16	25059308	25059433
chrY	51657387	51657464
chr5	58898482	58898566
chr14	82391937	82392028
chrY	21249711	21249793
chr12	49515235	49515310
chrY	12645732	12645831
chr10	48553932	48554011
chr14	113133442	113133520
chrX	164668813	164668888
chr17	66678911	66678991
chr9	3023829	3023915
chr8	20328770	20328853
chr13	117727179	117727293
chr1	109881143	109881225
chr4	49408182	49408322
chr4	65177591	65177691
chr13	49482863	49482979
chrUn_JH584304	93354	93471
chrY	80934295	80934383
chr2	158079417	158079496
chr4	70920764	70920841
chrUn_GL456367	8427	8554
chr3	154697751	154697846
chr9	32905595	32905680
chrUn_GL456367	13141	13256
chr14	85814337	85814432
chrX	7582642	7582727
chrY	51382873	51382952
chr9	3033688	3034045
chrUn_JH584304	73080	73438
chrX	119579585	119579669
chr18	48554572	48554649
chr6	122615847	122616070
chr1	21231974	21232230
chr13	87877939	87878025
chr15	103244290	103244388
chr10	49738529	49738614
chr10	77103746	77103852
chr18	88344246	88344323
chr6	75086925	75087006
chr10	64481387	64481508
chr3	36727821	36727902
chrY	7020242	7020327
chr11	25218732	25218812
chr3	119238328	119238404
chr4	77814922	77815015
chrY	12808138	12808213
chr2	152416877	152416959
chr9	63399368	63399451
chr9	48737571	48737694
chrX	116167514	116167591
chr5	64518407	64518488
chr5	51543304	51543381
chr7	88204973	88205051
chr15	60719988	60720065
chrY	5968712	5968787
chrUn_JH584304	87972	88069
chr16	80055386	80055470
chr12	39722079	39722159
chr4	13102416	13102507
chr13	52822659	52822997
chr12	95596798	95596885
chr7	31971818	31971951
chrY	23877375	23877464
chr9	56223616	56223932
chr4	118547864	118548082
chr9	107033232	107033309
chrY	47218464	47218547
chr1	111143211	111143286
chr5	57051300	57051382
chr9	15956743	15956952
chr3	137224572	137224663
chr6	26022536	26022616
chr5	42176594	42176683
chr15	75356124	75356230
chrY	79549415	79549508
chr5	7234543	7234620
chr9	3022965	3023055
chr12	86801295	86801413
chr14	98644545	98644622
chr14	37856027	37856106
chr6	142704782	142704867
chr5	148746894	148746977
chrY	11717613	11717689
chr1	50922081	50922158
chr10	49969986	49970069
chr18	29870294	29870376
chr12	95655158	95655235
chr16	65914009	65914091
chr12	62551108	62551193
chrUn_JH584304	110972	111267
chrY	6500734	6500826
chr1	108450987	108451062
chr2	145366260	145366342
chr9	3015963	3016218
chr3	31094885	31095010
chr12	78350918	78351141
chr1	37865228	37865353
chr2	110825309	110825418
chr13	113058611	113058686
chr9	123461968	123462062
chr8	48234315	48234397
chr7	63896925	63897198
chr14	120223253	120223328
chr15	22235319	22235400
chr7	127266888	127266969
chr15	14306367	14306442
chr18	63007522	63007604
chr9	32218358	32218437
chrUn_JH584304	100632	100745
chr9	3019737	3020061
chr9	3010833	3011185
chr1	25710973	25711070
chr9	3003993	3004253
chr3	150217952	150218054
chr10	114067886	114067970
chr7	58019081	58019159
chr4	47390860	47390965
chr14	10401355	10401435
chr16	37882671	37882757
chr3	118669173	118669249
chr4	80185224	80185301
chr9	47583638	47583715
chr16	73774082	73774173
chr4	45413689	45413798
chrUn_JH584304	85487	85598
chr1	59315844	59315934
chr1	92820857	92820933
chr9	3364591	3364686
chr16	59910057	59910143
chrUn_JH584304	83501	84087
chrY	20748855	20749035
chr6	136715051	136715135
chr8	29790819	29790909
chr6	60031630	60031712
chr16	33849458	33849548
chr3	40915273	40915352
chr11	63188567	63188642
chr1	192810417	192810511
chr3	53476371	53476451
chr18	49897509	49897601
chrY	73233206	73233290
chrUn_JH584304	85709	86016
chrUn_JH584304	68572	68682
chr16	32730222	32730306
chr1	14628311	14628392
chr10	97519535	97519617
chr3	30865820	30865902
chr12	48841579	48841659
chr17	9419324	9419403
chr9	3007924	3008126
chr10	101896912	101896988
chrY_JH584301_random	59781	59858
chr16	29271726	29271809
chrY	65715022	65715106
chr9	3001998	3002377
chr14	30547331	30547431
chrUn_JH584304	94839	95132
chr3	134252209	134252284
chr1	51759777	51759905
chrUn_JH584304	82863	82960
chr4_GL456216_random	49124	49281
chr9	91097344	91097428
chr5	77452858	77452942
chr11	87448642	87448762
chr6	129589063	129589141
chrUn_JH584304	86872	87146
chr14	38639338	38639420
chr5	41081404	41081494
chr17	67741419	67741562
chr18	14103285	14103374
chrY	7800498	7800577
chr10	59574985	59575068
chr18	80206609	80206805
chr1	40102178	40102264
chrY	65385017	65385096
chr11	48308186	48308266
chrX	129032833	129032908
chr16	61974116	61974191
chr10	48378565	48378647
chr17	38881067	38881173
chr6	45899749	45899826
chr14	107307633	107307709
chr15	39454960	39455048
chrY	68216316	68216391
chrX	26511770	26511846
chr16	75873023	75873116
chr9	3029662	3029829
chr15	66610966	66611073
chrX	24212007	24212090
chrUn_GL456370	26460	26563
chr8	58517839	58517962
chr16	39654943	39655034
chr2	92093626	92093738
chr9	3031238	3031348
chr14	110788123	110788199
chr4	119294283	119294418
chrY	74217613	74217715
chr9	3023437	3023707
chr18	28303265	28303352
chr3	8245328	8245444
chr6	20565686	20565782
chr7	87267220	87267295
chr13	27821386	27821461
chr8	11098600	11098683
chr10	93982287	93982365
chrX	8225743	8225820
chrUn_JH584304	112200	112401
chrUn_GL456396	14954	15029
chrUn_JH584304	113510	113811
chr3	119056536	119056634
chr5	120994348	120994443
chrUn_JH584304	75805	76189
chrX	36878773	36878939
chr12	93216680	93216762
chrX	141276542	141276630
chrUn_JH584304	102708	102808
chr2	108486543	108486619
chrX	54816126	54816246
chr15	80032033	80032116
chr6	130871317	130871421
chr1	67116754	67116903
chr9	90739370	90739479
chr17	10220880	10220957
chr7	33426647	33426731
chrUn_JH584304	95494	95672
chrUn_JH584304	81213	81473
chr14	92471149	92471229
chr13	47247522	47247665
chr15	17325671	17325748
chr9	3018953	3019139
chrUn_JH584304	74144	74259
chr3	141767590	141767668
chr14	117087302	117087386
chr9	3001718	3001830
chr4	125419663	125419770
chr16	66512918	66512994
chrY	53889592	53889668
chr9	3016497	3016682
chr4	71079973	71080061
chr4	123674482	123674566
chr11	38576120	38576205
chr7	63894307	63894382
chr1	45836151	45836227
chr15	12611941	12612019
chrUn_JH584304	111896	111995
chrUn_JH584304	109494	109602
chr9	3028970	3029084
chr9	3010268	3010359
chrUn_JH584304	111604	111794
chrY	73016202	73016283
chr4	119282264	119282355
chr6	132463715	132463801
chr8	20330838	20330960
chrUn_GL456367	9467	9554
chr5	141170710	141170787
chr13	32394744	32394819
chrY	89732128	89732220
chr5	8693772	8693855
chr19	8801527	8801604
chr7	50594542	50594627
chr10	120979379	120979482
chr13	58394588	58394688
chr6	132286865	132286946
chr18	14821074	14821166
chr2	124297490	124297568
chr17	19658600	19658719
chr16	45258093	45258168
chr10	29816018	29816109
chr14	47629447	47629540
chr16	41482281	41482359
chr14	59518983	59519061
chr15	96477487	96477569
chrY	4441784	4441860
chr4	91341592	91341667
chr6	16542501	16542576
chrUn_JH584304	108104	108213
chr9	81225104	81225196
chr1	194417629	194417715
chr2	34688190	34688270
chrY	71508491	71508588
chr12	7005261	7005336
chr14	95072166	95072245
chrUn_JH584304	93848	94338
chr6	70087640	70087730
chr5	103278606	103278681
chr7	4137255	4137430
chr13	105131623	105131698
chrY	19911801	19911956
chr4	135615040	135615121
chr15	14969139	14969224
chr9	7942410	7942488
chr13	89788036	89788134
chr8	35561886	35561966
chr9	82015578	82015660
chrX	148535006	148535081
chrUn_JH584304	84726	85221
chr1	121878540	121878617
chr1	55958610	55958685
chr13	119598982	119599127
chrY	63235752	63235838
chr14	35688657	35688773
chr8	93062809	93062895
chrY	32568593	32568683
chr8	40659120	40659297
chrUn_JH584304	70950	71058
chr6	74136621	74136709
chr4	149738099	149738245
chr15	23890538	23890625
chr4	24105338	24105426
chrX	32297476	32297551
chrY	23330589	23330666
chrUn_JH584304	97791	97943
chr14	85654796	85654874
chr10	45246905	45246982
chrX	76598902	76599075
chr9	3014736	3014929
chr6	133545381	133545469
chr3	73082261	73082336
chr15	98951544	98951631
chr17	35835442	35835525
chr9	124256713	124256827
chr9	65874546	65874629
chr4	86612015	86612117
chr8	94178990	94179125
chrUn_JH584304	89683	89827
chr1	129910893	129910979
chr14	95585042	95585142
chr8	74448769	74448849
chr10	70222372	70222465
chr1	173497187	173497285
chrY	34804867	34804948
chr8	99633730	99633822
chr19	5912804	5912951
chrUn_GL456390	24042	24135
chr9	3035349	3035451
chrX	123596325	123596400
chr8	52486768	52486846
chrY	85216459	85216543
chr13	12547500	12547590
chr15	98932130	98932326
chrY	15168750	15168841
chr10	130381146	130381222
chr5	58958492	58958576
chr2	163565788	163565873
chr5	142904561	142904692
chr15	95191863	95191948
chrUn_JH584304	59498	59585
chrY	16605867	16605956
chr3	142450528	142450606
chr16	67595993	67596071
chr16	3351802	3351902
chr3	142457170	142457245
chrX	87439260	87439345
chrUn_GL456370	3938	4023
chrUn_JH584304	87605	87867
chrUn_JH584304	101052	101437
chr14	57321662	57321738
chr5	49164819	49164910
chr6	110738741	110738827
chr5	15606874	15606955

## Sheet: cort_GRBS
chr	start	end						Motifs:
chr9	102779525	102779718						1	GRE	1e-1024
chr2	34832763	34832930						2	Smad2::Smad3	1e-121
chr10	21294711	21295008						3	HIF1A	1e-110
chr8	27261007	27261247						4	PPARa	1e-78
chr14	34274234	34274510						5	NF1	1e-70
chr3	96839808	96839905						6	CEBP	1e-68
chr2	170209340	170209622						7	ZBTB32	1e-68
chr5	147430131	147430284						8	Fox	1e-58
chr1	181256829	181257200						9	DCE	1e-58
chr6	24612167	24612414						10	NFATC2	1e-52
chr7	140956489	140956677						11	Bcl6	1e-46
chr12	104386198	104386344						12	Hoxc10	1e-41
chr2	11767271	11767421						13	ATOH1	1e-41
chr5	55025330	55025418						14	Atf2	1e-37
chr1	79470906	79471079						15	MafA	1e-34
chr7	68674490	68674588						16	IRF1	1e-29
chr2	34688186	34688279						17	NFAT	1e-27
chr1	51740905	51741040						18	Hnf4a	1e-27
chr3	128533455	128533541						19	Prdm15	1e-27
chr13	77863771	77863960						20	YY1	1e-25
chr18	60656881	60657019						21	Nkx2-2	1e-25
chr8	124932469	124932632						22	Cphx	1e-23
chr10	59979257	59979468						23	Rfx4	1e-23
chr10	47956337	47956425						24	Cux1	1e-21
chr1	193310788	193310947						25	NKX2-3	1e-19
chr9	69331922	69332154						26	TEAD	1e-13
chr12	81278659	81278827						27	ZNF384	1e-12
chr18	61535725	61535897
chr8	122028358	122028497
chr7	91571149	91571375
chr12	31900058	31900145
chr18	43849547	43849725
chr16	38282788	38283051
chr15	76114643	76114944
chr4	8747408	8747581
chr1	60614210	60614379
chr4	137121640	137121915
chr17	27552951	27553148
chr16	97764069	97764270
chr5	45513038	45513173
chr11	58759941	58760027
chr8	93197816	93198021
chr3	21045184	21045279
chr14	21106557	21107073
chrY	90808801	90809028
chr17	26621337	26621551
chr18	22629391	22629481
chr4	104988245	104988380
chrX	117915636	117915738
chr14	17711358	17711682
chr4	135615038	135615127
chr9	54501895	54502116
chr10	12245143	12245245
chr7	118252377	118252727
chr6	103739376	103739469
chr3	96113400	96113535
chr15	75828183	75828500
chr2	150488139	150488225
chr2	163565779	163565883
chr10	89515857	89515996
chr16	94544713	94544986
chr8	121580565	121580819
chr2	3695986	3696179
chr5	16851761	16851865
chr2	167853541	167853855
chrX	141950083	141950185
chr13	83637401	83637489
chr7	112469984	112470248
chr5	151166459	151166623
chr15	95743936	95744190
chr8	95887019	95887223
chr16	18406667	18406881
chr15	28374534	28374706
chr1	59912462	59912703
chrY	51657374	51657460
chr18	11870204	11870294
chr8	61276142	61276299
chr8	5105248	5105391
chr13	51089215	51089402
chr2	73867905	73868072
chr18	65097104	65097336
chr17	84116467	84116906
chr5	137975547	137975772
chr9	65874544	65874680
chr1	49716866	49716955
chr15	62017308	62017550
chr5	15010136	15010271
chrX	141276488	141276646
chr8	20331039	20331466
chrY	49677227	49677378
chr17	66678912	66679007
chr6	145764361	145764672
chr9	52105419	52105800
chr6	122571317	122571571
chr11	87448640	87448982
chr11	80974670	80974926
chr6	37747538	37747757
chr19	43831352	43831487
chr16	70352728	70352927
chr7	114202922	114203182
chr18	54920967	54921155
chr5	15019420	15019700
chr3	89901439	89901868
chr1	8175462	8175548
chrY	72944863	72944950
chr18	38296597	38296768
chr8	46876009	46876279
chr4	6914119	6914471
chr7	118275705	118275841
chr7	38217545	38217825
chr1	161076202	161076371
chr5	123185960	123186218
chr10	3251546	3251695
chr16	30835665	30835854
chrY	17929581	17929683
chr11	110244837	110245033
chr10	89755536	89755728
chr10	59559233	59559420
chr10	121486437	121486647
chr9	75385387	75385574
chr4	82485884	82486099
chr2	38511090	38511198
chr11	5915826	5916034
chr11	62281422	62281653
chr12	31538507	31538605
chr1	9859431	9859608
chr12	16864665	16864896
chr1	55026099	55026411
chr10	59921176	59921544
chr15	38300784	38301005
chr10	108432378	108432572
chr14	103346794	103346929
chr8	53531937	53532023
chr2	103456035	103456212
chr9	46256670	46257098
chr6	31124182	31124362
chr18	9078281	9078526
chr7	26352788	26352971
chrY	66731690	66731793
chr3	89905165	89905340
chr7	100010778	100011067
chr14	89609820	89610084
chr14	122105964	122106179
chr17	28515566	28515719
chr8	59635045	59635142
chr9	41769659	41769772
chr19	46591685	46591877
chr12	35667734	35668084
chr11	48901383	48901528
chr3	89909872	89910025
chr3	52630130	52630266
chr3	57425114	57425476
chr14	74002921	74003007
chr12	79356294	79356440
chr5	103278600	103278693
chr1	91436364	91436696
chr8	117725736	117725846
chr2	122681901	122682228
chr7	80994658	80994899
chr7	132939176	132939439
chr15	92427936	92428022
chr11	92326697	92326784
chr11	116533757	116533926
chr1	142068856	142068959
chr5	16688984	16689086
chr10	89626810	89627073
chr6	72173302	72173404
chr9	57723228	57723657
chr7	80888651	80888968
chr10	89157095	89157190
chr18	12697979	12698316
chr5	89278228	89278709
chr12	80945410	80945545
chrX	127995772	127995866
chrY	56009996	56010098
chr8	46409038	46409196
chr6	43491887	43491976
chr16	67595991	67596077
chr14	7824719	7824878
chr8	126808572	126808894
chr9	48775761	48775950
chr14	31434494	31434642
chr5	6081446	6081548
chrY	15199211	15199393
chr8	45626396	45626670
chr18	51783540	51783648
chr4	132473782	132473877
chr18	9380761	9381003
chr10	40328081	40328282
chr19	11995078	11995266
chr3	60382329	60382415
chr2	75642513	75642677
chr17	82957263	82957366
chr11	11844372	11844882
chr2	37742273	37742494
chr6	100211809	100211955
chr16	34673021	34673235
chr1	100101124	100101347
chr12	51830428	51830741
chr2	28632684	28632848
chr3	96245312	96245564
chr4	80924748	80925171
chr3	103801982	103802159
chr18	16346051	16346238
chr12	72398188	72398277
chrY	19881347	19881449
chr15	23890538	23890631
chr13	113844745	113844932
chr9	44079065	44079230
chr6	110738736	110738837
chr2	71254810	71254970
chr14	85654791	85654886
chr5	123675187	123675462
chr6	93430896	93430983
chr9	3364584	3364732
chr4	133491957	133492122
chr5	137974810	137974954
chr15	36716308	36716517
chr7	32243888	32243975
chr10	12787957	12788154
chr8	63906726	63906812
chr15	82378631	82378815
chr14	5843997	5844101
chrX	26901082	26901201
chr11	20859113	20859310
chr9	15956747	15956960
chr11	21079908	21080043
chr7	116237692	116237856
chr16	4829225	4829509
chr3	137224551	137224668
chr12	101166486	101166572
chr1	13589886	13590063
chr8	85478412	85478613
chr17	28760878	28761319
chr17	33774705	33775050
chrUn_GL456367	8402	8543
chr15	75941538	75941823
chr5	13375919	13376108
chr6	116261041	116261264
chr2	91605992	91606095
chr4	44069499	44069800
chr1	31073220	31073380
chrY	72871323	72871426
chr12	8428732	8428980
chr1	163009488	163009623
chr14	8309796	8310063
chr1	79751278	79751424
chr12	35325888	35325991
chr17	38881024	38881183
chr16	15985485	15985647
chr7	13813991	13814200
chr9	69304714	69304811
chrY	62793310	62793413
chr6	72160974	72161437
chr7	58841198	58841333
chr5	81216477	81216710
chr2	52891779	52892160
chr14	114024636	114024726
chr17	75691675	75691779
chr9	3016505	3016656
chr6	21349249	21349342
chrY	52599347	52599448
chr10	99212038	99212224
chr2	167860555	167860871
chr17	39952414	39952607
chr6	90553357	90553548
chr9	122907199	122907293
chr6	120010645	120010804
chr1	48579915	48580003
chr9	7950330	7950528
chr4	80949757	80949954
chr9	31996692	31996838
chr2	152784661	152784813
chr5	100408649	100408843
chrY	78812947	78813042
chr15	24722062	24722170
chr17	32947315	32947508
chr12	39722071	39722169
chr4	9080808	9081105
chr2	167828402	167828593
chr2	46928035	46928121
chr8	61651844	61652001
chr11	121002323	121002458
chr10	125490209	125490589
chr12	76546487	76546761
chr19	33080051	33080315
chr8	126807410	126807851
chr1	49018287	49018399
chr11	99044391	99044631
chr14	91327821	91327907
chr3	65864032	65864328
chr15	95191854	95191962
chr15	25948360	25948571
chr15	3247364	3247713
chr19	38555450	38555683
chr4	83141497	83141639
chr8	46750554	46750858
chrY	63624122	63624221
chr1	105925874	105926053
chrY	90740702	90740928
chr12	62551103	62551213
chr12	98504902	98504988
chr10	79841901	79841997
chr8	70833511	70833851
chr11	98795157	98795292
chr3	79193082	79193457
chr15	62216903	62217236
chr5	112290366	112290538
chr4	36876281	36876378
chr2	174146477	174146571
chr13	9113809	9114043
chr7	118572122	118572319
chr14	95118330	95118479
chr11	86757878	86758082
chr4	135752691	135753000
chrX	20365486	20365595
chr11	6005723	6005972
chr9	77845858	77846261
chr17	32700537	32700627
chrY	62756470	62756563
chr5	60765483	60765572
chr7	118893811	118894020
chr10	77103731	77103950
chr7	19013012	19013226
chr7	29318723	29318904
chr14	17725303	17725644
chr2	27625047	27625276
chr16	60012929	60013026
chr4	77814916	77815190
chr14	21548209	21548401
chr4	108318818	108318989
chrY	64278605	64278868
chr6	90695804	90695997
chr2	15485392	15485515
chr17	16600448	16600540
chr13	112400938	112401084
chr4_GL456216_random	49098	49297
chr2	82702179	82702278
chr17	4626133	4626551
chr1	74070850	74071048
chr19	5912779	5912982
chr4	101694779	101694921
chr6	134920176	134920374
chr6	37537867	37538116
chr19	5850014	5850519
chr2	5035412	5035556
chr5	103592623	103592917
chr14	91609896	91610006
chr9	57017789	57017952
chr11	69096905	69097233
chrX	145444533	145444625
chr19	23038373	23038562
chr6	60296068	60296167
chr2	104121977	104122237
chrX	8211886	8212077
chr13	13984848	13984983
chr10	53782949	53783044
chr7	127458009	127458102
chr13	85391843	85391940
chr14	32179427	32179605
chr19	21227360	21227515
chr16	31740775	31740993
chrX	62877165	62877272
chr11	7194679	7194817
chr6	105782718	105782804
chr10	89720830	89721153
chr17	72839706	72839898
chrY	8408850	8408943
chr9	81225104	81225206
chr2	161520315	161520523
chr18	50763461	50763550
chrX	140513444	140513682
chrY	74404912	74405009
chr8	88869270	88869548
chr10	61465125	61465452
chr5	113138567	113138852
chr16	59910049	59910138
chr8	124739896	124740274
chr11	48986127	48986378
chr17	15632213	15632384
chrUn_JH584304	83727	83924
chr1	136126212	136126364
chr17	91875367	91875528
chr11	110463239	110463489
chr10	127140944	127141228
chr18	11288663	11288749
chr11	16742337	16742784
chr11	105102971	105103106
chr9	121383224	121383426
chr1	184827371	184827525
chr9	76632686	76632798
chr11	86573926	86574128
chrY	50173574	50173681
chr15	63869880	63869978
chr2	134544379	134544693
chr18	46629307	46629494
chr10	127886605	127886824
chr17	66882321	66882635
chr16	34652140	34652229
chr4	133095952	133096300
chrY	141972	142119
chr8	108764735	108764907
chr4	108051935	108052121
chr4	32314922	32315451
chr8	123786362	123786563
chr11	102749840	102750006
chr4	19491414	19491701
chr6	129236198	129236415
chr5	58958487	58958589
chr19	3326455	3326663
chr16	53947826	53947924
chr16	45641400	45641539
chr10	44700567	44700706
chr9	45964731	45964947
chr12	110154272	110154562
chr8	94171310	94171899
chr8	109987783	109988101
chr4	73047873	73048070
chr17	80090539	80090864
chr6	24262849	24263059
chr1	100240430	100240525
chr9	3021536	3021693
chr7	19842799	19842979
chr19	6269990	6270162
chr11	77169990	77170081
chr12	31092030	31092127
chr12	104338275	104338570
chr8	11257741	11257905
chr5	74531716	74531933
chrY	80934287	80934398
chr4	80922092	80922323
chr13	114246230	114246358
chrY	40825422	40825510
chr12	54696713	54696998
chr15	37192856	37193104
chr10	107116732	107116917
chrUn_JH584304	75837	75989
chr7	116306989	116307250
chrY	67526826	67526920
chr6	96062166	96062392
chr4	133563366	133563579
chr14	68338634	68338847
chr10	48553921	48554012
chr11	87426734	87426946
chr1	107916982	107917301
chr10	75501796	75502136
chr8	90891630	90891816
chr14	75803776	75804158
chr16	80767590	80767687
chr6	44297959	44298059
chr9	42725418	42725547
chr8	7070449	7070549
chr14	75845180	75845315
chr15	31341109	31341244
chr6	147236704	147236873
chr7	101324258	101324494
chr10	121384834	121385033
chr12	40016898	40017149
chr10	89527118	89527338
chr13	63324348	63324483
chr9	5860710	5860805
chr10	99211518	99211783
chrX	43686068	43686154
chr18	74882507	74882665
chr4	132066156	132066309
chr5	15524514	15524682
chr10	64481361	64481547
chr2	167830212	167830505
chr11	67355153	67355244
chr7	23641002	23641111
chr15	96743373	96743625
chr12	24705507	24705784
chr3	97756675	97756957
chr7	130592923	130593220
chr6	116359437	116359581
chr1	130764102	130764603
chr19	34720206	34720442
chr2	65226643	65226839
chr14	124668352	124668487
chrY	13126217	13126520
chr4	54884801	54884904
chr9	3258808	3258974
chr2	167777343	167777833
chr8	24429645	24429923
chr11	113867113	113867422
chr9	3009400	3009544
chr11	19849952	19850137
chr10	4624856	4625084
chrY_JH584301_random	59771	59869
chr19	34716039	34716179
chr11	62558970	62559269
chrY	47502566	47502725
chr7	28952782	28952966
chr12	60856064	60856158
chr17	6952531	6952701
chr1	132170188	132170364
chr9	48612697	48612838
chrY	37182003	37182105
chrY	82838640	82838739
chr10	49738514	49738619
chr12	80730343	80730525
chr6	23144020	23144221
chr7	62091390	62091480
chr15	64163703	64163953
chr11	78498800	78499013
chr7	32658950	32659037
chr9	5117114	5117380
chr15	92807372	92807458
chr14	65759627	65759770
chrUn_GL456370	14214	14439
chr8	126736463	126736901
chr7	87367908	87368161
chr12	25233202	25233413
chr9	77744929	77745271
chr5	107592053	107592487
chr15	22235312	22235410
chr14	41096487	41096647
chr17	49429186	49429356
chr12	113203419	113203516
chr8	44169101	44169208
chr12	35294752	35294926
chr13	112396835	112397153
chr15	26123464	26123560
chr14	5261139	5261244
chr5	147611395	147611621
chrX	100471642	100471816
chr14	116448241	116448482
chr1	155083367	155083502
chr6	132463659	132463839
chr2	75281208	75281315
chrY	8931436	8931529
chr17	19457802	19457898
chr2	131508595	131508902
chr6	37617620	37617845
chr16	24326204	24326363
chr18	54205418	54205561
chr13	112578219	112578305
chr15	36420178	36420435
chr5	66014045	66014211
chr3	95674363	95674556
chr9	40799788	40799993
chr11	7153031	7153340
chr12	85337950	85338196
chr5	99400119	99400256
chrX	10691280	10691366
chr11	28695004	28695308
chr3	108562480	108562818
chr9	16683418	16683604
chr7	17058220	17058445
chr8	120431975	120432077
chr5	24976978	24977146
chr8	69843370	69843559
chr19	30170391	30170650
chr15	38473781	38473917
chr7	14723435	14723535
chr16	22881572	22881830
chr3	111983859	111983957
chr19	43524764	43525288
chr11	31323652	31323749
chr10	80664494	80664924
chr11	87471364	87471627
chr6	54502890	54503046
chr1	50409120	50409215
chr6	86832948	86833093
chr5	77452830	77452989
chrY	53117305	53117402
chr16	13336416	13336752
chrUn_JH584304	108866	109164
chr9	3014749	3014901
chr4	133814114	133814382
chr7	110116989	110117210
chr4	141176576	141176802
chrUn_GL456390	24012	24191
chr9	3026328	3026478
chr8	40669794	40670149
chr19	29126619	29126799
chr7	84637011	84637403
chr9	3003488	3003702
chr8	111796639	111796783
chr6	108456868	108457324
chr2	49332861	49332976
chr10	80900865	80901233
chr4	11088362	11088581
chr19	45027360	45027511
chr14	95584999	95585151
chr1	78719809	78719903
chr11	34681996	34682204
chr15	81839656	81840073
chr1	131125930	131126124
chr16	3243157	3243256
chr6	23392799	23393107
chr12	73778202	73778493
chr2	160805172	160805461
chr4	133101257	133101494
chr1	50922078	50922167
chr4	40155574	40155751
chrY	34438962	34439227
chr15	78530672	78530851
chr5	123223128	123223369
chr1	189960584	189960784
chrY	12937713	12937817
chr7	45680113	45680294
chr15	62714370	62714610
chr3	98850257	98850437
chr3	59459168	59459268
chr15	22474996	22475091
chr15	59567554	59567691
chr16	43478223	43478385
chr16	3351413	3351637
chr18	4738144	4738369
chr15	81883351	81883613
chr7	32885835	32885939
chr14	98644534	98644623
chr1	92935646	92935843
chr13	34275452	34275731
chr12	116231625	116231792
chr6	88744983	88745224
chr4	134164236	134164443
chr6	142704776	142704862
chr11	113722472	113722705
chr9	48729559	48729788
chr13	13573790	13574077
chr15	75314484	75314754
chr10	88813475	88813571
chr2	53911968	53912103
chr11	99454823	99455050
chr2	77632567	77632667
chr4	57070763	57070952
chr9	48599084	48599359
chr11	7815813	7816108
chr17	79938351	79938678
chr5	90447702	90447849
chr7	26981516	26981847
chr4	135335703	135335890
chr19	20612183	20612269
chr7	120946239	120947108
chr3	82291010	82291240
chr10	87051945	87052088
chr17	26535205	26535541
chr5	41081394	41081509
chr1	138507037	138507197
chr16	96145199	96145375
chr18	54646813	54646951
chrX	57672994	57673155
chr7	80134562	80134791
chr19	27312617	27313003
chr2	148683117	148683313
chr2	167844529	167844973
chr7	27167099	27167347
chr3	61784680	61784772
chr4	104671813	104671924
chr6	135595814	135595915
chr6	88062496	88062738
chr12	32820288	32820476
chrY	56241292	56241383
chr13	52154254	52154431
chr4	149989276	149989545
chr2	173044802	173044950
chr1	119509469	119509829
chr6	134217860	134217998
chr19	46601567	46601872
chr17	56108615	56109070
chr6	139242881	139242967
chrY	8816055	8816149
chr4	43039574	43039736
chr1	173497180	173497337
chrX	83751863	83751959
chr17	35759858	35759993
chr16	84745969	84746154
chrY	17821357	17821467
chr2	10121968	10122186
chr13	56434493	56434660
chr10	20071652	20071827
chr16	52094662	52095028
chr3	81010070	81010281
chrX	30130068	30130215
chr17	56292936	56293223
chr16	42998841	42999317
chr10	67064798	67065040
chr6	6176757	6176947
chr1	179829223	179829375
chr9	48817065	48817212
chr1	21037949	21038188
chr2	3704793	3704944
chr2	141984136	141984293
chr1	74070228	74070642
chr2	27421282	27421584
chr16	93721865	93722029
chr6	110039622	110039727
chrX	146335432	146335538
chr6	71420990	71421164
chr2	27748115	27748310
chr14	70509058	70509220
chr13	47247519	47247654
chr2	132872136	132872444
chr9	40250690	40250891
chr3	79203220	79203487
chr14	47535259	47535402
chr2	167823416	167823753
chr6	94658252	94658490
chr9	66162916	66163187
chr11	120319854	120319989
chr7	26881081	26881323
chr5	124248002	124248188
chr9	44487633	44487778
chr1	111588745	111588836
chr13	97443731	97444122
chr13	60660960	60661159
chr5	15597956	15598118
chr14	70336396	70336881
chr1	84872255	84872471
chr10	75510501	75510677
chr11	101700510	101700931
chr3	35457724	35457823
chr14	124496504	124496590
chr5	67350788	67350874
chrX	124238481	124238652
chr11	5261735	5261897
chr15	85776745	85777202
chr12	33129847	33129937
chr12	99883816	99883957
chr5	139809054	139809142
chr2	167851635	167851946
chr12	84450374	84450575
chr4	149794216	149794407
chr18	9486063	9486266
chr12	93576944	93577256
chrX	72249644	72249733
chr2	15146598	15147046
chr8	35415464	35415691
chr18	10182185	10182332
chr13	113058608	113058697
chr16	26913734	26913834
chr9	83241889	83242350
chr5	144372343	144372503
chr3	85991812	85992018
chrY	85408547	85408656
chr2	30093718	30093896
chr10	69219111	69219356
chr10	41710873	41711120
chr6	133419561	133419648
chr16	21818687	21818843
chrUn_GL456370	12034	12247
chr4	40685657	40685862
chrUn_GL456367	1241	1394
chr15	54752879	54752970
chr8	105104346	105104670
chr3	95675533	95675753
chr4	45411474	45411761
chr15	97004292	97004799
chr12	25903273	25903361
chr2	34772690	34772834
chr2	163554989	163555263
chr5	12122018	12122114
chr5	145737653	145737806
chr9	70243078	70243433
chr19	20650000	20650249
chr13	32394730	32394818
chr2	169948214	169948443
chr19	10167215	10167412
chr13	5845689	5845906
chr2	151540587	151540781
chr8	44135785	44135885
chr2	67968297	67968470
chr18	51165213	51165541
chr13	118339270	118339452
chr9	48737379	48737817
chr13	112055187	112055322
chr1	111143208	111143299
chrX	87186536	87186623
chr1	137034637	137034860
chr2	34406722	34406808
chr9	55289835	55290172
chr3	31094800	31095055
chr5	89342109	89342309
chr2	85575813	85575921
chr6	37784503	37784653
chr2	158079412	158079512
chr4	134287267	134287413
chr19	40190835	40191015
chr4	35096934	35097172
chr5	143544853	143545266
chr10	19159216	19159310
chr3	52546137	52546357
chr4	102528059	102528259
chr16	73774079	73774184
chr4	44205257	44205444
chr1	137020530	137020940
chr4	29952034	29952120
chr4	72050153	72050358
chr16	37869989	37870230
chr18	46708503	46708785
chr6	71446453	71446624
chr5	99354651	99354836
chr12	72285938	72286073
chr5	57297931	57298022
chr7	79742291	79742530
chr2	122681519	122681733
chr8	20328724	20329133
chr9	44671549	44671757
chr7	97748236	97748516
chr10	121485355	121485641
chr1	82188649	82188821
chr8	123242448	123242630
chrY	50426938	50427032
chr5	146379529	146379683
chr4	108317826	108318016
chrX	109137006	109137206
chr19	20819538	20819649
chrX	77755303	77755484
chr12	103961667	103961902
chr6	108093465	108093746
chr10	108538801	108538999
chrY	50615568	50615663
chr18	46698246	46698495
chr18	67739851	67740022
chr12	66529814	66529908
chr12	48464696	48464802
chr17	92580717	92580820
chr14	65720404	65720638
chr17	28517907	28518497
chr7	66601103	66601253
chr8	76688597	76688816
chr3	92611948	92612049
chr4	6239584	6239783
chrUn_GL456390	21560	21768
chr12	75472967	75473357
chrUn_GL456367	13090	13255
chr9	92229894	92230066
chr18	38867523	38867684
chr1	190106779	190106996
chrX	153587018	153587106
chrX	65324104	65324196
chr11	28023269	28023367
chr14	116632354	116632507
chr2	38621211	38621385
chrX	46468929	46469127
chr16	24483924	24484167
chr10	17727267	17727490
chr15	10923740	10923915
chr8	98240191	98240281
chr5	59590071	59590180
chr15	55768336	55768512
chr9	82015568	82015672
chr10	99384953	99385112
chr14	27295985	27296123
chr15	97005692	97005861
chr6	69525497	69525591
chr17	54030522	54030623
chr4	123674475	123674561
chr19	3223911	3224121
chr18	44633695	44634040
chr2	10402337	10402439
chr6	136715041	136715138
chr9	18460219	18460478
chr8	56304619	56304888
chr18	48554564	48554652
chr17	65594778	65594951
chrY	48646357	48646597
chr1	27505868	27506003
chr6	72809932	72810087
chr6	31518210	31518345
chr3	140431688	140431783
chr8	40659274	40659416
chr12	58827875	58828179
chr5	130171573	130171747
chr18	74642240	74642377
chr4	43350283	43350602
chr10	75789970	75790341
chr5	43048821	43049035
chr16	35768660	35768805
chr2	119355616	119355863
chr3	79083193	79083522
chr9	120143428	120143597
chr6	31067546	31067689
chrUn_GL456392	23086	23325
chrX	111693843	111693990
chr1	89555344	89555576
chr14	110788111	110788202
chr15	78532729	78532885
chr4	59581487	59581660
chr14	38913546	38913645
chr13	112393547	112393704
chr17	93120417	93120513
chr7	28376278	28376692
chr15	81834353	81834581
chr4	93501429	93501517
chr8	27037982	27038155
chr14	20228175	20228658
chr5	135109560	135109763
chr10	69104479	69104868
chr5	60844178	60844269
chr2	124297484	124297579
chr6	146501766	146501901
chr8	25258675	25258770
chr2	68844750	68844908
chr15	82406589	82406806
chr5	65238757	65238847
chr3	89910206	89910346
chr6	85849216	85849427
chr13	67022217	67022382
chr2	163490779	163490924
chrY	54406548	54406775
chr7	65613200	65613353
chr6	91718200	91718343
chr5	103963117	103963338
chr9	48749184	48749473
chr15	59035758	59036015
chr7	35065037	35065257
chr4	67232196	67232316
chr18	12667943	12668224
chr12	61125102	61125193
chr19	37093312	37093509
chrY	18264433	18264545
chr18	84906358	84906609
chr1	51759747	51759928
chr10	20046183	20046384
chr11	83731095	83731296
chr14	11671484	11671666
chr1	74724235	74724431
chr8	71519486	71519581
chr2	67882010	67882332
chr6	31207263	31207398
chr6	24581787	24581914
chr6	31113552	31113823
chr6	145346814	145347065
chr4	129461294	129461439
chr15	10157719	10157815
chrX	62020725	62020829
chr16	76762941	76763150
chr3	142372437	142372817
chr10	95981874	95981963
chr18	70977855	70977958
chr4	133008405	133008545
chr12	83544858	83545148
chr18	11756459	11756559
chr4	134159434	134159667
chr16	90735937	90736157
chr6	90435262	90435602
chr17	28283260	28283419
chr9	3016054	3016207
chrX	24212005	24212099
chr3	21952903	21953082
chr13	55188845	55189010
chr8	3467620	3467812
chr1	131917665	131918152
chr3	99150107	99150277
chr5	139791391	139791710
chr12	110156551	110156744
chr17	72887888	72887991
chr4	103250053	103250263
chr4	115325359	115325678
chr1	192076857	192077004
chr8	49497740	49497851
chr4	117788351	117788680
chr6	45772413	45772513
chr17	86769865	86770063
chr16	18083345	18083670
chr16	96083426	96083617
chr3	19953920	19954259
chrY	79549407	79549512
chr5	90449974	90450309
chr9	7942408	7942495
chr9	106235454	106235710
chr4	150685012	150685651
chr3	11917797	11917889
chr5	90891081	90891241
chr9	23905636	23905741
chr9	8606681	8606783
chr5	145900620	145900918
chr16	38287861	38288136
chr19	21818448	21818736
chr7	118617083	118617278
chr5	137825900	137825995
chr3	96557643	96557930
chr1	164236135	164236383
chr1	34167578	34167729
chr10	22261462	22261559
chr9	61812433	61812595
chr5	104404492	104404627
chr6	147529552	147529693
chr4	86897533	86897688
chr13	94820588	94820792
chr2	103209547	103209756
chr4	43420134	43420289
chrY	69041718	69041920
chr4	132355502	132355733
chr4	49559989	49560212
chrX	116695234	116695333
chr6	121244373	121244540
chr4	120148683	120148989
chr7	46719670	46719896
chr18	3004762	3005000
chr5	87011634	87011739
chr8	106585265	106585459
chrY	32568592	32568689
chr2	29342179	29342265
chr4	32570075	32570241
chr8	126849163	126849375
chr4	52069943	52070036
chrX	169933306	169933629
chrY	11717604	11717694
chrX	12989725	12989876
chr1	161482964	161483065
chr13	42412330	42412423
chr15	58699395	58699558
chr2	72156586	72156835
chr5	148954367	148954585
chr10	72297139	72297341
chrX	29001042	29001134
chr4	53823952	53824105
chr2	26481760	26482045
chr8	85477402	85477661
chr16	65913992	65914104
chr15	102005340	102005562
chr7	33426646	33426741
chr7	112194372	112194537
chrY	89732116	89732222
chr6	42435495	42435912
chr19	33062295	33062509
chr10	22001654	22001907
chr11	76709696	76709967
chr9	66123683	66123892
chr10	7364705	7364812
chr5	90424654	90425007
chr13	53033961	53034122
chr8	19910671	19910832
chr16	45726831	45726917
chr10	93198359	93198757
chr9	106266985	106267276
chr1	80427369	80427588
chrX	48916179	48916280
chrY	9503167	9503268
chrY	51958421	51958508
chr13	52179993	52180377
chrY	67022732	67022828
chr3	17334501	17334602
chr2	52918266	52918447
chr18	33351748	33351919
chr3	62349261	62349600
chr2	155052590	155053181
chr12	95242940	95243050
chr12	92733116	92733259
chr4	149775554	149775747
chr8	5213112	5213223
chr4	118547858	118548032
chr2	163596473	163596618
chr10	44268250	44268582
chr9	107033223	107033315
chr2	155293477	155293757
chr17	26616745	26617026
chr8	64843305	64843508
chr6	7790590	7790681
chr14	79504386	79504563
chrY	88612166	88612365
chrY	56750735	56750834
chr7	119560341	119560606
chr8	89279785	89280218
chr10	83302052	83302203
chr4	67896975	67897062
chrY	44250966	44251061
chr9	121701481	121702493
chr7	110783139	110783495
chr6	124694260	124694533
chr8	20329236	20329322
chr6	142595094	142595180
chrX	62880365	62880545
chr13	41212685	41212905
chr9	81898331	81898426
chr1	194417613	194417721
chr17	47009156	47009291
chr7	99680550	99680710
chr7	37581548	37581649
chr16	38279805	38280009
chr15	13594796	13594883
chr2	166960885	166961082
chr13	24144146	24144428
chr12	15707694	15707889
chr4	141928917	141929352
chr8	124278994	124279129
chr16	97593032	97593275
chr17	64752434	64752621
chr18	29870296	29870388
chr4	104999816	104999976
chr8	117728215	117728469
chr10	120188503	120188801
chr17	56199954	56200136
chr5	59636307	59636394
chr8	121562908	121563538
chr3	84324849	84325315
chr12	79103902	79104206
chr5	66079461	66079606
chr7	85908151	85908238
chr8	83996952	83997098
chrY	62296936	62297093
chr18	20666217	20666444
chr13	55183643	55183791
chr11	16803938	16804179
chr2	181931506	181931640
chr2	32420661	32421072
chr6	121048001	121048474
chr6	99143678	99143896
chr6	86180623	86180877
chr13	35723111	35723335
chr2	62391442	62391582
chr14	59445569	59446149
chr12	14150122	14150322
chr9	46207247	46207527
chr3	45757623	45757724
chr16	14940452	14940601
chr3	65931760	65932000
chr17	31570388	31570578
chr15	82708666	82708845
chr1	80884209	80884304
chr16	3349948	3350421
chr19	17791590	17791875
chr16	3116227	3116611
chr6	34863534	34863712
chr2	11735685	11735850
chr10	41893672	41894271
chr10	32382166	32382264
chr4	20008975	20009371
chr2	158028492	158028656
chr11	75439386	75439603
chr11	43186511	43186865
chr5	129730451	129730660
chr18	54250657	54250966
chr10	48838703	48838887
chr12	90122039	90122176
chr2	95444328	95444417
chr15	85735587	85735700
chr3	146570117	146570384
chr11	49057951	49058171
chrY	74477818	74477943
chr4	150726181	150726535
chrY	22211110	22211252
chr7	113963821	113963978
chr16	25058966	25059613
chr1	138606808	138607216
chr5	15517777	15517978
chr1	181151599	181151748
chr10	31592416	31592594
chrY	85768972	85769078
chr5	135656118	135656301
chr2	128180060	128180274
chr15	51730824	51731053
chrX	114096155	114096244
chr16	28367148	28367248
chr12	118702033	118702206
chr5	126893813	126893911
chr6	113430955	113431181
chr5	17876777	17876959
chr16	30964536	30964794
chr3	138515703	138515887
chr7	61579828	61579920
chr18	62273436	62273527
chr12	43071158	43071266
chr12	12910712	12910906
chr18	38409829	38410048
chr18	48095872	48095966
chr15	92137709	92137867
chr2	100972184	100972328
chr12	7005257	7005346
chr16	37871399	37871640
chr7	138919228	138919906
chr14	4762512	4762606
chr19	21626203	21626605
chrUn_JH584304	84944	85197
chr10	85185326	85185461
chr2	30265997	30266207
chr6	54179650	54179845
chr3	149956611	149956701
chr9	45708180	45708322
chr5	70280553	70280648
chr1	97771087	97771317
chr12	69204986	69205098
chr13	24261175	24261339
chr18	60604499	60604768
chr18	46645029	46645243
chr3	76373061	76373160
chr1	9636389	9636624
chr3	83025953	83026181
chr7	19864917	19865149
chr13	61128811	61128919
chr4	11123674	11124040
chr19	7123084	7123273
chr18	12690276	12690650
chr17	84405602	84405928
chr6	78859560	78859646
chr18	3006403	3006567
chr16	82226088	82226181
chr3	88030653	88030879
chr2	61596878	61596964
chrX	26006198	26006388
chr3	21962463	21962811
chr6	59032938	59033122
chr4	124155787	124155925
chr12	84316013	84316386
chr1	113100439	113100533
chr5	89233831	89233920
chr7	79336762	79336981
chr4	133897377	133897512
chr3	89912622	89912806
chr13	24823028	24823233
chr10	119118572	119118677
chrX	44345025	44345128
chr4	6937236	6937426
chr7	99635351	99635440
chr7	130595968	130596342
chr9	3007933	3008108
chr1	67067511	67067734
chr6	122595035	122595272
chr16	15889745	15889904
chr16	93822837	93822972
chr13	54583243	54583559
chr18	79955198	79955296
chr14	4316685	4316781
chr4	150781378	150781608
chr11	60935235	60935426
chr10	44110643	44110897
chr1	156777763	156777858
chr16	30828234	30828428
chr9	50660610	50660859
chr1	34237953	34238099
chr6	119917792	119917895
chr4	35003804	35004077
chr17	43257880	43258027
chr6	86776087	86776323
chr6	86526588	86526723
chr5	148772791	148772883
chr7	47657553	47657649
chr17	24221352	24221601
chr5	103629412	103629738
chr3	97810432	97810584
chr1	84825944	84826050
chr2	92432782	92433000
chr10	67087536	67087706
chr17	40806723	40806905
chr15	88850540	88850801
chr14	76149530	76150021
chr7	41633002	41633158
chr7	126676297	126676473
chr15	3251050	3251211
chr15	82572965	82573210
chrX	148534996	148535083
chr5	135594112	135594214
chr16	23988405	23988655
chrUn_GL456370	14829	15215
chr13	34991692	34991850
chr3	73082258	73082344
chr4	79009711	79009815
chr6	11462460	11462552
chr5	43049353	43049589
chr3	22009998	22010208
chr2	147047129	147047324
chr15	86914338	86914443
chr1	9851473	9851678
chr6	86487395	86487599
chr11	60933856	60934058
chr15	21373909	21374004
chr7	113962123	113962536
chr8	94354562	94354938
chr8	111644324	111644641
chr5	32030099	32030239
chr18	65095792	65095941
chr5	100414047	100414207
chr4	59332529	59332728
chr17	28442264	28442548
chr16	24148335	24148437
chr9	51252592	51252776
chr11	4035597	4035842
chr1	129910891	129910989
chr6	130812999	130813192
chr14	75359463	75359549
chr4	38751949	38752084
chr10	11492046	11492262
chrX	56049906	56050009
chr5	49164799	49164920
chr1	170867815	170868059
chr1	184291169	184291402
chr3	51233468	51233833
chr19	9978890	9979177
chr4	6915020	6915306
chr7	4631880	4631971
chrY	73073188	73073289
chr4	63348528	63348739
chr4	77159757	77159864
chr4	57784279	57784468
chr6	124484125	124484220
chr1	75024836	75025091
chr16	74300063	74300179
chr14	115499415	115499501
chr6	121017875	121018174
chr4	134397151	134397354
chr7	43925044	43925141
chr17	43340768	43340854
chr7	94530311	94530492
chr13	47200058	47200301
chr10	106570705	106570804
chr2	103511185	103511401
chr7	99960418	99960867
chr4	11146585	11147103
chr5	66084670	66084867
chr2	143916238	143916397
chr7	104427999	104428137
chr10	80398853	80399008
chr2	32448532	32449120
chr4	122122836	122122987
chr10	111819832	111820093
chr4	122455190	122455335
chr14	102704182	102704270
chrX	109948820	109948913
chr7	67578907	67579176
chr7	127208518	127208715
chr19	42058497	42058819
chr16	3350946	3351206
chr16	93335278	93335687
chr8	52486766	52486857
chr16	92611910	92612084
chr8	121629642	121629863
chr8	94178821	94179240
chr2	126283803	126283893
chr4	97820931	97821278
chr14	30917740	30917875
chr9	45106042	45106267
chr7	75495126	75495216
chrX	126694052	126694220
chr15	88919458	88919616
chr12	104386948	104387232
chr10	59974162	59974389
chr3	71796565	71796656
chr6	115238699	115238841
chr8	106620549	106620768
chr2	27599055	27599450
chr3	37758142	37758626
chr12	104097573	104097781
chr13	5845243	5845418
chr3	47555143	47555246
chr5	17863164	17863418
chr1	159732792	159732897
chr18	32305093	32305333
chr12	102328179	102328391
chr19	18146575	18146724
chrY	70248337	70248433
chr15	12611934	12612023
chr2	18093969	18094123
chr12	78982227	78982586
chr9	48786834	48787054
chr10	8087204	8087464
chr4	15480722	15480808
chr9	88223634	88223739
chr15	79131480	79131851
chr15	31583791	31583962
chr4	70692809	70692903
chr7	49429806	49430023
chr4	72915748	72915845
chr1	21305689	21305862
chrX	68060833	68060928
chr17	58935483	58935587
chr6	67150379	67150683
chr16	50407635	50407770
chr13	91748504	91748639
chr9	35059077	35059389
chr2	119898411	119898621
chr11	94134902	94135037
chr6	53508626	53508713
chr14	31183072	31183259
chr18	46409727	46409999
chr16	5135861	5136070
chr6	99175429	99175767
chr9	30672533	30672635
chr11	106613007	106613210
chr11	102510279	102510456
chr11	101448528	101448804
chr4	150707328	150707480
chr10	95318218	95318463
chr16	93822509	93822717
chrX	126747006	126747405
chr5	135640447	135640818
chr14	25516083	25516412
chr2	158168068	158168272
chr1	164261791	164262050
chr6	140620612	140620901
chr3	150217909	150218086
chr17	46729163	46729305
chr10	28134050	28134357
chr6	130696316	130696420
chrY	83975354	83975548
chr13	34462593	34462843
chr11	53455246	53455408
chr4	141423449	141423584
chr6	45899752	45899838
chr1	39434304	39434607
chr2	163539414	163539605
chr10	108404272	108404505
chr18	14821068	14821168
chrY	17521351	17521448
chr13	67486299	67486390
chr18	14103229	14103388
chr9	108796766	108796966
chr3	65859469	65859604
chr5	62524211	62524314
chr10	115780238	115780553
chr18	65069550	65069759
chr3	69543127	69543373
chr8	10435490	10435809
chr9	10704295	10704430
chr1	153701476	153701779
chrX	127202034	127202123
chr14	18963425	18963579
chr5	64753519	64753792
chr15	59549932	59550167
chrX	102743618	102743716
chr13	81664389	81664573
chr6	17052871	17053176
chr3	28722578	28722954
chr2	4922465	4922650
chr16	85319002	85319177
chr12	102067604	102067706
chr8	64634252	64634457
chr12	51118107	51118416
chr2	152820362	152820601
chrX	73488227	73488328
chr5	87563120	87563297
chr7	119961090	119961360
chr3	72231346	72231443
chr1	151121299	151121388
chr16	3351786	3351934
chr10	42231019	42231631
chr14	100247518	100247723
chr15	102102547	102102727
chrY	65197032	65197139
chr11	94233514	94233678
chr14	8125507	8125696
chr7	110614182	110614499
chr8	83756785	83756945
chr5	125485142	125485516
chr8	109984142	109984350
chr17	56756842	56757023
chr3	139402743	139402847
chr14	83725438	83725531
chr15	60719977	60720065
chr2	164423580	164423874
chr8	59184364	59184460
chr6	102957604	102957828
chr1	29317732	29317838
chr5	121187772	121188049
chrX	115362288	115362379
chr11	28702590	28702799
chr6	99276893	99277047
chr1	138209864	138210174
chr4	124743067	124743274
chr8	40876726	40877236
chr9	48740121	48740463
chr12	109798975	109799189
chr15	76084315	76084552
chr14	118952352	118952547
chr3	124806467	124806562
chrY	23330588	23330678
chr3	146657358	146657700
chr4	149791491	149791767
chr9	48736406	48736668
chr4	40725737	40725907
chr4	143791185	143791278
chr13	91750339	91750474
chr4	3312090	3312226
chr1	67103900	67104196
chr11	101362274	101362495
chr10	39413939	39414029
chr10	68917624	68917723
chr4	134918389	134918651
chr3	65355660	65355809
chr16	71671388	71671482
chr3	118579392	118579527
chr4	117135990	117136460
chr2	16431272	16431363
chr6	38835325	38835734
chr3	154697736	154697852
chr3	67543769	67543963
chr11	45805448	45805619
chr12	87408292	87408401
chr16	93728168	93728350
chr11	45201101	45201278
chr7	8078155	8078366
chr9	48744938	48745355
chr13	111992524	111992701
chr9	59617123	59617263
chr8	24987589	24987792
chr2	30962802	30962993
chr18	9972386	9972472
chr11	17651557	17651725
chr8	44956938	44957090
chr15	79473419	79473559
chr17	26592514	26592913
chr4	57728455	57728621
chr13	24354972	24355107
chr4	76962673	76962893
chrY	13108309	13108500
chr15	99874125	99874311
chr13	25206574	25206660
chr10	19009318	19009610
chr3	121187000	121187367
chr16	41482275	41482364
chrY	64004153	64004240
chr4	150755461	150755763
chr6	129216345	129216524
chr7	3230399	3230647
chr16	70325959	70326112
chr5	80497440	80497526
chr13	9057361	9057584
chr3	6736747	6736839
chrY	68548285	68548374
chr15	47569698	47569802
chr2	120640987	120641122
chrY	80511621	80511715
chr6	108638600	108638780
chr6	144804430	144804646
chr15	67128987	67129289
chr18	38973399	38973694
chr19	60555100	60555255
chrY	7020227	7020333
chr12	80906236	80906371
chr16	24782032	24782244
chr18	74047304	74047396
chr11	118248601	118248826
chr12	50114263	50114354
chr14	11541762	11541850
chr9	81468688	81468776
chr18	12700198	12700597
chr6	90463542	90463797
chr19	53390689	53390827
chr4	135273092	135273271
chr4	117557635	117557738
chr8	90886406	90886634
chr16	81306321	81306412
chr4	150799699	150800250
chr6	37398876	37399212
chr1	129707147	129707250
chr3	142457170	142457256
chr2	15148409	15148720
chr10	64347077	64347166
chr3	52601059	52601463
chr5	3502570	3502792
chr1	34372117	34372285
chr1	60608958	60609227
chr7	4170569	4170855
chrY	86166923	86167024
chr5	91293176	91293451
chrY	38125406	38125506
chr3	62972008	62972095
chrX	140529244	140529408
chr4	122958714	122959082
chr16	71163233	71163333
chr5	102367445	102367664
chr4_JH584294_random	123807	123893
chr17	18702320	18702425
chr3	19512202	19512348
chrY	64579574	64579662
chr12	104337130	104337331
chr17	28512667	28513179
chr15	84196592	84196735
chr10	24534845	24535073
chrY	21436057	21436149
chr6	43292281	43292418
chr19	35707648	35707737
chr12	104076632	104076894
chr6	12458939	12459112
chr6	140570181	140570671
chr4	150871696	150872003
chr10	68854825	68854936
chrY	66962968	66963055
chr13	78087504	78087597
chrY	86707409	86707604
chr16	79086636	79086892
chr6	42396448	42396698
chr14	8244215	8244632
chr8	5100294	5100381
chr14	12059155	12059401
chr4	91341578	91341665
chr6	90471348	90471513
chr1	78811891	78812125
chr14	10401345	10401435
chr3	79798547	79798735
chr8	84886350	84886529
chr14	57321654	57321745
chr14	17862310	17862520
chr5	92929135	92929401
chr6	109377674	109377764
chr14	7769766	7769854
chr10	70222317	70222502
chr9	119988459	119988690
chr11	48308176	48308264
chr1	74726188	74726325
chr8	85487910	85488243
chr18	39828147	39828531
chr11	113008608	113008773
chr11	16424257	16424345
chr11	109556245	109556399
chr10	42274189	42274391
chr18	20157663	20158005
chr1	23749418	23749513
chr6	90539167	90539338
chr3	79333696	79333869
chr14	73941111	73941207
chr6	116073022	116073235
chr12	49825547	49825634
chrX	56170088	56170204
chr6	90464455	90464787
chr1	31033964	31034243
chr7	140707573	140707978
chr11	86596137	86596580
chrY	73233191	73233296
chr10	24753581	24753824
chr6	97262351	97262493
chr9	96758952	96759204
chr8	20106203	20106289
chr10	59969802	59970065
chr10	77626638	77626970
chr11	6010833	6011062
chr10	108619413	108619633
chr3	79559225	79559422
chr6	53500689	53501046
chr2	5564394	5564529
chr14	119232120	119232207
chr11	106268479	106268657
chr11	104116948	104117083
chr9	17572511	17572597
chr5	114146119	114146279
chr12	81156052	81156213
chr14	25383518	25383760
chr4	145280899	145281359
chr3	101507422	101507605
chr3	94913732	94914083
chr10	124440619	124440730
chr7	65822779	65823002
chr1	21231952	21232388
chrUn_JH584304	71310	71466
chr1	189700764	189700974
chr3	107972652	107972809
chr16	23463652	23463818
chr2	32610039	32610222
chr2	31460321	31460585
chr10	42251282	42251689
chr5	119127571	119127674
chrX	120329489	120329584
chr12	52448461	52448821
chr1	139860344	139860551
chr7	63896839	63897362
chr18	61858744	61858932
chr3	113574114	113574593
chr18	36679126	36679433
chr5	125297350	125297637
chr10	73585756	73585849
chr2	164455694	164456133
chrY	72593913	72594031
chr15	19669160	19669256
chr15	62295310	62295574
chr13	36621049	36621433
chr3	91205785	91205877
chr15	53112853	53113304
chr17	10594951	10595087
chr13	117727128	117727338
chr4	8733970	8734176
chr14	76951508	76951668
chr12	104406516	104406746
chr14	55153089	55153364
chr1	36075219	36075384
chr12	59106572	59106783
chr15	81960221	81960406
chr9	69989342	69989477
chr1	65169786	65169939
chr18	62095438	62095963
chr13	35434044	35434244
chr2	97036154	97036334
chr7	25884399	25884550
chr10	77440855	77441144
chr2	162984505	162984776
chr16	60464707	60464808
chr8	24396992	24397231
chrX	7582634	7582730
chr10	87897392	87897677
chr3	111167456	111167570
chr11	80949111	80949318
chr17	26535824	26536002
chr3	81938907	81939097
chr10	4105665	4105815
chrY	37439335	37439442
chr3	32529416	32529551
chr13	29575968	29576539
chr2	158305988	158306192
chr7	141052478	141052715
chrX	76598846	76599063
chr1	30950107	30950271
chr10	127156170	127156488
chrY	57264636	57264730
chr8	5814177	5814317
chr2	152806045	152806513
chrX	119579580	119579671
chr2	29628330	29628465
chr10	12817651	12817847
chr14	118823218	118823312
chr7	30220093	30220425
chr1	157075040	157075288
chr13	95855470	95855875
chrX	52971031	52971280
chr3	58234881	58235127
chr11	7156318	7156633
chr17	28272372	28272546
chr14	39807060	39807149
chr4	79509643	79509736
chr6	130656810	130656901
chr15	47475944	47476034
chr19	20018430	20018534
chr13	75225694	75225911
chr1	129972484	129972578
chr3	99984305	99984501
chr14	66784258	66784399
chr3	65533093	65533339
chr13	99100392	99100647
chr2	60700020	60700461
chr7	87267206	87267298
chr6	94601302	94601503
chr15	27631047	27631203
chr2	90569877	90570070
chr3	65858129	65858435
chr8	33993034	33993170
chr1	76388131	76388223
chr4	42776014	42776108
chr8	81040336	81040469
chr11	87462285	87462466
chr1	137978523	137978626
chr7	118251515	118251686
chr17	61516514	61516603
chr16	52333678	52333813
chr10	43518540	43518813
chr19	3228470	3228636
chr10	119457062	119457152
chr7	5320122	5320215
chr1	21326907	21327178
chr2	25478426	25478614
chr10	9987274	9987435
chr6	4559786	4559873
chr2	65237529	65237820
chr9	99702365	99702586
chr1	127731186	127731396
chr5	81957099	81957195
chrY	36657683	36657769
chr12	80844110	80844295
chrY	12645682	12645875
chr11	45008566	45008653
chrY	13514487	13514577
chr14	113133437	113133523
chr7	140707155	140707290
chr11	62214926	62215067
chr1	151128086	151128289
chr5	4323511	4323646
chr6	99983010	99983156
chr2	155806750	155806886
chr6	141878012	141878103
chr8	105942600	105942747
chr13	23868863	23869118
chr1	74044540	74044861
chr9	32218345	32218443
chr6	37618943	37619364
chr19	41348238	41348414
chr14	38639324	38639427
chr13	47216923	47217316
chr15	76597690	76597865
chrY	54177745	54177856
chrX	35648563	35648649
chr16	7325862	7325964
chr8	40919533	40919670
chr6	6219819	6220129
chr18	37935532	37935682
chr1	182439989	182440211
chr18	12636982	12637147
chr4	13282398	13282485
chr5	103789217	103789356
chr5	17468221	17468308
chr10	125127064	125127156
chr10	21294377	21294607
chr10	15097850	15097942
chr6	42384184	42384372
chrX	131569939	131570028
chr19	41418139	41418274
chr13	3374164	3374348
chr7	81110209	81110389
chr18	14100946	14101037
chr19	12795793	12795928
chrY	86609571	86609666
chr9	31978257	31978476
chr10	123076434	123076569
chr1	155805823	155806015
chr8	45611429	45611617
chr9	91419558	91419652
chrUn_JH584304	69434	69818
chr13	24365301	24365511
chr8	91403739	91403968
chr7	134193065	134193250
chrY	63852612	63852698
chr4	105309030	105309201
chr19	27336710	27336864
chr6	84225037	84225233
chr12	73727438	73727643
chrY	63046952	63047050
chr8	41215185	41215381
chr1	98667237	98667329
chr10	68057881	68058263
chr15	52712413	52712697
chrX	151993561	151993663
chrX	138430720	138430811
chrY	81563735	81563842
chrX	162409909	162409997
chr15	74933967	74934170
chr2	27560766	27560978
chr6	149138161	149138622
chr9	44086418	44086658
chr9	106436767	106436956
chr19	58374701	58375008
chr4	155323230	155323473
chr1	161673433	161673523
chr14	59506136	59506450
chr11	25218726	25218816
chr4	150746187	150746468
chr5	92486824	92486959
chr9	24511962	24512111
chrX	126688853	126688988
chr12	48841565	48841668
chr15	88831472	88831826
chr2	89367929	89368037
chr10	67047868	67048035
chr1	71723928	71724149
chr6	20565683	20565828
chr13	96742847	96743307
chr4	55776066	55776210
chr5	137671723	137672134
chr10	27546571	27546668
chr5	7960193	7960461
chr14	104715807	104715948
chr4	116371723	116371891
chr14	114616442	114616532
chr17	79622825	79623042
chrX	150598248	150598469
chr8	105850402	105850613
chr9	66520392	66520582
chr5	51543298	51543385
chrY	5968701	5968796
chr5	58898474	58898574
chr2	173124468	173124660
chr4	109106572	109106771
chr13	65831389	65831481
chr1	82239508	82239743
chr6	85928172	85928350
chr6	114893995	114894269
chr18	53434351	53434447
chr16	12935933	12936121
chr7	17463629	17463748
chr13	35386766	35387092
chr17	74080435	74080651
chr1	23320876	23321191
chrY	85252712	85252826
chr5	132379547	132379648
chr3	52653141	52653429
chr17	38967513	38967603
chr14	83372646	83372744
chr6	130871316	130871415
chr15	62328456	62328600
chrY	23877362	23877474
chr16	3114406	3114727
chr10	128598666	128598801
chr13	44409440	44409737
chr16	8887635	8887722
chr3	116951420	116951868
chr3	28721867	28722121
chr1	153901496	153901736
chr9	117865577	117865674
chr13	114855068	114855166
chrUn_GL456370	11503	11752
chr10	22004756	22005088
chr4	78043907	78044092
chr7	127671479	127671584
chr13	112058382	112058561
chr15	39859945	39860097
chr15	53184618	53184826
chr11	55458627	55458801
chr1	164746594	164746785
chr15	31240089	31240287
chr19	9130122	9130291
chr5	114765491	114765645
chrX	35271065	35271151
chr7	101081281	101081373
chr3	52527398	52527682
chr15	75401515	75401878
chr3	21986744	21987324
chr16	23350668	23350803
chr7	72137007	72137097
chrX	148254604	148254693
chr4	125419590	125419833
chr17	28522961	28523355
chr4	137097718	137097979
chr1	42972249	42972347
chr3	70597342	70597438
chr8	126706838	126707009
chr4	7200321	7200468
chr6	36175276	36175432
chr9	120142584	120142886
chr4	150782176	150782365
chr1	120070231	120070419
chr4	7196566	7196867
chr13	69534552	69534756
chr16	50165031	50165117
chr2	73868595	73868764
chr4	121077412	121077642
chr11	51874255	51874524
chr2	4336468	4336572
chr17	44943637	44943803
chr2	163595975	163596374
chr1	41452835	41452922
chr17	26512646	26512817
chr4	133240523	133240742
chr17	38570177	38570273
chr12	80374831	80375026
chr6	31222112	31222379
chr9	74674273	74674474
chr17	71224726	71224861
chr6	16305544	16305679
chr17	27760289	27760442
chr5	96221834	96222059
chrY	19911785	19911961
chr10	95416752	95416992
chr14	37856022	37856108
chr16	32688847	32689092
chr12	35192829	35193168
chr2	146512072	146512264
chr18	88344239	88344330
chr13	96960091	96960336
chr6	75086913	75087017
chr7	143769532	143769766
chr9	74656535	74656759
chr4	63343881	63344092
chr14	22302624	22302722
chr4	143211569	143211781
chr16	3114931	3115094
chr9	57724826	57724969
chr4	35226550	35226696
chr4	32437691	32437854
chr11	57690991	57691179
chr15	96833267	96833490
chr11	26196341	26196507
chr12	95655149	95655241
chr15	15947203	15947295
chr14	70331509	70331802
chr9	49594348	49594630
chr4	141569995	141570384
chr9	61323894	61324072
chr13	75439165	75439413
chr11	110367682	110367992
chr5	102009701	102009853
chr15	75981971	75982138
chr2	164444675	164444969
chr5	64518402	64518492
chr10	117111629	117111764
chr8	126614116	126614251
chr17	85044508	85044784
chr19	8801518	8801605
chr6	144754061	144754448
chr16	80055382	80055474
chr7	100706156	100706331
chr4	13102412	13102510
chr4	9082164	9082383
chr18	75448260	75448427
chr7	31971770	31971997
chr15	75991616	75991761
chr5	120994345	120994486
chr7	140717382	140717589
chr9	106130336	106130574
chr2	69322758	69323027
chr4	62150888	62151080
chr1	138571321	138571864
chr14	56338129	56338311
chr10	67785645	67785872
chr10	24396169	24396390
chr2	70661399	70661568
chr12	80821412	80821618
chr9	90739319	90739521
chrY	27481076	27481165
chr17	10220869	10220961
chrY	61753075	61753175
chr1	193232509	193232653
chrX	126773621	126773836
chrY	28230684	28230771
chr7	90200408	90200564
chr8	125133982	125134194
chr17	67741383	67741612
chr10	53383052	53383431
chr9	111473891	111474045
chr10	51241725	51241820
chr6	69210106	69210197
chr10	80076534	80076776
[truncated: 666 more rows]

## Sheet: dual_GRBS
chr	start	end						Motifs:
chr13	49482827	49482998						1	GRE	1e-719
chr9	40799799	40799994						2	GMEB2	1e-182
chr10	89755546	89755718						3	NFIA	1e-166
chr5	42176532	42176708						4	NR6A1	1e-163
chr1	134093058	134093315						5	Ebf2	1e-156
chr9	32905546	32905678						6	RARB	1e-155
chr6	37397892	37398139						7	TCF7L1	1e-127
chr9	55259812	55260045						8	ZKSCAN1	1e-123
chr17	84405604	84405996						9	TBP	1e-121
chr17	80022297	80022461						10	CEBPE	1e-111
chr13	62291885	62292099						11	AP-1	1e-109
chr2	162984528	162984783						12	VDR	1e-105
chr18	84885171	84885377						13	Atf1	1e-105
chr16	38110672	38110836						14	RUNX3	1e-99
chr19	43516437	43516604						15	Zfp809	1e-97
chr15	103239885	103240067						16	Mafb	1e-96
chr7	112466943	112467110						17	NFAT5	1e-93
chr4	149999063	149999230						18	IRC900814	1e-89
chr8	10928234	10928787						19	Zac1	1e-87
chrUn_GL456370	13274	13511						20	Rbpj1	1e-74
chr7	26352778	26352946						21	RELB	1e-73
chrY	66731675	66731837						22	ZNF467	1e-68
chr10	95808904	95809067						23	Stat5a	1e-40
chr4	43394329	43394832						24	HNF6	1e-37
chr15	86116556	86116760						25	Tbp	1e-23
chr4	44179836	44180026						26	HOXD12	1e-21
chr8	3416161	3416499						27	Mtf1	1e-20
chr10	120188519	120188813						28	E2F8	1e-20
chr8	23208846	23209063						29	TEAD3	1e-17
chr6	37398834	37399274
chr10	95840008	95840239
chr8	45626472	45626705
chr9	6106182	6106399
chr4	3312028	3312364
chr18	61535706	61535916
chr5	38489140	38489433
chr7	90059597	90059817
chrX	77755285	77755478
chr8	56304588	56304915
chr5	125286070	125286361
chr16	38282752	38283031
chr7	4170561	4170932
chr17	26512572	26512859
chr1	127750565	127750907
chrUn_JH584304	110151	110448
chrX	144273665	144273840
chr10	41553792	41554136
chr6	6219754	6220106
chr17	86533319	86533941
chr6	122594603	122594734
chr6	23143963	23144313
chr3	58234829	58235480
chr18	3004742	3005041
chr7	84637004	84637310
chr2	170209254	170209629
chr1	127731182	127731445
chr12	84219289	84219525
chr19	40187236	40187465
chr5	116445707	116445995
chr18	61548587	61548805
chr16	21818698	21818852
chr7	19010795	19011087
chr1	130764073	130764612
chr2	26481780	26482059
chr19	20649926	20650229
chr10	40163994	40164329
chr19	34715972	34716129
chr6	24262824	24263076
chr2	60269996	60270239
chr8	117095819	117095992
chr12	90122039	90122208
chr11	17169282	17169603
chr14	8244191	8244667
chr18	32305041	32305360
chr12	52446560	52446906
chr17	31979980	31980134
chr1	82239483	82239757
chr2	92435071	92435315
chr19	45027366	45027576
chr4	100367752	100367937
chr12	118702012	118702213
chr16	31494067	31494221
chr3	92230987	92231141
chr1	161378724	161378919
chr2	167823123	167823873
chr14	68338585	68338885
chr2	31464646	31464858
chr1	138571318	138571884
chr19	46646134	46646470
chr18	67745983	67746247
chr9	85969712	85969846
chrY	37439300	37439480
chr7	128790076	128790296
chr2	132613593	132613930
chr6	130871291	130871424
chr15	36771815	36771971
chr12	104337092	104337359
chr6	72512757	72513051
chr19	43525975	43526486
chr14	76149486	76150019
chr8	36730406	36730613
chr18	63544106	63544324
chr18	14821069	14821209
chr6	134090024	134090214
chr3	89901404	89901921
chr4	49408065	49408433
chr19	27312545	27312999
chr17	80760665	80760922
chr9	106785310	106785537
chr11	16742301	16742776
chr2	32448533	32449111
chr4	133240509	133240788
chrY	50426941	50427072
chrY	56750740	56750874
chr6	88062432	88062728
chr16	13190379	13190712
chr5	135640464	135640789
chr10	96924855	96925128
chr5	45512994	45513289
chr18	84894272	84894426
chr4	149791993	149792429
chr1	175623701	175623999
chr14	25181496	25181817
chr8	41205977	41206384
chr10	21294428	21295058
chr11	88524862	88525109
chr18	60607062	60607273
chr1	129910853	129911023
chr14	47535231	47535483
chr1	13454645	13454804
chr3	98374298	98374488
chr16	24781999	24782288
chrY	83975337	83975564
chr14	59445534	59446127
chr2	129749998	129750153
chr11	43895300	43895625
chr19	43524547	43525297
chr5	123196807	123196981
chr13	34278139	34278468
chr16	94544770	94544978
chr13	97443692	97444264
chr4	77159717	77159900
chr3	89293589	89293859
chr5	43216218	43216497
chr18	38409818	38409992
chr11	101700388	101701104
chr18	53266989	53267347
chr3	89909832	89910428
chrY	47502591	47502726
chr7	25901054	25901213
chr2	109984996	109985342
chr4	137121609	137121942
chr13	102625583	102625868
chr3	100682834	100683084
chr11	102381364	102381621
chr5	114356683	114356843
chr5	130171465	130171867
chr18	6701364	6701564
chr6	31222095	31222402
chrY	51002778	51002997
chrY	85216417	85216590
chr2	132872079	132872494
chr6	24612115	24612388
chr9	75366272	75366575
chr9	64347033	64347313
chr6	72173270	72173436
chr17	35759852	35760069
chr17	64762869	64763302
chr15	96833225	96833522
chr14	20228314	20228538
chr11	43919626	43919811
chrY	16605819	16606008
chr13	44409418	44409785
chr11	43186531	43186792
chr10	80962233	80962497
chr15	95743869	95744232
chr6	126159266	126159509
chr17	31940471	31941027
chr14	55153129	55153361
chr16	96145199	96145367
chr4	134159460	134159734
chr7	81213190	81213380
chr15	81248138	81248307
chr19	46600437	46600743
chr1	137978481	137978656
chr13	37671191	37671438
chr19	4045298	4045613
chr2	65227185	65227417
chr4	80922107	80922303
chr2	41987594	41987767
chr1	78811893	78812131
chr11	41499839	41499993
chr4	128950110	128950409
chr1	51759734	51759914
chr10	105238359	105238529
chr19	46668278	46668519
chrY	64278585	64278888
chr10	125490161	125490629
chr13	4771256	4771623
chr17	83307592	83307788
chr4	7196428	7197070
chr1	155805799	155806044
chr2	92432744	92433002
chr16	3114411	3114739
chr3	126734670	126734881
chr10	75501784	75502080
chr5	9102772	9102961
chr2	100972147	100972351
chrX	30130050	30130253
chr7	114202854	114203243
chr2	155293417	155293799
chr18	44633753	44634079
chr13	91759994	91760313
chr17	81385513	81385911
chr11	98653061	98653259
chr9	108795287	108795603
chr6	116073016	116073249
chr12	40016869	40017204
chr9	48787357	48787650
chr3	65989149	65989372
chr6	95214702	95214862
chr1	157075070	157075299
chr3	121439711	121439925
chr4	144957246	144957498
chr6	42396397	42396703
chr8	127196568	127196780
chr2	173124283	173124746
chr2	168080837	168080998
chr18	20971097	20971560
chr2	158169366	158169568
chr8	63116202	63116422
chr2	173146833	173147014
chr6	31134799	31134988
chr13	44663195	44663415
chr2	161520293	161520541
chr18	9502985	9503496
chr6	53500703	53501051
chr9	35125805	35126007
chr4	133101248	133101496
chr13	101698006	101698231
chr12	43071124	43071270
chr13	77863751	77863986
chr4	141928889	141929360
chr6	23129201	23129454
chr1	59315798	59315930
chr2	177472284	177472492
chr5	137671731	137672217
chr12	110696416	110696605
chr11	107270668	107270864
chr8	10879645	10879803
chr10	18065908	18066381
chr17	56119932	56120183
chr17	15632199	15632364
chr1	92049062	92049444
chr15	84639559	84639734
chr1	43933794	43933969
chr3	95674368	95674605
chrY	62296915	62297112
chr15	24722026	24722207
chr1	159732801	159732934
chr18	61858712	61858973
chr13	109502879	109503190
chr2	44920540	44920810
chr3	99150038	99150300
chr17	26508522	26508737
chr15	59018086	59018304
chr11	53455248	53455501
chr4	150746097	150746446
chr3	65601331	65601659
chr1	37360905	37361126
chr17	17838141	17838379
chr4	63343862	63344125
chr2	85047126	85047314
chr10	63158265	63158472
chr3	58372537	58372779
chr6	96062168	96062435
chr10	68457071	68457317
chr19	46908960	46909226
chr17	42905066	42905366
chr2	167777224	167778062
chr2	90583862	90584153
chr6	122571394	122571559
chr4	141862902	141863228
chr9	35059069	35059429
chr9	46256379	46257173
chr2	155806505	155806897
chr1	105925837	105926089
chr6	107567987	107568141
chr8	122281320	122281529
chr15	47539954	47540155
chr14	95118310	95118478
chr7	118617076	118617286
chr18	46409750	46409977
chr3	95882699	95883034
chr9	30672513	30672669
chr5	125485176	125485452
chr10	22004725	22005195
chr8	109984013	109984416
chr3	107690474	107690662
chr9	77845861	77846337
chr6	28609511	28609702
chr15	91050269	91050645
chr19	29126656	29126838
chr1	164746597	164746799
chr11	61608210	61608381
chr14	46616105	46616406
chr1	136629480	136629654
chr13	4381882	4382164
chr3	79203300	79203480
chr1	31016013	31016375
chr15	62017185	62017596
chr18	64382264	64382510
chr18	31711661	31711815
chr3	52528947	52529278
chr13	112343656	112343889
chr5	125297280	125297697
chr4	102527996	102528337
chr13	13573659	13574129
chr6	118954876	118955497
chr13	3374150	3374375
chr4	80924694	80925176
chr7	14723396	14723570
chr3	124385657	124385823
chr9	48786781	48787047
chr18	38867523	38867787
chr8	40876655	40877307
chr2	15485360	15485546
chr5	75377380	75377555
chr15	96696182	96696473
chr5	77452790	77452995
chr1	39434276	39434693
chr11	86380831	86381106
chr12	12910688	12910917
chr2	155052474	155053244
chr13	91750188	91750559
chr11	101367470	101367669
chr14	20148613	20148823
chr6	42435465	42435928
chr14	91609862	91610040
chr9	42725393	42725570
chr1	170988404	170988577
chr11	70652829	70653005
chrX	63365466	63365620
chr4	65177551	65177719
chr19	20819527	20819682
chr17	28420093	28420593
chr12	55491798	55492293
chr9	108796750	108796996
chr4	139386964	139387367
chrX	26901065	26901219
chr17	70963638	70963838
chr2	68935690	68936061
chr5	126967027	126967248
chr13	95855463	95855998
chr16	55821998	55822208
chr19	7123109	7123266
chr5	139791351	139791721
chr7	63755239	63755445
chr8	120920576	120920855
chr10	64481353	64481562
chr7	143769526	143769825
chr1	23320888	23321236
chr3	88030626	88030947
chr1	55026075	55026410
chr17	28517796	28518606
chrUn_GL456367	13070	13278
chr4	141423407	141423561
chr12	73778199	73778456
chr13	112393555	112393768
chr10	69214112	69214293
chr1	170867789	170868092
chrY	13126194	13126534
chr4	54884761	54884942
chr1	74003774	74003916
chr8	24429694	24429904
chr8	84986084	84986354
chr19	23135691	23136156
chr4	150461858	150462077
chr8	109987695	109988231
chr5	110763946	110764168
chr18	67764433	67764639
chr2	103569777	103569965
chr7	126932792	126932952
chr10	124440625	124440766
chr4	59777993	59778172
chr18	54920851	54921195
chr9	48816960	48817201
chr2	27599030	27599463
chr6	90539153	90539345
chr2	167844502	167845092
chr2	72741786	72742070
chr15	39811420	39811798
chr5	121334000	121334454
chr2	164423526	164423966
chr12	58827785	58828253
chr6	102957603	102957844
chr10	83353637	83353967
chr4	120148674	120148995
chr13	52822620	52823086
chr13	96960085	96960299
chr8	10435426	10435833
chr9	5117095	5117399
chr10	59969749	59970379
chr6	23133174	23133595
chr13	35723099	35723365
chr13	68217837	68218016
chr7	88346222	88346408
chr12	75472852	75473352
chr9	92229830	92230106
chr15	75314475	75314739
chr17	49429148	49429392
chr17	5261511	5261665
chr5	14944258	14944483
chr8	44169063	44169243
chr15	25945155	25945547
chr9	120010997	120011562
chr4	72915753	72915886
chr6	121243194	121243507
chr9	4846840	4847033
chr5	7912332	7912497
chr5	124892119	124892326
chr9	45964701	45964991
chr4	149979749	149980071
chr9	86410897	86411038
chr4	73047846	73048092
chr7	118572056	118572444
chr16	42998984	42999257
chr5	7960167	7960421
chr19	33062343	33062515
chr18	33373727	33373926
chr1	27505732	27506055
chr5	135628473	135628759
chr3	54731668	54731836
chr17	55957269	55957448
chr5	51591740	51591914
chr4	7195703	7195905
chr3	57425121	57425378
chr8	61276107	61276314
chr1	21326913	21327132
chr17	66881014	66881220
chr12	78350863	78351096
chr11	8569319	8569490
chr14	82391933	82392076
chr13	23125088	23125285
chr8	94194754	94194948
chr13	99125014	99125250
chr9	106237506	106237690
chr19	6976283	6976437
chr7	17058210	17058400
chr12	76546431	76546736
chr9	88866295	88866459
chr6	121304686	121304847
chr14	8035889	8036186
chr16	30502430	30502713
chr7	19016147	19016331
chr18	12311154	12311326
chrX	169933279	169933622
chr15	79131449	79131832
chr3	111167468	111167601
chr17	28690903	28691124
chr8	20328711	20329134
chr3	89905188	89905403
chr13	114060372	114060679
chr16	74300062	74300198
chr17	28512616	28513200
chr13	27734635	27734796
chr6	90506789	90507089
chr6	37670811	37671177
chr13	109752656	109752842
chr19	38191326	38191727
chr2	141984116	141984327
chr19	27336700	27336913
chr6	140570157	140570655
chr4	123750266	123750420
chr18	49897514	49897675
chr8	111644350	111644570
chr15	82747062	82747306
chr2	5038140	5038349
chr10	24753569	24753824
chr3	52600491	52600767
chr16	95724329	95724635
chrUn_GL456390	21596	21758
chr7	25884354	25884556
chr7	8078141	8078380
chr2	91605958	91606132
chr13	35598139	35598298
chrX	144278379	144278579
chr2	40556939	40557258
chrX	152342726	152342916
chr8	4959380	4959616
chr6	129236196	129236466
chr13	51866206	51866381
chr19	12795710	12795971
chr13	81019968	81020275
chr9	106235387	106235754
chrY	62793308	62793450
chr6	72160993	72161428
chrX	125101618	125101886
chr10	117669695	117669969
chr5	59590033	59590212
chr9	74930152	74930311
chr10	99212077	99212222
chr16	21857752	21857968
chr3	65974128	65975089
chr3	89289398	89289596
chr11	55458695	55458853
chr8	40919467	40919649
chr4	150871776	150871984
chr1	54913114	54913268
chr18	4738122	4738365
chrX	85775909	85776148
chr4	43350188	43350804
chrX	52970987	52971327
chr3	69543005	69543463
chr15	95749629	95750307
chr6	90509062	90509545
chr6	128133536	128133915
chr11	121002302	121002483
chr13	62927577	62927922
chr3	56623323	56623497
chr6	125575022	125575414
chr9	70077224	70077446
chrX	12989708	12989916
chr6	144804381	144804622
chr3	98045059	98045269
chr4	49566238	49566464
chr11	104116893	104117047
chr4	43349600	43349886
chr8	121092359	121092513
chr13	74863956	74864166
chr16	3349945	3350448
chr8	105104331	105104626
chr13	33586140	33586294
chr10	78465045	78465326
chr8	121580533	121580836
chr2	152101669	152101951
chr12	104386926	104387221
chr15	27631011	27631201
chr2	90569829	90570079
chr12	8882328	8882482
chr4	133814213	133814349
chr10	29816014	29816175
chr13	9113782	9114080
chr2	58754736	58755017
chrY	54406527	54406794
chr4	86897443	86897724
chr4	121166917	121167071
chr18	67739812	67740156
chr12	51309912	51310088
chr6	93936022	93936198
chr15	75981921	75982146
chr5	32030042	32030317
chr7	118893794	118894042
chr7	116237708	116237894
chr13	19395306	19395647
chr12	19121998	19122254
chr7	46827165	46827386
chr16	93728147	93728388
chr7	19868010	19868188
chr4	59814070	59814224
chr6	52825814	52826002
chrY	12645659	12645882
chr11	113722458	113722636
chr2	72156607	72156791
chr10	123194345	123194499
chr3	95694365	95694551
chr13	35016113	35016348
chrX	46448434	46448658
chr9	44671447	44671819
chr9	3364543	3364745
chrY	17821316	17821506
chr6	24581788	24581938
chr5	135109556	135109710
chr7	27124369	27124600
chr14	122106029	122106200
chr10	67064757	67065107
chr6	116265642	116265828
chr1	86530244	86530647
chr4	141176560	141176787
chr10	73202550	73202713
chr17	85056667	85056884
chrX	106841843	106842059
chr10	95318145	95318502
chr3	138227119	138227370
chr13	9057354	9057606
chr12	54459528	54459862
chr3	122474761	122474980
chr11	45805372	45805621
chr7	35299836	35299997
chr10	70222303	70222507
chr8	89279096	89279512
chr14	64312277	64312518
chr6	108638605	108638821
chr13	41212667	41212920
chr13	75225679	75225960
chr9	24511863	24512238
chr15	96377458	96377696
chr4	104999757	105000027
chr5	123223064	123223395
chr4	104913197	104913428
chr3	52600916	52601571
chr6	37705735	37705984
chr11	17983392	17983555
chr4	138378446	138378638
chr4	122122811	122122977
chr15	98951564	98951718
chrY	65197041	65197178
chr18	70587917	70588207
chr4	130695649	130695865
chr13	107642428	107642587
chr1	192810367	192810550
chr8	35415434	35415671
chr6	100438822	100438978
chr6	140620541	140621049
chr18	65069527	65069753
chr8	40658974	40659503
chr9	60982358	60982832
chr5	81957104	81957235
chr2	119355608	119355875
chr4	9080850	9081069
chr6	99191905	99192211
chr15	52712314	52712758
chr19	18146581	18146737
chr15	4248790	4248921
chr10	76537596	76537853
chr4	6222760	6222993
chr2	27560663	27561051
chr17	32108774	32109110
chr6	51462818	51463269
chr4	45413654	45413935
chr12	68922298	68922485
chr9	24513323	24513595
chr10	59972594	59972748
chr9	3258745	3258991
chr7	26981514	26981818
chr16	93822933	93823113
chr5	115775344	115775615
chr11	98589124	98589297
chr8	25258634	25258806
chr14	70331459	70331867
chr15	36420192	36420393
chr19	27335202	27335372
chr9	46012583	46012826
chr7	80446305	80446816
chr18	54646817	54646948
chr11	110463170	110463483
chr2	177903360	177903524
chr9	46196895	46197330
chr3	146570131	146570407
chr17	74487730	74487914
chr6	108582055	108582279
chr1	67103578	67103819
chr12	99374367	99374534
chr8	124567669	124567889
chr12	51865132	51865296
chr15	64163672	64163905
chr19	40190792	40191056
chr3	92689936	92690231
chrY	18264395	18264580
chr2	28632599	28632871
chr13	63117833	63118033
chr3	27907350	27907612
chr16	12935898	12936127
chr6	121047964	121048455
chr13	35386705	35387107
chr1	173497137	173497352
chr15	59043739	59044140
chr10	11492017	11492284
chr5	99354622	99354869
chr18	39828161	39828519
chr7	79742291	79742560
chr1	92100598	92100844
chrUn_GL456367	1200	1354
chr19	3326479	3326772
chr10	111405107	111405383
chr10	20071616	20071863
chr6	31113439	31113952
chr3	60167582	60167943
chr4	134397167	134397359
chr15	36716271	36716529
chr10	70127782	70128018
chr11	4036131	4036285
chr8	125133932	125134204
chr2	152784538	152784971
chr15	82378574	82378849
chr8	14850521	14850858
chr2	31460247	31460760
chr10	68854771	68854968
chr12	21568537	21569006
chr2	27748066	27748358
chr19	42058494	42058823
chr5	103737653	103737816
chr9	40250674	40250908
chr3	116950644	116951053
chr16	95682601	95682816
chr4	35096730	35097298
chr7	118699012	118699244
chr15	95904263	95904716
chr3	28722659	28723013
chr6	24613644	24613798
chr10	59921019	59921664
chr2	166122870	166123182
chr14	30917678	30917926
chr17	64752402	64752646
chr10	4105645	4105834
chr15	88831424	88831877
chr15	25948370	25948618
chrX	46468909	46469141
chr8	10857027	10857587
chr16	92400080	92400304
chr4	132354600	132354912
chr18	12786535	12786964
chr1	39499639	39499933
chr19	21818413	21818759
chr4	11146569	11147184
chr5	113812240	113812508
chr14	7824687	7824978
chr19	38398995	38399300
chr2	67968337	67968507
chr9	18460200	18460494
chr6	85844063	85844284
chr4	35134164	35134404
chr3	37758229	37758624
chrUn_GL456370	14569	14775
chr9	66599725	66600010
chr10	44110630	44110900
chr13	55188726	55189018
chrX	120079842	120080052
chr1	92935668	92935823
chr15	82423637	82423791
chr1	60598891	60599634
chr3	96245390	96245544
chr6	99143670	99143870
chr9	65313088	65313269
chr19	46601452	46601919
chr5	120994311	120994507
chr6	149138101	149138576
chr2	86070300	86070466
chr13	37715402	37715583
chr5	103629383	103629722
chr5	87563094	87563232
chr19	29031766	29032014
chr8	89365524	89365760
chr13	52985963	52986214
chr19	41346373	41346663
chr9	88709993	88710293
chr16	15889718	15889877
chr14	100247404	100247760
chr14	27349926	27350239
chr2	168531974	168532189
chr1	83959690	83960253
chr14	24075894	24076048
chr14	48202242	48202464
chr15	76597678	76597913
chr9	55289755	55290200
chr10	22001692	22001918
chr7	112223925	112224189
chr13	52828222	52828520
chr18	60604491	60604825
chr4	135752616	135753055
chr5	91293119	91293439
chr10	100057354	100057485
chr16	80055343	80055475
chr7	116306966	116307220
chr7	80994502	80994902
chr3	119056497	119056662
chr11	117965605	117965827
chr18	84906290	84906632
chr17	56108549	56109180
chr6	113430958	113431250
chr3	41409026	41409432
chr6	71446457	71446619
chrY	71508432	71508650
chr10	77440839	77441140
chr19	42537744	42538029
chr13	56434483	56434640
chr12	95242910	95243076
chr7	141052501	141052706
chr11	90132544	90132704
chr19	5850015	5850522
chr2	167775173	167775709
chr13	112067179	112067623
chr5	99400712	99401044
chr6	108093453	108093779
chr15	76114724	76114922
chr18	46698236	46698470
chr3	121186986	121187364
chr19	23134899	23135471
chr9	121701432	121702567
chr11	60933846	60934012
chr8	46326811	46327074
chr4	122958711	122959210
chr17	92580682	92580855
chr2	120640907	120641240
chr8	94178791	94179273
chr1	131917667	131918167
chr15	75941512	75941862
chr5	13375907	13376128
chr12	14150177	14150331
chr16	4370285	4370466
chr4	6239589	6239781
chr6	134700784	134701118
chr5	5689198	5689348
chr9	46215712	46216193
chr4	19491368	19491796
chr11	62213526	62213708
chrY	79549376	79549509
chrX	100471627	100471886
chr13	51072912	51073601
chr17	28463977	28464221
chr4	117557596	117557764
chr16	38287861	38288156
chr9	41769619	41769761
chr5	147059496	147059806
chr19	43792594	43792819
chr6	90553337	90553576
chr3	84324900	84325315
chr4	150707140	150707741
chr5	125326029	125326292
chrY	48646337	48646615
chr11	116172091	116172276
chr15	95887379	95887679
chr19	57925922	57926118
chr2	131509769	131509999
chr19	3228336	3228772
chr11	100828931	100829085
chr4	108130481	108130669
chr5	137975582	137975766
chr10	99211409	99211850
chr7	63896802	63897391
chr13	55190430	55190720
chr12	35773149	35773315
chr11	16528422	16528599
chr2	167767508	167767773
chr4	144993204	144993646
chr19	38514817	38514971
chr10	95779738	95780169
chr10	95430403	95430609
chr3	102383704	102384095
chrY	85408509	85408695
chr9	46207194	46207595
chr9	48740095	48740467
chr2	134724210	134724430
chr7	118252355	118252760
chrX	164436839	164437050
chr1	120070265	120070480
chr3	51233471	51234074
chr1	84825904	84826084
chr4	145219337	145219648
chr3	97611005	97611511
chr7	92818021	92818305
chr6	134559654	134559930
chr10	40118960	40119175
chr17	80090483	80090879
chr13	101916315	101916672
chr2	169948183	169948449
chr17	84865248	84865477
chr17	44943560	44943799
chr4	144957820	144957974
chrY	54177753	54177896
chr9	61323766	61324173
chr8	11098461	11098831
chr19	6269918	6270260
chr2	75642436	75642736
chr12	52448649	52448811
chr1	138606755	138607217
chr5	14955362	14955528
chr7	100679582	100680125
chr2	139919826	139920068
chr15	51730844	51731026
chr6	38835306	38835745
chr19	46600126	46600347
chr18	36679079	36679512
chr9	63109286	63109498
chr12	35506233	35506780
chr6	94170015	94170294
chr8	69843389	69843550
chr17	64645123	64645473
chr8	24396986	24397252
chrX	56049873	56050035
chr17	56643304	56643576
chr12	17448823	17449174
chr11	87471307	87471657
chr8	85477112	85477715
chr14	105255958	105256128
chrY	90808047	90808215
chr8	71816910	71817078
chr16	13336420	13336729
chrX	76598880	76599047
chr4	150459622	150459836
chr10	127156217	127156427
chr15	62216944	62217289
chr2	94265182	94265571
chr6	54179639	54179855
chr11	53445588	53446053
chr4	150798794	150799026
chr11	101362278	101362432
chr7	110116976	110117242
chrY	88612144	88612383
chr2	10402344	10402481
chr7	119560316	119560614
chr9	110532142	110532387
chr15	85347148	85347431
chr16	93913970	93914170
chr12	84193834	84193992
chr12	81188513	81188704
chr14	34274213	34274520
chr2	40555861	40556092
chr11	86586903	86587450
chr16	39654908	39655077
chr15	74933995	74934168
chr15	81839598	81840064
chr16	95729014	95729346
chr3	84259719	84259877
chr8	40660417	40660708
chr4	101742096	101742261
chr9	48800713	48800886
chr6	141866037	141866300
chr4	133050667	133050888
chr7	128031589	128031786
chr14	71104008	71104199
chr7	130595971	130596381
chr11	113867117	113867505
chr8	99633692	99633847
chr2	33406607	33406992
chr12	87895696	87895850
chr1	184824352	184824695
chr18	32543109	32543289
chr14	8125496	8125696
chr3	101507007	101507540
chr18	61675513	61676057
chr1	91436233	91436752
chr2	103209488	103209835
chr8	11183637	11183858
chr6	48554643	48554886
chr5	147545886	147546149
chr11	105102908	105103076
chr4	148150961	148151256
chr4	104893728	104893909
chrX	116695198	116695369
chr17	66882342	66882580
chr3	52617384	52617813
chr11	16803928	16804172
chr6	129532678	129532910
chr9	50660592	50660873
chr6	86180626	86180897
chr7	87367873	87368189
chr1	34237874	34238116
chr1	74726200	74726413
chr4	156208941	156209182
chr1	184291227	184291418
chrX	36796852	36797006
chr15	75828153	75828508
chr5	90447665	90447892
chr16	45641304	45641580
chr2	60699962	60700474
chr13	93841217	93842043
chr12	104406531	104406739
chr19	5822497	5822808
chr5	103740133	103740312
chr6	149224312	149224710
chr4	150784910	150785566
chr6	12458919	12459126
chr8	109585728	109585922
chr11	110367676	110367972
chr9	3010824	3011121
chrX	97748697	97748978
chr7	38217556	38217855
chr10	42251211	42251639
chr4	97836847	97837271
chr2	158168066	158168291
chr13	55183344	55183876
chr8	11257712	11257911
chrX	33846367	33846631
chr1	64933054	64933309
chr3	121174485	121174647
chr2	102712755	102712912
chr17	64616332	64616576
chr10	107116747	107116912
chr1	131125923	131126225
chr3	52546087	52546408
chr8	121563870	121564144
chr16	30964499	30964795
chr4	106199858	106200215
chr19	34720230	34720496
chr2	4922400	4922807
chr3	17334462	17334640
chr10	67087447	67087713
chr16	20622237	20622520
chr17	26592519	26592922
chr5	30206394	30206696
chr6	37537860	37538102
chr7	134193086	134193246
chr11	51874223	51874546
chr1	153901497	153901716
chr4	141570006	141570400
chr3	79333691	79333895
chr4	134918291	134918671
chr19	8089168	8089322
chr10	108538823	108539013
chr7	28981902	28982073
chr8	27261002	27261287
chr10	59997581	59997779
chr17	29094463	29094936
chr10	77103725	77103887
chr3	124293746	124293980
chr2	167830180	167830517
chr13	32764643	32764806
chr4	155323285	155323467
chrX	26006176	26006405
chr8	36188052	36188206
chr18	9490718	9491005
chr7	99680557	99680735
chr4	97820847	97821347
chr1	88166539	88166796
chr16	94508798	94509024
chr15	67147562	67147804
chr14	8309773	8310026
chr13	94466262	94466478
chr12	29110735	29110946
chr3	69555999	69556352
chr14	8039143	8039308
chr1	67116454	67117070
chr10	17727247	17727503
chr15	78530642	78530905
chr9	23905601	23905777
chr10	99384900	99385153
chr15	97005662	97005895
chr10	123843504	123843947
chr1	30949972	30950314
chr10	42230934	42231633
chr8	83756790	83756964
chr2	167831190	167831364
chr14	73170017	73170179
chr2	156196441	156196667
chr19	3247748	3247952
chr5	75045550	75045782
chr16	5135931	5136115
chr4	43379703	43379998
chrX	33841573	33841811
chr13	24254006	24254220
chr17	26269605	26269884
chr8	89279788	89280211
chr19	55110422	55110726
chr2	167828407	167828538
chr7	100461655	100461975
chr19	30170413	30170670
chr4	62150903	62151088
chr1	140381091	140381299
chr19	33080072	33080296
chr12	29100259	29100437
chr13	112396797	112397150
chr11	99044366	99044647
chr4	83141462	83141656
chr2	132578269	132578497
chr9	70243066	70243450
chr9	3033703	3033861
chr7	19035743	19036042
chr18	70977866	70977999
chrY	6500691	6500867
chr16	4477975	4478191
chr18	54250618	54250992
chr13	80962882	80963048
chr18	9380751	9381016
chr1	133347673	133348037
chr7	75564010	75564292
chr7	27167029	27167391
chr15	39125243	39125443
chr8	70798332	70798679
chr4	45412190	45412584
chr1	59912455	59912668
chr14	25516081	25516425
chr15	52378196	52378423
chr7	35065025	35065282
chr1	181256874	181257256
chr5	66654302	66654498
chr9	51252616	51252751
chr11	7192682	7193011
chr17	38001906	38002113
chr6	130813005	130813183
chr6	143154011	143154247
chr9	81225049	81225277
chr5	51289186	51289619
chr17	43672006	43672226
chr6	119418694	119419087
chr6	130696278	130696455
chr7	47008240	47008470
chr19	58374491	58375054
chr12	8428811	8428965
chrX	141276470	141276635
chr10	120636092	120636383
chr8	126807254	126807913
chr1	89555300	89555591
chr15	36772533	36772699
chr5	107592076	107592480
chr1	171240012	171240390
chr8	109584641	109584832
chr2	5564427	5564598
chr16	85319026	85319194
chr4	45411403	45411763
chr10	24396157	24396358
chr5	127637696	127637929
chr1	82188630	82188814
chr18	11144857	11145207
chr10	42274233	42274401
chr6	97269639	97269950
chr2	164454953	164455123
chr6	6176752	6176961
chr16	23029131	23029355
chr6	37686106	37686286
chrY	13108301	13108500
chr9	102996238	102996431
chr12	69204983	69205133
chr16	52333687	52333934
chr10	12787959	12788136
chr12	86801359	86801605
chr12	35667774	35668044
chr5	134996706	134996880
chr13	64401325	64401716
chrX	8211836	8212136
chr14	99125469	99125728
chr4	43419918	43420379
chr7	140707554	140707963
chr5	96221806	96222103
chr9	3003481	3003687
chr14	70509024	70509230
chr7	132939183	132939466
chr16	32688843	32689096
chr11	7194612	7194867
chr14	65720389	65720681
chr17	47507961	47508302
chr4	149978996	149979232
chrX	62880342	62880570
chr11	6010783	6011114
chr3	79194176	79194330
chr9	106436781	106436961
chr14	25481239	25481535
chr2	90522001	90522282
chr11	102749846	102750020
chr1	163009464	163009633
chr9	48744930	48745366
chr7	114322841	114323025
chr8	72303609	72303892
chr3	89912455	89912984
chr10	12245145	12245277
chr10	61465087	61465429
chr10	91124539	91124801
chr12	40559132	40559482
chr7	115570723	115571067
chr1	75024747	75025097
chr4	150799612	150800327
chr4	149775420	149775778
chr4	32243513	32243939
chr15	62714353	62714638
chr17	39952413	39952624
chr15	102198929	102199092
chr14	104715755	104716005
chr5	140118015	140118275
chr1	100240421	100240564
chr2	163595971	163596682
chr8	22400533	22401089
chr1	74070196	74070635
chr18	3337381	3337778
chr10	43518517	43518786
chrUn_JH584304	607	801
chr6	6242137	6242376
chr15	97029010	97029340
chr17	82957227	82957424
chr4	97814415	97814892
chr1	29317691	29317876
chr10	87518308	87519060
chr9	57292191	57292710
chr10	81421843	81422105
chr3	108562495	108562803
chr12	102328187	102328429
chr11	119947550	119947752
chrX	59233750	59233928
chr18	11016018	11016172
chr6	134109920	134110299
chr9	77744853	77745286
chr19	37442832	37443048
chr4	32314828	32315540
chr2	152785488	152786301
chr15	80032014	80032146
chr14	38913503	38913662
chr5	147611374	147611617
chr5	4323417	4323761
chr15	95191789	95191997
chr15	88850461	88850880
chr7	140119660	140119832
chr16	3116197	3116624
chr16	53947785	53947948
chr1	74070853	74071098
chr3	8455010	8455189
chr2	167716842	167717062
chr1	74044523	74044853
chr19	19246799	19247005
chr7	112469863	112470327
chr13	93842962	93843240
chr10	48838684	48838908
chr2	161804961	161805105
chr4	79009682	79009845
chr6	147236714	147236890
chr16	87524177	87524442
chr5	43049386	43049597
chr15	62712401	62712643
chr9	66123654	66123885
chr3	65355628	65355869
chr7	67578892	67579304
chr8	106007099	106007529
chr7	47008714	47008956
chr16	78377269	78377457
chr2	122681896	122682379
chr4	109106609	109106913
chr1	119509479	119509869
chrUn_GL456370	12621	12786
chr6	114893951	114894266
chr6	74136573	74136718
chr4	49148854	49149082
chr14	95614494	95614676
chr13	111992525	111992757
chr1	31019254	31019604
chr13	62908136	62908388
chr4_GL456216_random	49086	49286
chr1	190106786	190107094
chr1	155544177	155544370
chr13	119456374	119456631
chr15	101266553	101266718
chr11	80974660	80974933
chr3	104436133	104436388
chr4	150355960	150356168
chr7	138919206	138919924
chr5	66237742	66237897
chr4	8397695	8397854
chr16	52094644	52095037
chrUn_JH584304	69485	69757
chr15	59294114	59294272
chr7	94530291	94530515
chr11	62558974	62559285
chr10	14032647	14032845
chr8	64843293	64843523
chr15	85776726	85777213
chr12	19117256	19117476
chr6	99447144	99447518
chr17	17841003	17841162
chr7	80447905	80448187
chr6	110039592	110039767
chr2	49349833	49350025
chr9	77743474	77743888
chr9	44398192	44398353
chr16	92611791	92612107
chr11	71008522	71008685
chr8	108764791	108764947
chr17	31873796	31874006
chr2	163642738	163643004
chr3	21986601	21987377
chr11	7156273	7156763
chr4	44069494	44069794
chr14	21548127	21548343
chr12	24705500	24705801
chrY	72871283	72871419
chr9	44487573	44487827
chr5	92551377	92551590
chr3	99984285	99984566
chr15	79688501	79688700
chr4	6937216	6937457
chr19	38555457	38555736
chr1	71723908	71724158
chr6	90463528	90463829
chr13	60660961	60661136
chr12	110154200	110154701
chr8	11530786	11531153
chr15	88902301	88902493
chr4	145280871	145281488
chr7	99960311	99960892
chr6	141875754	141876063
chr2	164444664	164444958
chrX	150598240	150598466
chr15	61984888	61985095
chr17	35835038	35835600
chr11	11844362	11844935
chr6	37784496	37784724
chr6	121244374	121244545
chr6	13052336	13052632
chr9	123461915	123462134
chr6	97262218	97262601
chr6	29245905	29246093
chr3	102678363	102678844
chr9	83241901	83242337
chr13	95794524	95794694
chr12	25233174	25233392
chr18	46607862	46608249
chr8	20331051	20331491
chr9	43755885	43756235
chr17	28424458	28424752
chr2	132681151	132681305
chr5	100622595	100623000
chr11	94161368	94161648
chr8	121570294	121570598
chr19	28990913	28991154
chr12	15707681	15707894
chr17	23138962	23139131
chr17	79938355	79938675
chr6	110738737	110738870
chr16	11134593	11134814
chr13	99100325	99100660
chr4	129461317	129461471
chr15	54599935	54600175
chr12	8047140	8047451
chr7	65467388	65467549
chr3	130684866	130685377
chr5	14988059	14988259
chr1	21232002	21232308
chr2	167333579	167333754
chr15	59035738	59035991
chr7	113962089	113962582
chr13	70889717	70889848
chr11	86596099	86596760
chr3	150217891	150218105
chr2	15146528	15146869
chr8	85478367	85478713
chr4	9073809	9074022
chr4	150457345	150457553
chr2	19579952	19580275
chr15	98932186	98932393
chr4	72198889	72199106
chr14	17711498	17711663
chr7	99963021	99963177
chr3	97756686	97757004
chr15	86075386	86075626
chr7	26881138	26881361
chr1	3514767	3515151
chr4	24105291	24105468
chrY	19881310	19881442
chr1	107916926	107917298
chr9	75339709	75339865
chr13	60683393	60683597
chr12	8379995	8380212
chr3	97642091	97642317
chr4	133491908	133492092
chr12	21301402	21301619
chr7	112194278	112194564
chr6	133545335	133545477
chr6	37138959	37139144
chr4	105309027	105309203
chr17	30581264	30581528
chr8	123716552	123716800
chr1	60859789	60859958
chr6	141432351	141432638
chr19	54199455	54200037
chr10	21448685	21449254
chr3	107743738	107743971
chr6	90506196	90506404
chr8	27265718	27265877
chr18	12667826	12668222
chr13	36283730	36283945
chr10	28133899	28134426
chr13	52155484	52155984
chr10	80900823	80901225
chr10	67126435	67126665
chr2	31463256	31463703
chr15	59549819	59550254
chrX	102743580	102743754
chr3	118560006	118560174
chr8	94354081	94354392
chr14	116448297	116448489
chr5	113975208	113975529
chr8	90886410	90886572
chr16	49896259	49896444
chr1	151128111	151128335
chr5	40692394	40692584
chr17	86503402	86503879
chr15	55768309	55768518
chr19	54202373	54202752
chr6	23458947	23460532
chr8	33993024	33993206
chr15	88875731	88876123
chr8	109982371	109982528
chr10	22261432	22261596
chr8	81040324	81040506
chr19	58552183	58552610
chr1	60608937	60609242
chr6	84225000	84225215
chr2	92437417	92437807
chr7	90019593	90019880
chr18	9485982	9486326
chr10	110716896	110717127
chr16	30828206	30828460
chr9	106130343	106130567
chr1	90234541	90234801
chr13	34462620	34462898
chr10	69219074	69219410
chr2	133761635	133761775
chr9	48746544	48746781
chr5	150232175	150232456
chr15	97019765	97020148
chr17	58935445	58935628
chr7	118627907	118628098
chr5	32035922	32036218
chr9	49594339	49594556
chr2	32387985	32388485
chr8	109795269	109795616
chr2	104121976	104122257
chr5	123185921	123186275
chr5	90424587	90425058
chr8	94354549	94354976
chr18	9489230	9489749
chr1	164261777	164262069
chr4	104891680	104891978
chrY	85768937	85769120
chr3	146567863	146568024
chr4	48332413	48332687
chr6	144754076	144754443
chr13	113601201	113601437
chr5	92929125	92929435
chr9	72702310	72702795
chr6	121356188	121356367
chr4	72050135	72050325
chr1	134071997	134072215
chr16	90736678	90737073
chr3	138515691	138515906
chr5	64751441	64751637
chr12	109798944	109799172
chr9	120142174	120143657
chr13	24365265	24365594
chr6	71991264	71991470
chr6	99199385	99199807
chr1	155275146	155275335
chr19	40297114	40297325
chr15	99874108	99874331
chr4	59937308	59937512
chr18	14103228	14103399
chr6	3201029	3201237
chr9	76632683	76632838
chr8	36264994	36265543
chr3	21952920	21953074
chrY	44250930	44251105
chr6	90471298	90471483
chr7	19864831	19865200
chr9	88606902	88607129
chr4	108363722	108363988
chr14	95584978	95585184
chr17	43257903	43258058
chr11	11932439	11933244
chr15	78532737	78532937
chr8	126551225	126551447
chr4	117788391	117788689
chr17	84732624	84732966
chr14	56620553	56620840
chr10	108432354	108432556
chr8	3754339	3754545
chr6	37686778	37686979
chr11	7815806	7816213
chr15	3250999	3251380
chr18	12700162	12700670
chr12	94649334	94649470
chr15	25975985	25976251
chr8	9977626	9977780
chr9	48737384	48737874
chr19	46591614	46591908
chrX	139653340	139653716
chrX	124238466	124238678
chr3	22010004	22010338
chr5	103963180	103963334
chr6	147529494	147529710
chr1	60596498	60596687
chr11	60935198	60935491
chr8	59184329	59184497
chr5	8192874	8193169
chr1	55052448	55052746
chr13	52736242	52736594
chr17	27760197	27760465
chr16	24148347	24148478
chr16	60012927	60013065
chr4	35003765	35004093
chr8	90869571	90869841
chrY	72593916	72594058
chr4	132474742	132475038
chr12	16618333	16618828
chrY	85252676	85252857
chr11	69099152	69099651
chr17	31570363	31570595
chr17	18702280	18702464
chr13	55184400	55184830
chr15	76084297	76084565
chr6	23392689	23393099
chr5	51537128	51537285
chr13	82200864	82201025
chr3	146657295	146657745
chr13	96742825	96743327
chr4	8733998	8734178
chr1	195017250	195017417
chr14	76951483	76951687
chr5	137974807	137974996
chr1	39425509	39425815
chr5	90414636	90414790
chr11	98590732	98591017
chr5	103592655	103592974
chr18	51165206	51165526
chr6	23114879	23115186
chr1	174765511	174765840
chr17	56292973	56293223
chr7	65613141	65613359
chr19	11995052	11995253
chr6	90435265	90435783
chr6	108137016	108137223
chr10	95773580	95774171
chrY	86707392	86707619
chr10	117111501	117111819
chr10	121490009	121490382
chr8	35406278	35406877
chr15	39107880	39108034
chr13	114246193	114246383
chr13	34275436	34275683
chr3	154697704	154697886
chr16	22881555	22881851
chr5	87498993	87499296
chr12	81033853	81034025
chr15	96743325	96743740
chr3	101670611	101670799
chr5	121836906	121837156
chr14	116632393	116632562
chr12	17510210	17510404
chr8	126826392	126826660
chr15	62328405	62328799
chr15	67060963	67061265
chr15	88919448	88919681
chr11	107419704	107419956
chr8	117094218	117094384
chr19	21626242	21626545
chr1	67067495	67067790
chr2	164131471	164131719
chr10	69104355	69104916
chr5	118262468	118262710
chr13	47200035	47200394
chr8	5814139	5814354
chr18	9490001	9490611
chrUn_GL456390	23999	24191
chr2	34775701	34775963
chr8	70639250	70639446
chr19	3320668	3320996
chr18	68241893	68242095
chr18	56446892	56447103
chr10	77022396	77022789
chr4	44067041	44067236
chr5	130031488	130031760
chr2	27421271	27421582
chr7	80460194	80460446
chr19	23056735	23057195
chr8	40655859	40656156
chr4	49559839	49560470
chrX	36823979	36824133
chrY	50173538	50173722
chr7	4137092	4137400
chr11	110244796	110245090
chr2	33363960	33364201
chr10	121486437	121486641
chr4	82485858	82486118
chrY	81563699	81563873
chr13	75798800	75799237
chr15	54870874	54871046
chr4	115325346	115325645
chr17	70753645	70754028
chr19	20018400	20018562
chr16	96083379	96083634
chr18	49784279	49784449
chr15	14969139	14969270
chr5	113142251	113142416
chr2	38621190	38621389
chr10	80146660	80147006
chr1	162891879	162892082
chr6	5443147	5443445
chr1	127899523	127899736
chr17	56208233	56208448
chr8	123212689	123212903
chr7	91571146	91571341
chr6	113428153	113428307
chr6	134160850	134161181
chr8	94392713	94392916
chr1	189700741	189700993
chr6	139589914	139590162
chr16	25059074	25059633
chrY	22211110	22211264
chr8	105850394	105850617
chr3	139402709	139402885
chr10	49738475	49738613
chr16	24420682	24420912
chr11	4035593	4035965
chr15	85771286	85771720
chr11	28702626	28702767
chr4	52683400	52683638
chr15	8569714	8569999
chr4	108051830	108052185
chr7	112813739	112813893
chr10	125270319	125270704
chr5	16688924	16689123
chrX	33807823	33807977
chr15	31258181	31258527
chr12	84315892	84316388
chr8	108743354	108743569
chrY	23877323	23877510
chr5	16851730	16851862
chr18	21174202	21174388
chr2	34772621	34772887
chr6	121017980	121018156
chr2	163539296	163539723
chr2	163554952	163555244
chr2	119898398	119898608
chr12	62551064	62551213
chrX	62020726	62020859
chr2	127022403	127022724
chr7	119667958	119668139
chr7	22312284	22312441
chr1	151679920	151680074
chr6	99175432	99175782
chr4	122979775	122980181
chr17	26616747	26617079
chr4	6914069	6914621
chr11	76709714	76709965
chr15	81960185	81960441
chrX	164430505	164430812
chr4	9444485	9444799
chr7	118703174	118703568
chr8	10965704	10965898
chr7	110785038	110785222
chr8	113576102	113576256
chr13	35433993	35434295
chr3	67543765	67543971
chr13	96673896	96674163
chr10	68109709	68109966
chr2	128174209	128174462
chr4	3317659	3317889
chr7	130592918	130593249
chr18	46708508	46708769
chr4	119294320	119294480
chr2	65226520	65226984
chr5	147753045	147753202
chr4	46661376	46661640
chr8	126609868	126610184
chr7	97748158	97748561
chr2	167834717	167834883
chr12	92733091	92733290
chr8	23191352	23191731
chr3	106170764	106170918
chr10	94049234	94049392
chr3	28721843	28722112
chr3	104441468	104441622
chr5	91565563	91565694
chr10	19009305	19009626
chr9	97112769	97112912
chr10	41889574	41889895
chr1	98667203	98667361
chr19	40432013	40432489
chr9	5860668	5860805
chr11	9116265	9116419
chr4	103335264	103335472
chr16	21857092	21857260
chr4	11123603	11124013
chr13	47247458	47247668
chr1	60596159	60596390
chr8	126736433	126737033
chr9	96758907	96759207
chr5	102367507	102367654
chr5	120472832	120473136
chr9	35236366	35236990
chr13	67128637	67128862
chr18	38973398	38973716
chr9	44086405	44086670
chr16	14940462	14940619
chr13	24144119	24144455
chr9	3303126	3303308
chr2	68796148	68796324
chr4	61844798	61845043
chr17	86769833	86770077
chr16	95659470	95659784
chr4	77814874	77815059
chrX	124285724	124285975
chr2	164356646	164356823
chr7	141417991	141418285
chr7	120946209	120947173
chr12	81155987	81156317
chrX	126775107	126775363
chrY	15199257	15199391
chr7	102272795	102272982
chr9	96240508	96240714
chr1	40156205	40156471
chr4	150414791	150414973
chrX	74254669	74254823
chr12	25015727	25015928
chr7	80134604	80134803
chr13	35167159	35167531
chr13	52477970	52478125
chr9	66520392	66520548
chr8	22433049	22433213
chr18	34862297	34862457
chr5	51868203	51868723
chr4	104671780	104671960
chr12	116231467	116231886
chr10	9987268	9987432
chr2	6075220	6075472
chr12	80730305	80730522
chr12	35284466	35284938
chr14	51082340	51082639
chr17	29018276	29018487
chr6	119139560	119139820
chr1	138209860	138210178
chr12	8829077	8829393
chr11	88718358	88718570
chr1	31073072	31073445
chr6	23394291	23394464
chr2	11534936	11535248
chr4	53823871	53824113
chr5	132379512	132379648
chr8	40887085	40887397
chr13	64181774	64182010
chr17	24221323	24221590
chr7	13814005	13814276
chr15	53112869	53113297
chr15	97004251	97004822
chr5	81216566	81216743
chr2	110487959	110488506
chr16	80767593	80767724
chr15	31341079	31341313
chr2	174146438	174146572
chrY	17521360	17521492
chr1	21037970	21038218
chr7	19842824	19843155
chr14	47629386	47629619
chr9	110344980	110345615
chr6	21806150	21806576
chr15	31240107	31240268
chr2	132702957	132703182
chr1	9636370	9636672
chr14	21105155	21105466
chr12	48464659	48464842
chr4	133096049	133096294
chr2	97036135	97036357
chr5	122693978	122694282
chr4	147524468	147524622
chr14	13597974	13598222
chr8	10899199	10899433
chr6	139592415	139592569
chr8	45583988	45584259
chrX	94883443	94883774
chr9	45106068	45106299
chr9	59617119	59617273
chr17	28522953	28523386
chr16	97593076	97593300
chr7	100010790	100011106
chr14	89609729	89610253
chr4	131897756	131898083
chr8	5213090	5213226
chr4	118547853	118548010
chr3	98850223	98850477
chr3	142372484	142372812
chr2	30265997	30266179
chr17	65594790	65595004
chr17	26270183	26270362
chr10	53382922	53383401
chr10	93488577	93488731
chr8	3430120	3430309
chr12	99883837	99884001
chr4	62099038	62099288
chr8	19910722	19910955
chr7	32885814	32885967
chr8	107197859	107198116
chr11	94133947	94134465
chr4	132355461	132355743
chr2	132689672	132690177
chr6	116261037	116261232
chr12	16864690	16864869
chr12	82412200	82412734
chr6	19644266	19644439
chr19	4492963	4493270
chr6	118935743	118935949
chr1	152902885	152903137
chr8	104309778	104309963
chr11	7152354	7152611
chr2	158305909	158306192
chrY	90740708	90740923
chr8	44135783	44135924
chrX	38963927	38964081
chr17	15701603	15701925
chr9	7950311	7950481
chr8	34478875	34479146
chr2	148683155	148683314
chr18	51783541	51783700
chr6	133105049	133105218
chr4	108362651	108362822
chr9	15956743	15956998
chr13	104044499	104044756
chr5	120471581	120471951
chr18	20666189	20666473
chr2	65237505	65237822
chrY	32568566	32568731
chr10	75789984	75790323
chr3	52622637	52622880
chr3	113574165	113574593
chr6	100211817	100211992
chr7	31971748	31972019
chr5	135695137	135695421
chrY	7020193	7020326
chr14	34351682	34351860
chr11	80949153	80949360
chr13	102908673	102908905
chr7	49429829	49430009
chr19	21598923	21599105
chr14	5261105	5261237
chr17	31842051	31842425
chr1	156366200	156366406
chr13	117727114	117727360
chr9	56223592	56223986
chr9	90739302	90739539
chr1	162966345	162966528
chr8	126808458	126808924
chr2	103208145	103208518
chr8	40658323	40658557
chr19	47368978	47369244
chrUn_GL456370	14990	15277
chrX	140505842	140506122
chr11	104618769	104618923
chr13	47216916	47217309
chr13	112578138	112578347
chr16	26249052	26249255
chr4	55349732	55349915
chr7	127671482	127671613
chr13	112058307	112058701
chr4	78043889	78044108
chr12	15653447	15653815
chr9	48612690	48612932
chr13	94820486	94820804
chr9	120933376	120933541
chr8	25014048	25014180
chr3	79542706	79542966
chr5	99283806	99283969
chr5	100369952	100370134
chr15	67128937	67129375
chr10	21419328	21419516
chr7	23640966	23641173
chr16	4702778	4703027
chr4	119282231	119282460
chr11	113008606	113008781
chr9	70889118	70889272
chr5	142904565	142904756
chr4	35226301	35226815
chr10	61510347	61510777
chr10	78446301	78446542
chr4	150782173	150782399
chr2	158175535	158175964
chr10	121485300	121485652
chr8	121712379	121712533
chr16	37871374	37871622
chr8	90891613	90891812
chr15	92137679	92137887
chr14	70206613	70206785
chr2	167860449	167860997
chr7	99100133	99100343
chr11	79705012	79705215
chr1	189960617	189960827
chr15	95897808	95898015
chr2	4336430	4336610
chr9	45708143	45708329
chr5	73817330	73817545
chr2	164073633	164073872
chr4	150755390	150755827
chr17	28283234	28283399
chr8	4594520	4594800
chr12	80374814	80375050
chr17	28442209	28442544
chr10	77626628	77626952
chr5	137078118	137078329
chr4	19968046	19968236
chr8	124265833	124266234
chr11	106788591	106788782
chr12	104105960	104106160
chrUn_GL456392	23124	23322
chr7	65906814	65907063
chr8	86856228	86856502
chr10	59943782	59943943
chr12	103550123	103550407
chr8	24987668	24987834
chr10	93766362	93766576
chr10	54058806	54058961
chrX	140513414	140513660
chr18	12697937	12698391
chr5	89278257	89278687
chr2	89367891	89368077
chr11	11928643	11928883
chrUn_JH584304	8784	9011
chr4	101694677	101694910
chr16	90735769	90736188
chr8	126839203	126839514
chr5	144370959	144371230
chr17	32947287	32947478
chr17	85044478	85044798
chr18	80206657	80206893
chr14	12059131	12059470
chr11	5915906	5916085
chr12	32820157	32820372
chr9	99702331	99702610
chr18	62095316	62095960
chr13	113597087	113597333
chr1	74014585	74014951
chr7	19013007	19013246
chr6	141857743	141858052
chr13	52179982	52180363
chr1	65178041	65178208
chr4	104988220	104988377
chr1	168362475	168362732
chr10	4111462	4111680
chr7	114149370	114149579
chr2	69322769	69323029
chr17	45598142	45598408
chr9	122022995	122023203
chr11	102432866	102433164
chr13	44328743	44328897
chr4	45461642	45462221
chr9	48736408	48736645
chr5	123675141	123675539
chr5	35006693	35006840
chr2	162986055	162986186
chr18	12862980	12863265
chr2	3695910	3696192
chr8	94377688	94377950
chr3	82291002	82291208
chr14	38639286	38639469
chr8	11173469	11173651
chr10	67098979	67099196
chr18	11756460	11756594
chr13	52222235	52222575
chrX	20365452	20365627
chrY	65714973	65715104
chr4	150726156	150726483
chr4	108355300	108355674
chr1	170196392	170196576
chr12	104338209	104338600
chr4	132963690	132963975
chr10	95361370	95361705
chr9	16683398	16683598
chr4	59332363	59332774
chr6	87759824	87760240
chr10	40125173	40125406
chr8	34455550	34455855
chr1	100101084	100101349
chr12	95596750	95596885
chr19	4588555	4588860
chr13	35963668	35963853
chr18	62164513	62164750
chr10	8087259	8087525
chr14	65759505	65759773
chr1	137020466	137020946
chr9	119988438	119988664
chr4	125419536	125419864
chr1	91101794	91102044
chr7	130503092	130503288
chr13	62296481	62296717
chr17	28484887	28485041
chr3	138225878	138226261
chr17	4626160	4626475
chrY	20748854	20749035
chr19	5912777	5912992
chr8	95887014	95887328
chr11	97309603	97309761
chr2	68844652	68844852
chr11	94233532	94233741
chr8	117715936	117716210
chr13	52651856	52652158
chr8	121562831	121563660
chr17	5262352	5262603
chr15	101078873	101079044
chr14	99134746	99134959
chr11	95039597	95039789
chr6	72162141	72162488
chr11	16589240	16589668
chr1	190204560	190204743
chr10	111819774	111820145
chr12	79356289	79356463
chr13	101862132	101862332
chr7	26303541	26303841
chrY	69041701	69041938
chr7	27231621	27232021
chr14	91647473	91647627
chr8	40669538	40670171
chr15	10378701	10378910
chr4	49338034	49338359
chr17	64741256	64741578
chr18	74267503	74267669
chr4	11088327	11088616
chr12	78982234	78982577
chr5	118504137	118504462
chr1	49018285	49018418
chr6	31148201	31148550
chr12	7855798	7855969
chr16	3114929	3115094
chr7	79336714	79337001
chr15	14524431	14524611
chr18	28303225	28303357
chr1	165328723	165329215
chr7	28376242	28376739
[truncated: 581 more rows]
