# Supplementary material for: Hormone-controlled cooperative binding of transcription factors drives synergistic induction of fasting-regulated genes
Source: Nucleic Acids Res. 2022 May 12;50(10):5528–44. doi: 10.1093/nar/gkac358 (PMC9177981; doi:10.1093/nar/gkac358)
Supplement: gkac358_Supplemental_Files [file gkac358_supplemental_files.zip › sup_table_5.xlsx]

## Sheet: cort-increased GRBS
Chr	Start	End	linear FC	nt vs. c adj. p-value
chr8	123786362	123786563	9.27208	0.0107389
chr5	99400045	99400368	10.7021	0.00786402
chr19	30125323	30125491	8.50577	0.0233182
chr11	80949111	80949360	8.34118	0.0079693
chr15	36420178	36420435	6.80077	0.0122235
chr4	108318763	108318989	7.11222	0.0116095
chr4	120148674	120148995	17.9682	2.81484e-05
chr13	113601201	113601437	8.08924	0.0137288
chr1	131917665	131918167	8.98681	0.000389889
chr17	26621249	26621695	4.17785	0.0371059
chr16	30835654	30835940	6.85546	0.0222603
chr15	82708577	82708899	7.76916	0.0105836
chr13	55190397	55190720	5.28323	0.0101355
chr7	90200408	90200564	13.6044	0.00282064
chr4	132963685	132963980	14.1872	0.000268697
chr7	79742291	79742560	5.64997	0.0183376
chr2	164423526	164423966	5.69635	0.00630153
chr4	11147513	11147999	5.11886	0.00519913
chr5	148954349	148954585	10.2936	0.0045149
chr18	9380751	9381016	8.85679	0.00932611
chr3	51233468	51234074	5.2634	0.00736528
chr1	64933054	64933318	7.90699	0.00809593
chr9	46196895	46197330	4.75576	0.0201586
chr2	15146528	15147046	4.05118	0.0253439
chr16	14940452	14940619	9.9125	0.0173332
chr10	77626628	77626970	9.37319	0.000545494
chr8	3416161	3416499	5.98921	0.0121371
chr18	46650538	46650983	8.2522	0.000613988
chr3	97642091	97642317	14.052	0.0132352
chr16	38282752	38283051	5.31929	0.0123341
chr7	128790076	128790296	7.14577	0.033677
chr3	52600916	52601571	6.91275	0.000593166
chr10	127156170	127156488	10.785	0.000491026
chr3	88030626	88030947	13.0868	0.000293293
chr7	112469863	112470327	8.83678	0.000919745
chr9	77845858	77846337	4.67547	0.0115518
chr6	84225000	84225233	6.78132	0.0203149
chr6	86776087	86776323	7.10046	0.0110682
chr17	84116467	84116906	8.67936	0.00137901
chr3	52630130	52630266	7.41392	0.0148377
chr18	62095316	62095963	5.82684	0.00846048
chr10	42230934	42231633	3.94735	0.0327808
chr6	38835306	38835745	21.5605	1.03074e-06
chr15	53184618	53184826	12.7365	0.00440445
chr8	126808458	126808924	8.60921	0.000486981
chr1	136126212	136126364	7.85958	0.0118047
chr17	28522953	28523386	13.8353	5.72138e-06
chr11	116533740	116533926	13.45	0.00334922
chr9	92229830	92230106	14.4607	0.00101755
chr17	71088901	71089573	3.45995	0.0417849
chr17	47009156	47009291	9.03234	0.0298996
chr7	80994502	80994902	7.79318	0.00380942
chr15	81883348	81883637	16.6755	0.000517851
chr13	75439165	75439429	7.87911	0.00440792
chr4	141423407	141423584	17.9426	0.00597936
chr14	66784258	66784419	5.89475	0.0403905
chrX	8211836	8212136	8.46501	0.0093167
chr16	90735769	90736188	6.18479	0.0104277
chr2	164131467	164131782	8.87702	0.00651645
chr6	121243194	121243507	12.7968	0.000636922
chr9	66123654	66123892	5.08335	0.0333906
chr3	4866420	4866584	6.64069	0.0173406
chr12	35506233	35506780	17.144	1.11177e-06
chr12	7855798	7856021	5.61366	0.0309272
chr16	79086549	79086973	3.72122	0.0494632
chr8	45611429	45611617	4.68572	0.0437023
chr4	108317826	108318016	5.7279	0.0381904
chr4	55776066	55776210	12.5382	0.00919429
chr16	42836547	42836721	6.82041	0.0110256
chr17	29094463	29094936	9.55765	8.176e-05
chr12	51865053	51865296	7.25056	0.0113881
chr18	61859078	61859453	3.94026	0.0339031
chr12	40016869	40017204	6.33395	0.00871652
chr15	97019765	97020148	8.36494	0.00247385
chrX	140529244	140529408	11.5723	0.0123418
chr8	117094218	117094384	21.244	0.00235874
chr6	90509062	90509545	14.5081	2.25981e-05
chr13	53033961	53034122	7.5459	0.0264199
chr5	17876777	17876959	4.61435	0.0437716
chr12	110154200	110154701	6.42223	0.00176262
chr3	107690474	107690665	6.81705	0.0249989
chr3	79203220	79203487	8.63182	0.00385188
chr17	28760878	28761362	4.9812	0.0122767
chr15	25948360	25948618	10.3354	0.00247385
chr14	27349926	27350239	20.0407	4.74969e-05
chr6	113430955	113431250	12.6974	0.000382699
chr2	19579898	19580275	11.6834	0.000168222
chr10	89720787	89721219	11.6173	0.000250697
chr2	67881918	67882332	5.97835	0.00359791
chr1	192076857	192077004	11.2618	0.00543299
chr8	126807254	126807913	3.1842	0.0475776
chr4	149989276	149989561	3.91627	0.0486826
chr17	84865222	84865477	6.78001	0.00952905
chr19	20649926	20650249	6.89429	0.00564838
chr3	69543005	69543463	4.1116	0.0466292
chr17	85044478	85044798	3.67888	0.0396938
chr12	118702012	118702213	10.5774	0.00653656
chr4	57275430	57275684	7.27132	0.0080407
chr9	61323766	61324173	4.22197	0.0399673
chr4	57070763	57070981	6.05815	0.0216367
chr6	145764361	145764672	4.6942	0.0324565
chr7	19013007	19013246	8.03905	0.010317
chr17	64772743	64772947	7.577	0.0144127
chr9	44398188	44398395	4.85513	0.0273529
chr9	75339709	75339865	10.502	0.0392454
chr14	25181427	25181833	5.59607	0.00811963
chr1	137020466	137020946	5.15715	0.00810084
chr10	58405783	58406056	5.37654	0.0445923
chr4	40846563	40846986	5.62065	0.0122235
chr1	132170188	132170364	7.28654	0.0233896
chr14	8125496	8125696	15.267	0.00131064
chr4	106199830	106200215	19.4507	5.47384e-07
chr19	27336700	27336913	11.6849	0.00334922
chr1	138606755	138607217	7.51162	0.000430529
chr15	76597678	76597913	10.0938	0.0121158
chr7	46131167	46131371	9.01245	0.0125677
chr10	41553792	41554146	13.2892	3.53615e-05
chr1	133934494	133934685	7.09196	0.0136647
chr1	193232509	193232653	6.03696	0.0449847
chr14	76951483	76951687	9.47415	0.00673101
chr4	35003765	35004093	5.49632	0.00904955
chr6	90393912	90394266	11.8823	5.19607e-05
chr8	121629642	121629863	20.2031	0.00378868
chr4	149978996	149979232	6.18581	0.0301633
chr4	141928889	141929360	5.57965	0.00157511
chr14	34274213	34274520	8.31491	0.000706284
chr11	76709696	76709967	12.9322	0.000440788
chr2	38610247	38610405	8.35807	0.0173406
chr8	121580533	121580836	3.5191	0.033403
chr6	5443130	5443445	12.4288	0.000293293
chr14	100247404	100247760	5.24919	0.0286169
chr6	37138958	37139144	15.5124	0.00442964
chr5	100369952	100370134	6.3683	0.03616
chr3	99984285	99984566	4.67139	0.0483897
chr15	75991593	75991840	6.60082	0.0251161
chr17	28463977	28464221	6.14266	0.0243199
chr2	167968603	167968787	9.33316	0.0132946
chr4	132354600	132354912	6.19775	0.0068003
chr12	86932226	86932463	9.96402	0.00238957
chr8	27261002	27261287	6.33058	0.00537251
chr4	121077412	121077642	6.16264	0.0290699
chr16	34672992	34673265	7.90428	0.00547322
chr18	54250618	54250992	8.71165	0.00138095
chr15	39811407	39811864	8.54403	0.000861016
chr10	80664494	80664924	7.43498	0.000781507
chr17	56108549	56109180	10.0565	0.000162077
chr15	13712165	13712327	10.9259	0.0333906
chr14	76149486	76150021	13.6808	6.55949e-06
chr13	13573659	13574129	9.01226	0.000423629
chr7	81110209	81110587	8.19715	0.00211104
chr5	103592623	103592974	9.48388	0.00121589
chr17	27760197	27760465	4.63825	0.0459049
chr16	43478223	43478385	6.26991	0.0392097
chr10	42205165	42205360	6.93294	0.0369237
chr2	27625027	27625330	4.84888	0.0114043
chr18	12311154	12311326	14.9723	0.0118798
chr6	88744978	88745224	4.9454	0.0333932
chr14	12059131	12059470	17.5609	9.82722e-05
chr11	48901383	48901528	21.1928	0.0123886
chr15	102102547	102102727	5.10204	0.0268278
chr7	114202854	114203243	17.3975	2.74702e-05
chr12	52446560	52446951	3.49046	0.0457563
chr13	52155484	52155984	3.98224	0.0434647
chr17	28424458	28424752	9.07344	0.000971205
chr14	20228175	20228658	4.49096	0.0294183
chr6	90464438	90464844	5.9542	0.00427419
chr19	42058494	42058823	26.6957	9.69563e-07
chr7	63896802	63897391	8.77667	6.93855e-05
chr4	45461642	45462221	7.48638	0.00147057
chr3	83025953	83026181	4.11936	0.0292296
chr5	99284308	99284778	5.1499	0.00824074
chr7	140707554	140707978	4.62108	0.0148352
chr9	48723441	48724141	23.5166	1.23254e-08
chr15	75941512	75941862	8.96392	0.00163512
chr9	57723222	57723695	7.88504	0.000355029
chr13	4771256	4771669	7.64254	0.00586175
chr2	67968297	67968507	5.13764	0.0457492
chr3	19953920	19954275	3.47662	0.0364342
chr11	97309603	97309761	9.32091	0.0117138
chr17	33774677	33775058	4.76624	0.0167472
chr6	100211809	100211992	6.8342	0.0295483
chr13	56434483	56434660	45.0763	0.000774147
chr1	31016013	31016375	5.29216	0.00952905
chr8	95887014	95887328	4.25259	0.0459155
chr11	80974660	80974933	4.99756	0.0218322
chr15	67128937	67129375	17.755	6.55949e-06
chr9	60982358	60982832	3.68056	0.0486758
chr14	21106557	21107124	9.08344	8.26542e-05
chr11	11844362	11844935	32.4695	1.11189e-09
chr16	24781999	24782288	6.6074	0.00703539
chr14	11671484	11671666	6.25644	0.0327808
chr12	87408292	87408401	6.61331	0.0326755
chr3	94913695	94914100	11.9595	6.50447e-05
chr6	108093453	108093779	3.70218	0.0399463
chr2	126951016	126951315	5.97573	0.0123107
chr3	142372437	142372817	15.6398	2.58485e-05
chr10	75510501	75510677	5.65273	0.0262826
chr9	40799788	40799994	6.39244	0.0106197
chr17	28420093	28420593	20.8904	1.97183e-07
chr4	63343862	63344125	10.521	0.00190247
chr4	103250053	103250263	5.49977	0.0295483
chr16	21821273	21821539	5.71277	0.021866
chr13	5841382	5841813	7.0205	0.00267238
chr14	27298976	27299176	6.27565	0.0326755
chr3	138515691	138515906	8.20507	0.00969704
chr7	35065025	35065282	9.86459	0.00110337
chr2	160805171	160805537	15.8369	0.000198358
chr11	86596099	86596760	10.0899	4.74969e-05
chr7	25884354	25884556	8.35422	0.0102346
chr10	24753569	24753824	11.3041	0.00478597
chr7	120946209	120947173	13.6236	0.00918716
chr6	140570157	140570671	7.08786	0.000946224
chr3	146657295	146657745	26.3653	1.16592e-07
chr10	99202331	99202622	6.13677	0.0149849
chr4	57728455	57728621	16.3754	0.00262604
chr6	67150379	67150683	17.3612	7.38398e-06
chr2	155052474	155053244	11.5395	1.6503e-05
chr15	52378196	52378423	4.78104	0.0286169
chr13	41212667	41212920	5.03469	0.0359765
chr1	78811891	78812131	11.6865	0.00306073
chr17	43672006	43672226	5.88737	0.0241014
chr8	126706838	126707009	7.21469	0.0230406
chr16	96083379	96083634	4.38159	0.0462522
chr4	125419536	125419864	4.15814	0.0265493
chr9	66520392	66520582	19.5981	0.00114046
chr15	62295310	62295574	6.07398	0.00736528
chr3	21962412	21962886	6.50718	0.00180776
chr17	28272372	28272546	8.55773	0.0373774
chr18	70587892	70588207	12.2891	0.000485627
chr13	75798795	75799257	10.6161	3.95332e-05
chr4	6239584	6239783	5.37363	0.0269684
chr6	90553337	90553576	5.82653	0.0210018
chr17	47507961	47508302	6.18909	0.00253642
chr19	23056735	23057195	9.73847	0.000152862
chr19	27312545	27313003	18.6386	2.25981e-05
chr10	75501784	75502136	4.19924	0.022618
chr18	38973398	38973716	16.446	1.68332e-05
chr6	37398834	37399274	15.2237	1.52305e-05
chr18	12667826	12668224	6.65954	0.00278721
chr5	113975208	113975529	15.2248	0.00138075
chr7	99960311	99960892	4.92914	0.0375791
chr18	9485982	9486326	5.79896	0.022618
chr9	7950311	7950528	8.61975	0.0132334
chr6	53500689	53501051	16.3665	3.29349e-05
chr14	17725303	17725644	6.64372	0.0105183
chr5	89278228	89278709	10.6692	5.19607e-05
chr16	15889718	15889904	5.7281	0.0202488
chr7	26881081	26881361	25.477	0.0073734
chr18	39828147	39828531	14.6025	3.32814e-05
chr14	48202242	48202469	8.78595	0.00728712
chr1	59912455	59912703	21.1253	0.000198423
chr9	120142174	120143657	7.17373	0.00324653
chr7	97748158	97748561	8.61047	0.00142739
chr10	59974140	59974389	15.5329	0.000185729
chr5	87498943	87499297	8.96805	0.000492135
chr7	84637004	84637403	5.85643	0.00900302
chr4	115325346	115325678	21.2634	5.18035e-06
chr13	51089148	51089464	4.75931	0.0404801
chr14	25383518	25383760	14.0976	0.000922826
chr19	47368978	47369244	6.58099	0.0230093
chr10	95318145	95318502	9.43029	0.000727896
chr18	56446892	56447103	10.5688	0.00951687
chr17	74080435	74080651	17.139	0.00238957
chr6	72160974	72161437	27.3172	2.84249e-08
chr5	103740133	103740312	14.9723	0.0118798
chr5	107592053	107592487	31.055	0.000159278
chr1	89555300	89555591	6.24259	0.00439055
chr13	34278124	34278468	13.098	0.00018114
chr15	76084297	76084565	6.10341	0.00519913
chr18	20971097	20971560	4.17716	0.0225173
chr6	37705728	37706000	8.52465	0.00380942
chr9	96758907	96759207	10.2349	0.00132282
chr4	102527996	102528337	5.13195	0.0255223
chr14	17711358	17711682	4.71295	0.0486204
chr6	115238699	115238841	10.2109	0.00478597
chr5	126538216	126538487	9.48917	0.00142739
chr4	19491368	19491796	6.62269	0.00341207
chr8	126849072	126849449	10.3258	0.00200315
chr6	94658252	94658490	13.0406	0.000919745
chr2	152785488	152786301	21.4873	5.30832e-07
chr1	74070196	74070642	4.2569	0.0173406
chr8	117715890	117716222	11.7858	0.00042285
chr1	174765511	174765840	6.61626	0.00852007
chr11	99044366	99044647	4.04737	0.0225173
chr14	59506136	59506450	5.15869	0.033091
chr10	43518517	43518813	8.72795	0.000919745
chr5	92929125	92929435	20.7245	4.83101e-05
chr2	164455694	164456239	10.3096	3.85776e-05
chr9	44671447	44671819	4.99455	0.026907
chr18	68241893	68242095	9.71102	0.00643226
chr4	137097646	137098068	10.6943	0.000502386
chr10	13988067	13988525	5.99475	0.0327042
chr12	83544836	83545148	5.90627	0.0122235
chr18	11144857	11145207	6.11475	0.0243199
chr11	110367676	110367992	6.11093	0.00410698
chr1	138507037	138507197	11.2304	0.0115251
chr11	110448850	110449323	20.179	1.27432e-06
chr14	105255916	105256134	5.21882	0.036195
chr11	101448523	101448825	11.2137	0.000198358
chr9	123491108	123491243	11.0627	0.0156614
chr7	110785038	110785222	22.5061	0.0022101
chr9	121701432	121702567	11.0354	0.00406127
chr11	106268479	106268657	5.88961	0.0331439
chr13	52736242	52736594	16.3107	0.000423629
chr9	48598967	48599558	6.8441	0.00405855
chr18	16346051	16346238	6.07552	0.0479974
chr13	44409418	44409785	5.53488	0.00478597
chr3	52617384	52617815	7.27104	0.00117414
chr8	85477112	85477715	4.25971	0.018776
chr7	118251515	118251686	6.13444	0.035976
chr7	80134562	80134803	6.16414	0.00685986
chr2	15148388	15148806	8.56713	0.000899481
chr5	103629383	103629738	11.972	0.00033454
chr14	70336326	70336913	4.00155	0.0119228
chr8	124932431	124932749	10.1898	0.00819073
chr7	112194278	112194564	7.02043	0.0121158
chr2	60699962	60700474	11.6151	0.000347531
chr12	3292194	3292372	19.8735	0.00427419
chr8	24429645	24429923	13.6601	0.000781507
chr16	37869989	37870235	4.86472	0.0286566
chr3	21952903	21953082	5.9074	0.0270643
chr14	75803776	75804166	22.1381	1.16611e-06
chr15	77076570	77076727	13.4109	0.00691626
chr17	26535799	26536040	7.86505	0.0218843
chr9	83241889	83242350	11.2803	0.000552472
chr13	24253909	24254220	7.38908	0.007783
chr1	92049062	92049444	7.07668	0.0158357
chr10	42251211	42251689	7.04878	0.00174929
chr10	28133899	28134426	9.72008	0.000922826
chr6	36175198	36175432	5.13948	0.0424509
chr18	44633695	44634079	4.00219	0.0409512
chr2	27599030	27599463	5.85914	0.00437152
chr16	4829183	4829529	4.27402	0.0306897
chr1	184291169	184291418	8.35791	0.0138398
chr11	51874223	51874546	14.5334	4.1458e-05
chr4	150726156	150726535	12.6201	8.6533e-05
chr4	6914862	6915329	4.64982	0.0366145
chr9	75385332	75385575	8.69257	0.0115269
chr13	5845243	5845418	12.7635	0.00442964
chr4	135752616	135753055	22.3745	2.07124e-07
chr2	25478426	25478614	5.70381	0.0245307
chr13	34275436	34275731	19.4806	0.000462084
chr18	36679079	36679512	3.94978	0.0212824
chr9	77743474	77743892	16.3701	4.04539e-05
chr10	108538801	108539013	8.20858	0.0084666
chr11	102432866	102433178	3.76547	0.0350379
chr11	45805372	45805621	11.0164	0.00299385
chr3	79559225	79559422	7.38419	0.0102302
chr3	82291002	82291240	5.31074	0.0280716
chr17	79938351	79938678	8.725	0.000746023
chr8	14850521	14850858	5.18535	0.0105365
chr16	88412485	88412622	7.29182	0.0417849
chr1	164236013	164236414	9.00434	0.00142739
chr9	108796750	108796996	6.32916	0.00982961
chr17	26512572	26512859	4.45987	0.0480336
chr11	69099152	69099651	10.0331	0.000118877
chr7	141052478	141052715	7.85672	0.00787622
chr15	82406545	82406808	4.73301	0.0449847
chr1	83959690	83960253	5.71277	0.021866
chr2	11767271	11767421	11.833	0.00567513
chr7	110116976	110117242	14.3692	0.00101919
chr13	96742825	96743327	4.59943	0.0123418
chr9	45964701	45964991	10.3794	0.00226561
chr16	38433032	38433196	5.3424	0.0491359
chrX	140513414	140513682	16.4037	0.000389889
chr2	32420661	32421072	12.0366	9.22047e-05
chr4	45412190	45412584	8.35956	0.00450212
chr10	120636092	120636383	7.82886	0.00209398
chr6	108456868	108457335	5.20293	0.010515
chr13	75225679	75225960	5.5034	0.0221402
chr6	148214735	148214963	5.45891	0.0498892
chr8	56304588	56304915	12.3663	0.000279179
chr10	117669695	117669969	7.12957	0.00442964
chr3	106170764	106170943	4.75646	0.0480336
chr13	47216916	47217316	20.3677	1.23646e-06
chr9	55289755	55290200	6.28749	0.00352854
chr15	78530642	78530905	7.18684	0.00880506
chr4	9080808	9081105	7.86226	0.00537832
chr15	39125209	39125452	4.62565	0.0354565
chr3	96113400	96113535	9.55382	0.0254048
chr4	8747408	8747581	8.51673	0.0249989
chr10	87897343	87897768	6.15347	0.00405484
chr6	99983010	99983156	11.7305	0.00597936
chr15	88850461	88850880	6.51157	0.00234662
chr14	30887963	30888168	7.10655	0.0160169
chr1	74014585	74014951	11.6139	2.25981e-05
chr1	34372117	34372285	7.53984	0.0410381
chr3	107743730	107743971	6.38448	0.0156614
chr16	13336416	13336752	6.55957	0.00643226
chr2	152806029	152806513	8.00627	0.000487978
chr10	12787957	12788154	7.27949	0.0331226
chr1	74070850	74071098	14.6711	0.000678214
chr1	138571318	138571884	39.0881	3.90752e-10
chr4	104913197	104913432	22.6643	5.19607e-05
chr2	155293417	155293799	11.0482	0.000536419
chr5	123185921	123186275	9.36155	0.000971205
chr4	137121609	137121942	5.51879	0.0107686
chr3	107972652	107972809	6.99775	0.0378622
chr15	79131449	79131851	26.3524	6.58013e-07
chr8	109795258	109795616	6.80207	0.00609589
chr7	63755239	63755508	11.8441	0.000775166
chr18	9078281	9078526	6.3041	0.0121126
chr12	58827785	58828253	6.42282	0.00727022
chr4	149979749	149980071	11.4905	0.000564112
chr10	89626810	89627073	11.7936	0.00114739
chr14	65759505	65759773	6.86725	0.0332511
chr2	75642436	75642736	26.1686	0.00650814
chr16	23463652	23463818	7.99213	0.0167052
chr6	121244373	121244545	5.91884	0.0319111
chr11	28422974	28423152	5.59715	0.0244287
chr1	130764073	130764612	8.03089	0.000548265
chr9	48736406	48736668	8.65208	0.00609589
chr15	59043739	59044140	5.83658	0.00430036
chr13	35386705	35387107	5.42615	0.0136647
chr4	62150888	62151088	4.34858	0.0445403
chr17	72839706	72839898	5.89587	0.0300979
chr4	133008405	133008545	8.90761	0.0268278
chr12	51830428	51830741	6.04271	0.0133215
chr9	106130336	106130574	6.46063	0.0103179
chr6	90471298	90471513	8.63429	0.0113744
chr10	61465087	61465452	14.7946	2.81484e-05
chr13	37671191	37671438	5.36114	0.0490504
chr6	149138101	149138622	6.13135	0.00693504
chr2	52891774	52892160	18.259	7.39432e-06
chr11	101700388	101701104	3.51531	0.0292293
chrX	109137006	109137206	6.99775	0.0378622
chr3	52546087	52546408	5.21936	0.0304549
chr14	89799590	89799880	6.49006	0.0114043
chr2	30265997	30266207	11.0539	0.000676421
chr17	56119923	56120207	4.9816	0.0256646
chr17	79622825	79623042	6.80319	0.0251161
chr10	70127758	70128020	18.4902	0.000363373
chr19	5850014	5850522	16.0245	3.64666e-07
chr5	100408649	100408843	11.8791	0.0114043
chr5	114146119	114146327	6.0942	0.0226863
chr14	71104008	71104199	6.40885	0.0488458
chr4	149791460	149791799	10.1964	0.000555219
chr6	94601302	94601503	10.9686	0.00945175
chr6	42435465	42435928	9.79924	0.000226249
chr9	48729548	48729788	4.48135	0.0290425
chr12	8428732	8428980	10.2476	0.00360462
chr1	157075040	157075299	15.9102	0.000105622
chr16	37871374	37871640	9.02877	0.0028319
chr1	127731182	127731445	4.58619	0.0309222
chr13	111992524	111992757	8.30492	0.013487
chr7	28376242	28376739	7.57535	0.000306052
chr7	88346222	88346431	8.84456	0.0080407
chr12	25233174	25233413	4.51567	0.0455695
chr12	24705500	24705801	7.18919	0.00363339
chr14	8309773	8310063	10.4013	0.00212145
chr15	62714353	62714638	8.99581	0.0144484
chr2	158305909	158306192	5.15147	0.014652
chr2	139919826	139920076	5.59867	0.020446
chr7	26981514	26981847	6.80044	0.00586175
chr11	102749840	102750020	15.7812	0.000593166
chr11	21016550	21016818	6.51432	0.0120572
chr8	105104331	105104670	8.16896	0.000861016
chr6	99199385	99199807	5.06825	0.0236842
chr4	80924694	80925176	16.7152	5.07083e-06
chr6	85849216	85849427	5.74019	0.0306176
chr5	135640447	135640818	4.31678	0.0338881
chr15	96833225	96833522	6.3721	0.0222603
chr14	56338129	56338311	12.1127	0.00533585
chr11	26196341	26196507	12.0071	0.0229553
chr6	6176752	6176961	12.4491	0.00982961
chr2	30962802	30962993	4.5095	0.0491359
chr9	51252592	51252776	8.01522	0.0276784
chr12	73778199	73778493	18.5874	6.62954e-05
chr15	31240089	31240287	6.30366	0.036195
chr6	43292281	43292418	7.89976	0.0130039
chr1	189960584	189960827	5.19665	0.0432187
chr5	129730418	129730660	6.00977	0.0202915
chr6	125575022	125575414	8.25959	0.000996079
chr5	121187772	121188049	8.59463	0.0100929
chr17	56756842	56757023	8.49546	0.0080407
chr11	113867113	113867505	19.4501	4.04539e-05
chr8	64843293	64843523	9.71582	0.0038577
chr12	75472852	75473357	6.34823	0.00167947
chr13	64401325	64401716	6.38944	0.00543299
chr12	80844110	80844295	4.91405	0.037255
chr17	56292936	56293223	11.4508	0.0009087
chr2	32448532	32449120	8.2326	0.0006496
chr8	40887085	40887397	5.34001	0.022618
chr5	5689198	5689348	10.4242	0.0219342
chr8	111796639	111796783	7.22469	0.0243199
chr2	119355608	119355875	5.72909	0.00948497
chr1	91436233	91436752	4.89722	0.0118798
chr5	143544844	143545318	40.449	6.61522e-08
chr2	69322758	69323029	9.6806	0.00130824
chr2	104121976	104122257	9.51287	0.000960969
chr8	22875506	22875737	9.83699	0.00486527
chr6	145346785	145347065	4.47567	0.0348333
chr3	85198568	85198757	4.42532	0.0498892
chr19	33062295	33062515	9.67404	0.0117138
chr13	63230763	63231152	10.3211	0.000585496
chr12	73727429	73727643	6.72573	0.0215582
chr10	67785583	67786017	5.08893	0.0198255
chr14	70331459	70331867	7.3777	0.00109499
chr10	121384834	121385033	7.66838	0.0159429
chr5	137671723	137672217	13.5003	1.07788e-05
chr4	150755390	150755827	4.26701	0.0145139
chr17	40806723	40806905	6.90033	0.0202511
chr8	10435426	10435833	14.751	3.58951e-05
chr5	43048821	43049035	7.97005	0.00904955
chr12	3284442	3284730	8.01448	0.00587541
chr8	124739896	124740274	15.1108	0.0105978
chr4	100401670	100402541	4.53438	0.0110256
chr10	14032608	14032845	12.2573	0.00334922
chr10	80962225	80962530	5.51111	0.0121719
chr17	81385513	81385911	7.3345	0.00101755
chr1	119509469	119509869	25.2081	1.27432e-06
chr6	52825814	52826002	5.99533	0.037216
chr4	6937216	6937457	5.87794	0.0153958
chr3	79333691	79333895	5.59382	0.0480336
chr10	53382922	53383431	4.52085	0.0132562
chr4	97820847	97821347	8.62711	0.000491026
chr5	135656118	135656301	9.96126	0.0122854
chr2	52918266	52918447	8.09436	0.0121651
chr10	93198348	93198784	21.2986	0.000878453
chr4	141862902	141863228	10.7741	0.00041587
chr8	105850394	105850617	7.07735	0.0116443
chr4	117788351	117788689	23.1774	6.55949e-06
chr7	67578892	67579304	5.53235	0.00901183
chr1	153701476	153701779	7.44907	0.0028025
chr1	21037949	21038218	8.1281	0.00405855
chr7	116237692	116237894	5.18361	0.0327042
chr8	40876655	40877307	5.86233	0.00324653
chr16	25058966	25059633	6.63474	0.000520403
chr17	26592514	26592922	11.0798	2.09414e-05
chr2	92432744	92433002	4.36603	0.045333
chr13	95855463	95855998	7.21355	0.00052959
chr11	62214926	62215067	17.4716	0.00685986
chr9	48744930	48745366	3.37856	0.0436188
chr6	99276893	99277047	6.06917	0.036195
chr7	98383588	98383783	6.51729	0.0202915
chr18	46698236	46698495	6.70857	0.00485441
chr10	128779441	128779674	15.5869	0.00052959
chr2	3695910	3696192	6.08125	0.017494
chr19	42537744	42538029	5.67864	0.0339031
chr1	23320876	23321236	10.2563	0.00050309
chr4	150684941	150685693	8.16459	0.000220941
chr4	150414791	150414973	8.2117	0.0333466
chr3	89901404	89901921	10.5216	7.80257e-05
chr7	116306966	116307250	8.50802	0.000781507
chr10	125270319	125270704	3.59425	0.0481908
chr5	125297280	125297697	7.97346	0.00190247
chr8	94354549	94354976	5.86509	0.00463413
chr2	167823123	167823873	3.79335	0.0183766
chr13	91758557	91758919	9.20759	0.00284494
chr6	134109920	134110299	8.46167	0.00243565
chr8	126736433	126737033	5.22969	0.00384213
chr4	133897366	133897512	6.10003	0.035864
chr7	112223925	112224189	8.76322	0.0222603
chr7	80888608	80888974	36.4771	1.42058e-07
chr15	97004251	97004822	8.72239	0.000233737
chr1	84872255	84872506	5.80573	0.018776
chr7	118252355	118252760	11.2769	6.91753e-05
chr15	55768309	55768518	6.2915	0.0259299
chr14	31183072	31183283	6.43176	0.0280716
chr19	33080051	33080315	13.7381	0.000564112
chr19	30170391	30170670	4.87846	0.0186391
chr8	106585265	106585459	26.4548	0.000803834
chr16	18083345	18083700	6.00547	0.00344691
chr1	155805799	155806044	6.23877	0.0116443
chr10	110716873	110717127	4.4849	0.0466292
chr2	11534932	11535248	8.85428	0.00117414
chr13	60660960	60661159	11.4887	0.00360462
chr18	65069527	65069759	5.29622	0.0277013
chr11	99454823	99455050	13.5665	0.00380792
chr5	3502570	3502792	31.4812	0.000486981
chr11	7156273	7156763	10.8987	0.000198358
chr16	92611791	92612107	5.69277	0.0117377
chr9	106785310	106785542	12.7431	0.000866615
chrX	150598240	150598469	5.91376	0.0339031
chr2	103209488	103209835	5.36168	0.0173406
chr19	45027360	45027576	22.9082	0.00211104
chr13	3774450	3774701	14.8134	0.000470451
chr2	85047107	85047314	5.62041	0.0202511
chr13	52985506	52985727	11.2604	0.00571497
chr7	126273761	126274031	6.32708	0.0174568
chr15	67060963	67061265	48.2218	8.75724e-07
chr15	85776726	85777213	10.3388	6.97323e-05
chr19	21626203	21626605	5.32055	0.0157944
chr2	158168066	158168291	6.89124	0.00614886
chr9	43755885	43756235	8.5423	0.000594261
chr1	74003774	74003916	13.1989	0.0190094
chr9	66162909	66163205	14.2922	0.000244599
chr1	82239483	82239757	5.45793	0.0221402
chr3	79542704	79542995	6.17843	0.00650661
chr5	32030042	32030317	5.60447	0.0423411
chr14	8244191	8244667	9.6294	0.000126629
chr2	167844502	167845092	7.41211	0.000389889
chr4	108051830	108052185	4.46143	0.0257288
chr4	86897443	86897724	6.71465	0.0191137
chr19	40190792	40191056	6.11416	0.0298388
chr8	117095819	117095992	10.4138	0.0388397
chr10	80076534	80076776	17.9566	0.000486981
chr19	38191326	38191727	6.43768	0.00210088
chr5	24976978	24977169	5.68833	0.0309021
chr12	80374814	80375050	15.4205	0.00144404
chr1	67103900	67104215	6.59401	0.00284479
chr17	28515566	28515719	12.7081	0.00846048
chr11	62558970	62559285	10.8085	0.000287068
chr8	125133932	125134204	4.13147	0.0466292
chr16	22881555	22881851	3.87429	0.0466292
chr10	44110630	44110900	3.97796	0.0345508
chr17	28442209	28442548	9.40488	0.000541211
chr12	35192829	35193286	8.92362	0.00113191
chr8	46750536	46750898	5.9173	0.00932611
chr11	51915922	51916462	14.2131	1.07262e-06
chr17	28582830	28583059	7.27437	0.0173406
chr15	37192780	37193104	10.7669	0.00130824
chr19	6269918	6270260	5.75665	0.0173406
chr4	148150961	148151271	5.5124	0.00791207
chr17	80090483	80090879	19.6705	7.34108e-06
chr10	41893602	41894304	9.6603	0.00038807
chr7	4170561	4170932	4.84567	0.036243
chr6	17052871	17053176	9.91323	0.00340185
chr11	43186511	43186865	10.6856	0.00052486
chr12	103961667	103961902	6.05993	0.0215679
chr18	46708503	46708785	12.115	0.000552472
chr12	76546431	76546761	6.63827	0.011223
chr15	53112853	53113304	13.8885	0.000226249
chr8	24396986	24397252	8.14348	0.00137901
chr2	163642738	163643012	10.584	0.000691714
chr7	118275705	118275841	15.3501	0.00946689
chr3	95675494	95675772	9.67765	0.000658681
chr10	4624819	4625112	6.93363	0.0106197
chr7	80446305	80446816	7.32786	0.00141896
chr12	8379979	8380213	7.7202	0.00441103
chr10	44700499	44700706	5.04721	0.0301473
chr10	80146660	80147006	10.6177	0.000430624
chr8	109987695	109988231	6.40208	0.00217075
chr9	111473891	111474045	6.90048	0.0364074
chr13	29575968	29576575	18.3029	2.88329e-06
chr15	81523300	81523742	15.5865	5.18035e-06
chr3	79193067	79193494	24.6486	5.22837e-07
chr16	94544713	94544986	4.10582	0.0452402
chr10	17727247	17727503	7.29605	0.00405484
chr16	30964499	30964795	9.41004	0.00157511
chr9	48816960	48817212	6.85522	0.0195795
chr8	86856228	86856502	11.2045	0.00519526
chr4	155473448	155473666	9.92102	0.00539683
chr5	114356683	114356854	30.5888	0.000430529
chr6	140620541	140621049	4.69131	0.0286768
chr4	49408065	49408433	5.74198	0.0211756
chr6	71420990	71421164	6.99479	0.0449847
chr2	32610039	32610222	9.64205	0.0153958
chr12	78982227	78982586	13.5722	3.85776e-05
chr8	107197859	107198119	11.3816	0.000837759
chr16	97593032	97593300	5.19202	0.0209008
chr18	65097079	65097361	7.6794	0.00283326
chr9	108795243	108795705	5.68594	0.00777696
chr3	22009998	22010338	12.9002	0.000658681
chr13	35723099	35723365	4.67788	0.0325199
chr10	59559233	59559420	22.1289	0.00247385
chr4	7200321	7200468	7.78926	0.0327042
chr17	26616745	26617079	9.93105	0.000821616
chr18	11016000	11016172	9.55002	0.0159418
chr4	118043377	118043630	14.1488	0.000971205
chr12	16864665	16864896	4.6754	0.0422211
chr3	100682761	100683091	12.7892	0.00018114
chr10	127140944	127141228	7.24872	0.0110431
chr19	9978890	9979182	6.64011	0.00714573
chr9	77744853	77745286	9.08082	0.000174957
chr17	49429148	49429392	7.67402	0.00828271
chr4	150782173	150782399	11.0478	0.00297631
chr7	113963821	113963978	11.1167	0.0084666
chr15	84639544	84639736	6.63827	0.0122235
chr11	86573926	86574128	4.61195	0.0435165
chr7	87367873	87368189	9.90428	0.00378868
chr17	28517796	28518606	16.4692	1.16592e-07
chr15	81839598	81840073	3.38295	0.0360521
chr6	72162141	72162488	7.9311	0.000569658
chr8	121562831	121563660	3.7843	0.022236
chr9	119988438	119988690	5.50941	0.0178233
chr15	102005340	102005562	14.3146	0.000622053
chr16	38287861	38288156	3.95182	0.0284498
chr6	72512757	72513051	5.6069	0.0121126
chr2	152820318	152820602	12.5086	0.000531314
chr8	45583988	45584259	8.11848	0.00881428
chr2	169948183	169948449	4.41375	0.0440974
chr2	49349833	49350025	12.5426	0.004613
chr11	53314889	53315024	16.9737	0.00782996
chr6	90695804	90695997	7.17514	0.00785144
chr15	75828153	75828508	20.1726	2.11806e-06
chr5	120471581	120471951	4.43385	0.0290601
chr12	102328179	102328429	9.73789	0.00405484
chr2	32387985	32388485	13.1213	2.82738e-05
chr19	38398995	38399300	4.40666	0.0337073
chr6	124694260	124694536	4.44369	0.0290425
chr12	85337944	85338209	11.2067	0.00088146
chr5	66014027	66014244	6.02225	0.0289154
chr2	167860449	167860997	8.35695	0.000162077
chr9	78022186	78022494	7.86593	0.00158238
chr11	94233514	94233741	15.4933	0.00136048
chr11	65772766	65772902	8.99971	0.0319821
chr2	28632599	28632871	6.31102	0.0202511
chr8	94171243	94171899	8.35439	0.000104129
chr3	52652959	52653439	9.67134	0.000181634
chr12	104386926	104387232	5.01641	0.0140751
chr16	26249052	26249255	5.48707	0.0459049
chr9	70243066	70243450	6.61999	0.00282064
chr5	121334000	121334454	12.9375	1.25428e-05
chr7	65613141	65613359	6.52755	0.0388228
chr14	99134735	99134986	11.6688	0.000478388
chr3	37758142	37758626	19.2184	1.68485e-07
chr8	23191352	23191731	6.56224	0.00440792
chr8	91403706	91403983	6.11773	0.0126714
chr12	51118107	51118416	7.28137	0.0084523
chr11	110463170	110463489	5.84445	0.0269684
chr1	164261777	164262069	6.34464	0.00969704
chr15	59549819	59550254	3.69419	0.0459049
chr9	48775724	48775950	7.42427	0.015937
chr8	11257712	11257911	7.80681	0.0165411
chr9	44487573	44487827	4.79336	0.0333932
chr8	40919467	40919670	6.7959	0.028295
chrX	169933279	169933629	12.9168	0.000194397
chr19	58374491	58375054	4.91914	0.0113254
chr1	138590724	138590954	6.41749	0.024165
chr19	41348238	41348414	5.23942	0.0396123
chr10	67064757	67065107	10.5128	0.00152428
chr16	31740758	31741002	4.81282	0.0435684
chr15	88831424	88831877	8.03131	0.000389889
chr6	42396397	42396703	7.52147	0.00527424
chr12	84315892	84316388	40.6597	6.61522e-08
chrX	57672994	57673155	8.81126	0.022236
chr9	48737379	48737874	6.56401	0.00118512
chr17	27552897	27553165	5.43826	0.0126992
chr3	21986601	21987377	7.24351	0.00049313
chr17	66882321	66882635	9.89359	0.00052486
chr19	21818413	21818759	4.95523	0.018187
chr7	98392371	98392837	7.41183	0.000427326
chr6	37617568	37617877	11.6346	0.000408918
chr11	17169282	17169603	6.03453	0.0120236
chr10	77022396	77022789	5.45917	0.00624547
chr9	106235387	106235754	7.09768	0.00396271
chr4	133491908	133492122	24.9816	0.00105506
chr8	94354081	94354392	4.45753	0.0159394
chr2	53911968	53912103	11.9886	0.022618
chr2	119898398	119898621	4.64073	0.0491507
chr4	6914069	6914621	3.77479	0.0324825
chr1	71722344	71722526	4.72111	0.0494737
chr8	64634252	64634457	8.56174	0.0202915
chr17	30581264	30581528	6.8153	0.018776
chr6	86180623	86180897	18.0884	0.000155041
chr1	165328706	165329232	12.4282	0.000162077
chr15	85347148	85347431	16.0058	0.00294268
chr2	148683117	148683314	9.51087	0.00564838
chr7	30220044	30220576	20.2168	3.19576e-07
chr15	62017185	62017596	5.27359	0.0154209
chr3	79083147	79083601	10.0091	0.000230819
chr2	26555243	26555378	8.05533	0.03176
chr10	120188503	120188813	14.791	0.000145174
chr4	44069494	44069800	4.99706	0.0175167
chr10	31592416	31592594	12.7635	0.00442964
chr12	104097573	104097781	11.0381	0.00351718
chr6	99175429	99175782	29.1217	7.69043e-08
chr4	133240509	133240788	13.3137	0.000434628
chr10	41889574	41889895	10.1385	0.00142739
chr11	83731095	83731296	6.00016	0.0304836
chr12	104406516	104406746	5.44151	0.0135243
chr10	111819774	111820145	6.02669	0.0126714
chr4	45411403	45411763	7.04152	0.00132863
chr3	84324849	84325315	7.36983	0.000876535
chr17	70747356	70747523	7.13548	0.0457492
chr1	35759835	35759984	8.07241	0.0220154
chr8	27037982	27038155	10.549	0.0117377
chr19	38555450	38555736	13.3392	0.000430624
chr4	72050135	72050358	13.2013	0.0017065
chr4	11088327	11088616	11.3755	0.00202674
chr8	84886350	84886529	7.15823	0.0288673
chr8	94194754	94194948	6.27748	0.0402267
chr9	103475479	103475764	4.73739	0.0428025
chr8	25014002	25014233	5.91631	0.0323031
chr3	99150038	99150300	5.85879	0.0262826
chr3	95882649	95883034	3.95243	0.024165
chr18	66442512	66442654	6.75057	0.0422729
chr9	48749184	48749478	8.57354	0.00205711
chr9	120010997	120011562	3.3343	0.0451888
chr12	12910688	12910917	5.7554	0.0345546
chr6	31124182	31124362	14.6258	0.00117414
chr13	52179982	52180377	4.45611	0.0174568
chr13	112396797	112397153	10.0184	0.000541211
chr18	64717590	64717757	11.8051	0.0122854
chr10	59921019	59921664	7.24351	0.000593166
chr4	9444485	9444799	11.8164	0.00152428
chr16	15985485	15985647	17.5505	0.00265535
chr18	12862980	12863265	10.965	0.000656532
chr6	144754061	144754448	12.5981	6.32294e-05
chr16	90829947	90830348	6.1193	0.00273655
chr3	79798547	79798735	10.488	0.0105633
chr1	55026075	55026411	4.15116	0.0323031
chr12	14150122	14150331	8.0286	0.0104338
chr14	59445534	59446149	7.97576	0.00380792
chr4	97814415	97814892	6.10896	0.00297631
chr3	101507007	101507605	4.28322	0.0159888
chr7	110783101	110783495	14.7229	8.26542e-05
chr6	88062432	88062738	10.7202	0.000491026
chr2	27748066	27748358	6.09393	0.0249989
chr5	125326029	125326292	5.47619	0.0319821
chr11	102510279	102510456	19.049	0.00396271
chr5	137975547	137975772	12.1353	0.00207397
chr9	46215712	46216193	6.05455	0.00423431
chr6	116359437	116359581	8.26768	0.028264
chr5	90891081	90891241	4.22609	0.0419897
chr17	35759852	35760069	7.04665	0.0192997
chr6	99447144	99447518	20.6453	2.88595e-05
chr19	10167215	10167412	6.49236	0.0335823
chr18	20157663	20158005	12.6055	0.000861016
chr13	24261175	24261339	17.1607	0.00292948
chr6	37618943	37619415	29.0511	1.68485e-07
chr16	32688843	32689096	8.93745	0.00289873
chr6	129236196	129236466	4.2942	0.0435684
chrX	140505842	140506122	31.7673	0.00038912
chr6	31222095	31222402	4.66378	0.0225173
chr1	100101084	100101349	6.58764	0.0127258
chr7	58841198	58841333	8.51522	0.037255
chr15	81834301	81834652	8.05454	0.00392296
chr6	121356188	121356367	7.75019	0.018187
chr3	52527393	52527708	8.85243	0.000831442
chr15	10923740	10923915	6.19102	0.0459346
chr19	7123084	7123273	8.42684	0.0174568
chr2	162984505	162984783	4.4837	0.0290425
chr18	54205418	54205561	9.17081	0.0290425
chr11	53455246	53455501	8.01685	0.0116032
chr10	4105645	4105834	15.1191	0.00176262
chr9	46207194	46207595	6.64748	0.00440445
chr4	134918291	134918671	4.21417	0.0251161
chr4	43350188	43350804	4.98687	0.0194662
chr4	62099038	62099288	6.47836	0.0118798
chr3	95674363	95674605	5.80573	0.018776
chr15	25945155	25945547	6.50122	0.00543299
chr4	124743062	124743274	9.90502	0.00932611
chr2	68935690	68936061	8.11692	0.00124684
chr18	4738122	4738369	14.4311	0.00120195
chr7	29318723	29318925	14.2229	0.00109499
chr7	119560316	119560614	6.39944	0.0110318
chr1	162891879	162892094	5.83137	0.0194891
chr11	109822276	109822632	5.20835	0.0167699
chr3	102678363	102678844	4.88211	0.0157413
chr10	59979251	59979468	7.0497	0.0304788
chr10	59969749	59970379	10.3976	7.361e-05
chr9	66599696	66600010	24.757	4.66391e-06
chr14	21105153	21105466	5.71047	0.0115123
chr11	55458627	55458853	7.07216	0.018187
chr8	94377661	94377950	3.83471	0.0403053
chr15	58998964	59000079	4.65298	0.00528692
chr10	24396157	24396390	19.9051	0.000198423
chr6	31518210	31518345	5.79336	0.0404617
chr12	79103902	79104206	12.6489	7.6216e-05
chr16	4702742	4703027	5.49917	0.00831491
chr7	65822779	65823002	8.93072	0.0110256
chr17	15632199	15632384	10.9995	0.00547322
chr7	91571146	91571375	13.3601	0.000324458
chr4	122958711	122959210	16.3812	1.95353e-05
chr16	97764032	97764387	6.87366	0.00597936
chr5	96221806	96222103	9.10641	0.00135357
chr6	86832948	86833093	7.97404	0.0459049
chr2	167851635	167851966	4.6799	0.0204558
chr3	65864016	65864357	8.81942	0.00208773
chr7	130503071	130503310	6.15698	0.0205978
chr8	24987589	24987834	10.4507	0.00357802
chr3	65931614	65932117	9.82249	0.00174929
chr2	167777224	167778062	4.71077	0.00405484
chr15	31341079	31341313	15.6927	0.00200315
chr6	91718200	91718343	7.18144	0.0455973
chr10	19009305	19009626	4.64175	0.022618
chr2	164444664	164444969	5.66387	0.00721769
chr6	23392689	23393107	4.4755	0.0326755
chr1	107916926	107917301	10.3187	0.000893134
chr1	181151599	181151748	9.1477	0.0153958
chr15	51730824	51731053	19.993	0.000520403
chr11	104618757	104618923	6.16549	0.0411434
chr8	85487831	85488333	5.05175	0.0107182
chr4	80949757	80949954	6.50568	0.022236
chr4	141569995	141570400	20.8842	1.27432e-06
chr12	109798944	109799189	5.30275	0.0269524
chr5	135109556	135109763	5.39119	0.0233362
chr7	97392177	97392350	13.5523	0.015937
chr4	63348484	63348763	4.998	0.0309594
chr4	20008975	20009381	4.18663	0.0173406
chr4	141176560	141176802	5.87266	0.0214451
chr15	95743869	95744232	4.43928	0.024039
chr9	74930093	74930387	8.37074	0.0035187
chr8	70833502	70833851	36.5239	7.69043e-08
chr19	11995052	11995266	4.9163	0.0485268
chr13	64181774	64182010	5.16551	0.0359044
chr13	99100325	99100660	9.54687	0.000594261
chr3	19512202	19512348	7.0584	0.0270643
chr12	15707681	15707894	7.57805	0.014652
chr4	44205257	44205444	9.89532	0.0140751
chr1	138209860	138210178	7.25944	0.00176262
chr11	121002302	121002483	5.49855	0.0446661
chr1	153901496	153901736	13.4965	0.000594261
chr9	48786781	48787054	5.34462	0.0292296
chr8	5105248	5105391	6.99846	0.0466292
chr10	16804114	16804274	11.3543	0.0160479
chr11	62213515	62213736	6.12472	0.017494
chr4	150799612	150800327	7.48102	0.000718633
chr2	10121959	10122200	9.13973	0.00212145
chr12	35284464	35284938	6.57837	0.00439055
chr17	64752402	64752646	9.38607	0.0132562
chr15	97005662	97005895	5.96016	0.0243199
chr16	93912812	93913226	17.3684	6.4685e-06
chr3	65355628	65355869	5.0827	0.0483897
chr8	110919325	110919495	7.81645	0.0290298
chr6	121017875	121018174	5.68615	0.0251161
chr8	122234030	122234283	10.0678	0.00593639
chr3	116951420	116951868	10.1215	0.000155041
chr1	74044523	74044861	12.4932	0.000289349
chr16	93335278	93335687	5.74027	0.00594514
chr5	90449913	90450405	5.09892	0.0123107
chr19	4492963	4493270	18.843	6.55949e-06
chr7	100010778	100011106	4.61536	0.0219933
chr12	104338209	104338600	4.16119	0.03176
chr1	75024747	75025097	8.17871	0.00136048
chr5	103789217	103789356	6.86209	0.0318013
chr2	90569829	90570079	6.25901	0.0265493
chr14	17862310	17862520	13.9911	0.00958451
chr18	12700162	12700670	4.8926	0.0249476
chr13	102625567	102625868	6.78649	0.00676189
chr18	60604491	60604825	3.86252	0.037216
chr16	23350668	23350803	8.64932	0.0298996
chr10	77440839	77441144	6.73619	0.00321105
chr8	117728215	117728471	6.6784	0.0218322
chr7	17058210	17058445	15.4693	0.00118512
chr14	68338585	68338885	17.362	0.000274816
chr13	35433993	35434295	5.58246	0.0204207
chr17	5106039	5106189	6.5493	0.0167495
chr7	113962089	113962582	11.5239	2.77499e-05
chr2	141984116	141984327	5.15009	0.0491625
chr4	106749780	106750082	6.65809	0.0207446
chr7	101360527	101360682	38.6144	0.00147057
chr3	81938907	81939097	5.90113	0.0189628
chr13	9113782	9114080	6.79344	0.0117705
chrX	100471627	100471886	4.93238	0.0300034
chr8	45626396	45626705	5.07871	0.0209057
chr9	35059069	35059429	4.54649	0.0153958
chr18	12690276	12690711	9.53894	0.00685986
chr3	54731668	54731946	5.66726	0.0221402
chr12	55491798	55492317	7.21727	0.000486981
chr15	59035738	59036015	5.69548	0.0162926
chr12	16618333	16618828	14.0921	1.02657e-05
chr2	27421271	27421584	15.0234	2.35622e-05
chr4	132355461	132355743	4.63293	0.027226
chr4	104891680	104891978	5.31409	0.0321263
chr6	31067546	31067689	8.97557	0.0188984
chr10	115780238	115780553	5.20502	0.0159888
chr2	131508595	131509002	17.5289	6.32294e-05
chr4	150825015	150825277	19.441	2.73459e-05
chr7	45680071	45680429	7.38205	0.0157995
chr19	40432013	40432489	10.8804	6.91753e-05
chr10	100057308	100057513	7.89004	0.0221402
chr2	155806505	155806897	4.65155	0.0435684
chr1	74007768	74008031	13.3464	0.00176262
chr15	78532729	78532937	4.92895	0.0306176
chr9	44086405	44086670	11.1706	0.000419232
chr18	67739812	67740156	10.0975	0.00334922
chr10	22004725	22005195	5.81683	0.0185304
chr16	76762941	76763150	8.08559	0.0132562
chr7	79336714	79337001	5.31064	0.0318536
chr8	106620549	106620768	21.2409	0.000712413
chr13	5845689	5845906	7.07205	0.0152378
chr18	51165206	51165541	4.65953	0.0160169
chr6	42384184	42384414	12.9332	0.00378868
chr9	74674234	74674510	4.59296	0.0438511
chr18	20666189	20666473	5.276	0.0287563
chr1	88166539	88166804	8.92411	0.00334922
chr6	134217829	134218013	9.16471	0.0116443
chr2	167830180	167830517	6.24725	0.00612879
chr5	45512994	45513289	6.6402	0.0247982
chr10	89527118	89527338	10.4396	0.00609589
chr2	6075220	6075472	6.7378	0.00888389
chr6	141854448	141854713	6.83818	0.0120572
chr17	84405602	84405996	6.44113	0.00417183
chr2	26481760	26482059	11.48	0.000427326
chr6	24612115	24612414	4.48874	0.0446635
chr4	43039574	43039736	10.4011	0.00746623
chr3	22078119	22078373	12.3015	0.000613988
chr1	163009464	163009633	6.34177	0.0466292
chr4	11123603	11124040	15.2308	1.31454e-05
chr5	99354622	99354869	5.89483	0.0175719
chr9	102779525	102779718	12.2237	0.00163961
chr13	47200035	47200394	4.63815	0.0205235
chr2	110487959	110488506	4.3088	0.0316958
chr3	113574114	113574593	5.96335	0.00586175
chr17	29018276	29018503	23.6862	0.000503622
chr19	46908960	46909226	6.78001	0.00952905
chr5	90424587	90425058	8.02979	0.000413209
chr9	49594339	49594630	10.2219	0.000861016
chr6	108638600	108638821	6.76366	0.0198737
chr11	60933846	60934058	10.125	0.00630153
chr13	24144119	24144455	6.46685	0.00875993
chr4	61844798	61845114	3.74648	0.0403905
chr15	81960185	81960441	11.2656	0.00231917
chr6	86598681	86598951	12.2651	0.00273655
chr11	60935198	60935491	4.45758	0.0466292
chr9	106436767	106436961	8.02037	0.0306897
chr2	163595971	163596682	5.38653	0.00328462
chr9	48740095	48740467	3.3644	0.042258
chr5	43049353	43049597	9.05573	0.00435655
chr6	122594926	122595362	5.08285	0.0221752
chr9	99702331	99702610	13.2631	0.000960549
chr1	60608937	60609242	15.9726	0.00020454
chr18	46409727	46409999	9.06618	0.0010037
chr15	64163672	64163953	4.83023	0.0152195
chr11	69096891	69097267	3.69087	0.024039
chr16	52094644	52095037	54.8267	3.90752e-10
chr17	28512616	28513200	23.1406	7.69043e-08
chr1	75285069	75285360	5.94821	0.0289154
chr14	99125469	99125728	10.8406	0.0198737
chr1	9636370	9636672	4.14164	0.0449847
chr10	69104355	69104916	9.17404	0.000389889
chr14	25516081	25516425	12.9793	6.50447e-05
chrX	52970987	52971327	22.7492	5.19607e-05
chr6	146501766	146501901	6.79607	0.0366754
chr9	52105388	52105827	18.4021	1.16419e-06
chr8	90869571	90869862	8.93407	0.000829411
chr17	44943560	44943803	6.47683	0.0219274
chr4	32314828	32315540	6.29381	0.00373894
chr4	62174151	62174374	8.26486	0.00851008
chr8	70798332	70798739	3.60523	0.0344912
chr11	104116893	104117083	9.89532	0.0140751
chr10	31551939	31552175	6.74786	0.0103782
chrX	97748697	97748978	14.7319	0.000530644
chr11	20859113	20859310	6.48407	0.00777414
chr5	87563094	87563297	5.48846	0.0300106
chr2	163554952	163555263	7.37561	0.00299385
chr7	123110074	123110391	5.50018	0.0184501
chr6	129216345	129216524	6.7764	0.0116443
chr6	34863534	34863712	7.58393	0.0298996
chr11	28694994	28695357	5.42093	0.0135691
chr18	12697937	12698391	11.6149	8.71887e-05
chr17	26535192	26535541	14.5735	7.03912e-05

## Sheet: dual-increased GRBS
Chr	Start	End	linear FC	nt vs. gc adj. p-value
chr5	99400045	99400368	31.5635	6.14387e-07
chr19	30125323	30125491	6.19963	0.0489281
chr11	80949111	80949360	7.23222	0.00668661
chr15	36420178	36420435	4.3622	0.0414955
chr4	108318763	108318989	8.11589	0.0022061
chr2	92437417	92437807	6.20747	0.00283837
chr4	120148674	120148995	26.7191	2.37575e-08
chr13	113601201	113601437	13.7886	0.000258079
chr1	131917665	131918167	11.2826	7.45035e-07
chr2	109984996	109985342	7.70602	0.000743537
chr17	26621249	26621695	8.74208	5.77905e-05
chr16	30835654	30835940	9.90709	0.00137196
chr15	82708577	82708899	9.18425	0.0014938
chr19	50962029	50962193	7.93109	0.0150493
chr4	143188859	143189134	5.63217	0.0115443
chr13	55190397	55190720	5.03536	0.00323427
chr7	90200408	90200564	8.92615	0.0123652
chr4	132963685	132963980	10.7886	0.000357866
chr10	95361370	95361705	4.81039	0.00792988
chr7	79742291	79742560	5.48353	0.00830422
chr12	84160539	84160699	7.57501	0.0226672
chr2	164423526	164423966	9.85093	2.18268e-05
chr4	103335264	103335472	6.75343	0.0164163
chr4	11147513	11147999	8.94046	3.20505e-06
chr5	148954349	148954585	10.2572	0.00184025
chr5	118262468	118262710	8.38618	0.0124675
chr18	9380751	9381016	13.391	0.000276711
chr14	20148613	20148823	6.19218	0.0113477
chr13	52985963	52986214	5.76686	0.00973817
chr3	51233468	51234074	8.58161	2.12493e-05
chr4	132474742	132475038	5.83487	0.00208967
chr1	64933054	64933318	8.42712	0.00195074
chr17	31842051	31842425	9.24295	0.000620107
chr9	46196895	46197330	5.60442	0.00271509
chr2	15146528	15147046	4.4121	0.00412366
chr1	67067495	67067790	4.59405	0.00953514
chr13	91750188	91750559	3.66258	0.0327445
chr16	14940452	14940619	12.953	0.00188698
chr10	77626628	77626970	10.3678	2.92898e-05
chr8	3416161	3416499	7.04579	0.00188698
chr7	47008714	47008956	3.85632	0.0471887
chr18	46650538	46650983	11.5021	2.89507e-06
chr3	97642091	97642317	28.145	0.000384309
chr5	32035501	32035693	5.3968	0.0353078
chr16	38282752	38283051	5.38561	0.00321123
chr1	39434276	39434693	4.41568	0.0082572
chr7	128790076	128790296	9.42708	0.00678075
chr3	104436133	104436388	8.89873	0.00233159
chr3	52600916	52601571	9.41665	1.38215e-06
chr4	101742096	101742261	5.49934	0.0446081
chr7	19864177	19864576	5.08825	0.00377155
chr10	127156170	127156488	5.80021	0.00512337
chr3	88030626	88030947	9.05923	0.00108335
chr8	40658323	40658557	5.43566	0.0194629
chr7	112469863	112470327	23.6137	3.28956e-09
chr9	77845858	77846337	7.38438	8.49349e-05
chr1	90234541	90234801	6.35843	0.00669241
chr3	133626700	133626983	6.2935	0.00489707
chr6	84225000	84225233	5.99415	0.0187457
chr2	132702957	132703182	9.59893	0.00656878
chr6	86776087	86776323	5.5866	0.0146819
chr17	84116467	84116906	4.53893	0.0204481
chr3	52630130	52630266	8.84947	0.00289149
chr18	67764433	67764639	6.81179	0.0170807
chr6	31113439	31113952	7.41403	6.27849e-05
chr18	62095316	62095963	14.1883	9.12542e-07
chr16	13190379	13190712	3.67562	0.0144107
chr15	82378574	82378849	4.14606	0.0234745
chr4	32243513	32243939	8.31929	0.000914874
chr8	126609868	126610184	3.43887	0.0390794
chr9	69331821	69332182	3.34778	0.0426595
chr10	42230934	42231633	4.88624	0.00265944
chr6	38835306	38835745	29.7321	1.32473e-10
chr19	28990913	28991163	4.01154	0.0289669
chr8	126808458	126808924	17.3326	2.3119e-08
chr14	47535231	47535483	4.50899	0.0319976
chr1	136126212	136126364	6.50395	0.0153553
chr2	102712755	102712912	7.30284	0.0285561
chr17	28522953	28523386	12.7054	4.0388e-07
chr11	116533740	116533926	13.1303	0.00186642
chr9	92229830	92230106	20.3694	3.05116e-05
chr17	71088901	71089573	6.44955	0.000156728
chr17	47009156	47009291	8.58179	0.026098
chr7	80994502	80994902	6.24869	0.00408932
chr11	16803928	16804179	5.32592	0.00624161
chr15	81883348	81883637	16.8518	0.000192829
chr10	61510347	61510777	13.2142	7.97949e-06
chr2	65226520	65226984	16.1439	3.53671e-07
chr13	75439165	75439429	4.21417	0.0430046
chr7	34659769	34660130	6.63634	0.00378502
chr4	141423407	141423584	18.9398	0.00305475
chr9	107576108	107576271	4.5624	0.040869
chrX	8211836	8212136	15.0857	6.43884e-05
chr6	97262218	97262601	5.11282	0.00455869
chr16	90735769	90736188	13.4109	4.98238e-06
chr2	164131467	164131782	5.36303	0.0293376
chr11	16795045	16795387	6.37587	0.00105203
chr6	121243194	121243507	17.0779	1.31215e-05
chr9	66123654	66123892	4.93074	0.0213534
chr13	33586140	33586294	6.01813	0.0397757
chr12	35506233	35506780	19.4391	5.49704e-09
chr12	7855798	7856021	4.55554	0.0412275
chr16	79086549	79086973	11.4268	2.59124e-06
chr8	45611429	45611617	4.71707	0.0220264
chr16	45641304	45641580	5.7898	0.0068132
chr4	55776066	55776210	9.79163	0.0158499
chr13	51866206	51866381	6.16734	0.02124
chr15	100112018	100112351	4.87347	0.0443181
chr17	5262352	5262603	5.79082	0.0220105
chr16	42836547	42836721	4.60502	0.0402574
chr9	48596720	48597046	3.78206	0.0427311
chr17	29094463	29094936	10.1447	2.60702e-06
chr18	61859078	61859453	3.94904	0.0132191
chr12	40016869	40017204	7.49895	0.00084072
chr7	135806780	135807020	11.6346	0.00192579
chr15	97019765	97020148	17.7225	5.33019e-07
chr19	3320668	3320996	6.69678	0.00120223
chr1	60859789	60859958	6.77192	0.0126868
chr8	117094218	117094384	23.087	0.000930754
chr6	90509062	90509545	20.1198	7.92107e-09
chr13	53033961	53034122	6.01141	0.0396441
chr12	110154200	110154701	9.25719	1.2061e-05
chr3	79203220	79203487	7.91465	0.00174131
chr17	28760878	28761362	5.63588	0.00169549
chr15	25948360	25948618	11.5827	0.000321272
chr14	27349926	27350239	26.0891	3.98338e-07
chr6	113430955	113431250	16.6346	4.98238e-06
chr2	19601726	19601880	5.7683	0.0480219
chr2	19579898	19580275	13.239	5.40038e-06
chr10	89720787	89721219	25.2527	1.90778e-09
chr2	67881918	67882332	7.64501	8.48847e-05
chr1	192076857	192077004	5.90793	0.0466939
chr8	126807254	126807913	6.1491	0.000179364
chr8	70639249	70639446	4.94553	0.0334466
chr4	149989276	149989561	3.59043	0.0379106
chr12	104105960	104106160	6.34856	0.0142437
chr17	84865222	84865477	4.65792	0.0241236
chr19	20649926	20650249	6.08267	0.00445099
chr3	65601330	65601659	4.50247	0.0293421
chr3	69543005	69543463	15.0959	4.19636e-07
chr17	85044478	85044798	4.44644	0.00439714
chr12	118702012	118702213	9.81765	0.00459547
chr4	57275430	57275684	7.73931	0.00169549
chr9	61323766	61324173	10.3548	2.0752e-05
chr11	7194612	7194867	3.63816	0.0292857
chr2	65237505	65237822	4.60321	0.00433815
chr5	99400712	99401044	5.36066	0.0085668
chr6	114893951	114894269	5.56623	0.00164987
chr6	145764361	145764672	3.91238	0.0370336
chr7	19013007	19013246	8.34271	0.00336635
chr17	64772743	64772947	5.50344	0.0321573
chr9	75339709	75339865	20.1037	0.00231545
chr14	25181427	25181833	4.76676	0.00564643
chr1	137020466	137020946	4.72021	0.00408607
chr10	58405783	58406056	5.51175	0.025556
chr8	35406278	35406877	5.41247	0.00175055
chr15	58988840	58989249	3.25272	0.0339177
chr4	40846563	40846986	8.12788	0.000223051
chr10	121490009	121490382	3.76881	0.0382869
chr1	34237874	34238116	4.95592	0.0109195
chr17	64762869	64763302	10.4759	0.0116181
chr14	8125496	8125696	15.8598	0.000377409
chr4	106199830	106200215	19.7667	6.41444e-09
chr4	7196428	7197070	8.54156	3.05991e-05
chr19	27336700	27336913	14.6043	0.0002312
chr1	138606755	138607217	7.73718	2.41626e-05
chr15	76597678	76597913	15.6531	0.000553641
chr6	31148201	31148550	4.09777	0.0107725
chr16	92400080	92400304	5.21172	0.00939477
chr10	41553792	41554146	15.9704	5.65505e-08
chr2	170209254	170209629	4.28013	0.00433815
chr11	8569319	8569490	8.08148	0.0221898
chr10	83353637	83353967	6.27478	0.00137196
chr19	19246799	19247005	10.1701	0.00571846
chr14	76951483	76951687	12.3684	0.000556319
chr5	74973999	74974201	7.60457	0.0186154
chr4	73047846	73048092	4.15233	0.0356906
chr4	35003765	35004093	6.41436	0.00112641
chr9	45064566	45064720	10.0695	0.00435525
chr6	6242137	6242376	6.29547	0.00678384
chr6	90393912	90394266	11.5554	4.89339e-06
chr4	8733970	8734178	4.49732	0.0397757
chr3	146570117	146570407	3.67405	0.0204153
chr2	128179940	128180274	3.46688	0.0337949
chr8	121629642	121629863	15.7102	0.00730547
chr4	149978996	149979232	7.44335	0.00675178
chr2	163490779	163490959	4.95209	0.0433972
chr10	93766362	93766576	5.65154	0.0271076
chr4	141928889	141929360	5.7566	0.000171489
chr3	27907350	27907612	6.74638	0.01315
chr5	115775344	115775615	3.70754	0.0360364
chr14	34274213	34274520	6.47904	0.000409834
chr11	76709696	76709967	7.60093	0.00423396
chr8	121580533	121580836	4.88778	0.00120071
chr6	5443130	5443445	8.8944	0.000582197
chr14	51082340	51082639	7.46552	0.00191826
chr1	171240012	171240390	15.1105	3.17032e-06
chr14	100247404	100247760	9.19992	0.000291652
chr6	37138958	37139144	14.597	0.00335695
chr5	100369952	100370134	8.56922	0.00546065
chr2	152101669	152101951	7.33717	0.00114134
chr5	123675141	123675539	4.09883	0.00948197
chr3	99984285	99984566	7.69227	0.00136838
chr8	36264994	36265543	4.16048	0.00940614
chr8	4594520	4594800	13.8033	0.00954485
chr5	116445707	116445995	3.83776	0.0202118
chr7	115570723	115571067	6.53037	0.0052807
chr19	29031766	29032014	3.72603	0.0437239
chr15	75991593	75991840	7.94837	0.00548757
chr17	28463977	28464221	14.2819	2.67896e-05
chr4	132354600	132354912	7.73695	0.000354849
chr6	90539153	90539345	5.93091	0.010331
chr19	40297114	40297325	16.2688	0.000334908
chr12	86932226	86932463	5.26901	0.031263
chr8	27261002	27261287	5.52274	0.00412082
chr4	121077412	121077642	5.34228	0.0285561
chr16	34672992	34673265	10.0905	0.000360431
chr18	54250618	54250992	11.0873	2.27938e-05
chr13	94466262	94466478	5.42168	0.0330111
chr15	39811407	39811864	5.316	0.00400914
chr10	80664494	80664924	5.65033	0.00106699
chr17	56108549	56109180	14.9872	1.50455e-08
chr15	13712165	13712327	13.7947	0.0115584
chr14	76149486	76150021	14.7274	4.01709e-08
chr6	23458947	23460532	6.20834	0.0082572
chr13	13573659	13574129	15.013	9.03077e-08
chr7	81110209	81110587	7.88788	0.000757193
chr2	167775173	167775709	18.4783	1.29999e-08
chr5	103592623	103592974	9.38351	0.000405398
chr17	27760197	27760465	7.51168	0.00170732
chr13	102908673	102908905	8.22917	0.00298439
chr18	33373727	33373926	4.48564	0.0369494
chr4	144993204	144993646	5.11822	0.00563862
chr2	27625027	27625330	4.06881	0.0136062
chr18	12311154	12311326	19.7163	0.0025569
chr14	12059131	12059470	22.0474	6.6115e-07
chr3	52528928	52529278	4.29015	0.028802
chr7	114202854	114203243	24.6696	6.07322e-08
chr12	52446560	52446951	3.05359	0.0403939
chr13	52155484	52155984	6.14185	0.00188698
chr10	125375655	125375843	4.70152	0.0271076
chr4	43394329	43394832	2.87862	0.0497029
chr16	94517001	94517337	4.16594	0.038866
chr11	94133947	94134465	7.68782	7.39905e-05
chr17	28424458	28424752	8.6293	0.000330839
chr14	20228175	20228658	3.72537	0.0285888
chr6	90464438	90464844	6.09611	0.000920385
chr19	42058494	42058823	24.1949	1.58912e-07
chr3	28713706	28713985	6.15775	0.0111692
chr9	70271291	70271600	5.79193	0.00807784
chr7	63896802	63897391	10.8821	1.10453e-07
chr4	45461642	45462221	8.82045	5.59486e-05
chr7	110614060	110614682	4.07741	0.00483701
chr5	134996706	134996880	9.67913	0.010588
chr7	90059597	90059817	5.5547	0.0264764
chr16	93822372	93822748	6.32894	0.00382277
chr2	34772621	34772887	5.34113	0.0121958
chr5	99284308	99284778	13.4449	1.25693e-07
chr7	140707554	140707978	4.75211	0.00405223
chr9	48723441	48724141	27.1153	2.84149e-13
chr15	75941512	75941862	16.0264	8.90476e-07
chr9	57723222	57723695	8.40458	6.00514e-06
chr10	123843504	123843947	5.74148	0.000825831
chr10	125490161	125490629	6.30053	0.000614426
chr13	4771256	4771669	9.05696	0.000628578
chr2	67968297	67968507	4.72657	0.0373127
chr3	19953920	19954275	3.03425	0.0324407
chr11	97309603	97309761	9.02278	0.00830823
chr17	33774677	33775058	5.28466	0.00256236
chr8	108743354	108743569	14.1595	0.00049872
chr6	100211809	100211992	7.27844	0.0136624
chr1	181256829	181257256	2.98511	0.0312746
chr10	4111462	4111680	6.97695	0.00850194
chr13	56434483	56434660	31.3577	0.00270717
chr13	114060372	114060679	5.07143	0.00509377
chr8	126839203	126839514	5.64631	0.00730714
chr3	28721843	28722121	4.11709	0.0094181
chr1	31016013	31016375	7.02772	0.000212593
chr2	166122870	166123182	13.628	8.03528e-05
chr8	95887014	95887328	4.90369	0.0130612
chrX	139653340	139653716	22.4038	4.82654e-07
chr5	51868203	51868723	7.8717	0.000137323
chr11	80974660	80974933	4.95492	0.0097474
chr11	7192682	7193011	3.48782	0.0326032
chr15	67128937	67129375	32.6117	9.34807e-11
chr9	60982358	60982832	6.75816	0.000426636
chr2	38621190	38621389	5.22282	0.0386988
chr14	21106557	21107124	10.6865	2.24585e-07
chr11	11844362	11844935	53.2291	6.74573e-17
chr11	94161368	94161648	4.52052	0.0143397
chr11	119947550	119947752	5.42308	0.0234638
chr16	24781999	24782288	11.5546	1.33606e-05
chr18	46629187	46629640	5.65782	0.00078812
chr6	143154011	143154247	7.84118	0.00166425
chr3	94913695	94914100	16.8468	6.58262e-08
chr5	130171465	130171867	3.33592	0.0279802
chr6	108093453	108093779	4.76839	0.00427728
chr2	126951016	126951315	5.79195	0.00451733
chr7	130237246	130237497	7.92128	0.00265944
chr3	142372437	142372817	15.1915	1.85311e-06
chr18	31711661	31711815	8.62737	0.00904629
chr10	75510501	75510677	4.9744	0.025556
chr19	34720206	34720496	3.5322	0.047867
chr9	40799788	40799994	6.03962	0.00669241
chr17	28420093	28420593	20.474	1.31837e-09
chr4	63343862	63344125	12.4373	0.000265138
chr18	75448233	75448458	3.94609	0.0391032
chr4	133563265	133563607	4.45415	0.00397732
chr10	68457071	68457317	4.88796	0.0204153
chr14	25481239	25481535	3.93065	0.0260429
chr16	21821273	21821539	9.62097	0.000256164
chr17	70753645	70754028	6.52543	0.000830244
chr13	5841382	5841813	9.22065	4.12318e-05
chr14	27298976	27299176	7.24644	0.00954201
chr3	138515691	138515906	7.26775	0.00823285
chr7	35065025	35065282	10.1658	0.00029076
chr13	52828222	52828520	6.24118	0.00118452
chr6	144804381	144804646	5.13378	0.012301
chr5	74416197	74416567	5.87004	0.0052807
chr6	94158380	94158675	5.8301	0.0104951
chr15	82747062	82747306	7.80159	0.00213756
chr4	19968046	19968236	5.16149	0.034144
chr2	160805171	160805537	16.3096	2.9904e-05
chr11	86596099	86596760	13.618	2.21154e-08
chr8	127196568	127196780	13.7003	0.00104246
chr19	20725582	20725740	6.89098	0.0239121
chr7	25884354	25884556	10.6237	0.000942248
chr10	24753569	24753824	16.969	0.000132035
chr7	120946209	120947173	13.5236	0.00701258
chr6	140570157	140570671	11.0139	1.38215e-06
chr3	146657295	146657745	33.7913	4.61721e-11
chr10	99202331	99202622	7.06583	0.00181421
chr16	78377269	78377457	10.8487	0.00162637
chr4	57728455	57728621	13.3007	0.00392082
chr10	20046183	20046448	3.68777	0.0350833
chr6	23114879	23115186	4.55656	0.0195043
chr6	67150379	67150683	11.543	2.43281e-05
chr2	155052474	155053244	16.803	1.067e-09
chr6	116261037	116261264	4.78054	0.0360364
chr15	52378196	52378423	3.76765	0.0443181
chr13	41212667	41212920	7.19719	0.00212473
chr8	10928234	10928787	3.25497	0.0441398
chr4	131897756	131898128	3.86007	0.013489
chr1	78811891	78812131	14.5638	0.000165098
chr18	61548587	61548805	10.3682	0.00661252
chr17	43672006	43672226	9.3025	0.000620335
chr3	89458650	89458932	4.20819	0.0398132
chr19	3320044	3320398	5.54969	0.00254967
chr16	96083379	96083634	6.9347	0.00155827
chr4	125419536	125419864	5.03554	0.00322352
chr9	66520392	66520582	16.9818	0.00107306
chr15	62295310	62295574	4.56307	0.0144116
chr3	21962412	21962886	10.2715	2.46054e-06
chr18	70587892	70588207	8.79131	0.00160374
chr13	75798795	75799257	9.96815	1.5512e-06
chr17	65666745	65667133	4.25986	0.029573
chr5	91565563	91565694	7.54236	0.0262085
chr17	31940471	31941027	4.55792	0.00983229
chr2	132689672	132690177	8.63169	2.43758e-05
chr18	49784279	49784449	4.81321	0.0372217
chr4	6239584	6239783	6.47548	0.00394272
chr6	90553337	90553576	7.4882	0.00214765
chr17	47507961	47508302	6.25773	0.000409448
chr19	23056735	23057195	10.9804	1.77402e-06
chr19	27312545	27313003	28.1344	1.1162e-08
chr10	75501784	75502136	4.07452	0.00855748
chr18	38973398	38973716	13.3348	9.57579e-06
chr2	160332708	160332913	5.54578	0.0294462
chr8	41205977	41206384	11.5443	2.41626e-05
chr6	37398834	37399274	20.6426	1.41585e-08
chr15	95904263	95904716	4.45406	0.0132817
chr18	12667826	12668224	8.69795	5.42522e-05
chr5	113975208	113975529	33.4181	5.58891e-07
chr7	99960311	99960892	13.1536	1.25791e-05
chr18	9485982	9486326	11.918	0.000121674
chr9	7950311	7950528	6.2439	0.0300341
chr6	53500689	53501051	19.8017	1.94505e-07
chr6	134700784	134701118	3.60655	0.0410088
chr14	17725303	17725644	4.32597	0.0324502
chr15	8569714	8569999	4.61448	0.0319975
chr12	116231467	116231886	8.3813	6.63212e-05
chr5	89278228	89278709	9.10306	9.57312e-06
chr16	15889718	15889904	4.72206	0.025556
chr7	26881081	26881361	27.4547	0.00442077
chr18	39828147	39828531	12.2668	1.08573e-05
chr14	48202242	48202469	8.18098	0.00532333
chr1	59912455	59912703	11.3657	0.0033307
chr9	120142174	120143657	22.3623	1.21325e-08
chr7	97748158	97748561	8.28493	0.000409906
chr10	59974140	59974389	13.9049	9.23076e-05
chr5	87498943	87499297	6.1665	0.00111488
chr8	22401760	22401973	8.19275	0.0100986
chr7	84637004	84637403	5.45589	0.00420259
chr4	115325346	115325678	12.7841	4.59602e-05
chr13	51089148	51089464	7.22129	0.00227632
chr4	108130481	108130669	4.96774	0.0239121
chr14	25383518	25383760	7.52447	0.0131211
chr19	47368978	47369244	13.3915	8.60907e-05
chr10	95318145	95318502	13.4761	6.46118e-06
chr18	56446892	56447103	7.62589	0.0224927
chr17	74080435	74080651	12.7441	0.00523771
chr4	46894227	46894611	7.69158	0.000371321
chr6	72160974	72161437	22.791	3.38118e-09
chr5	103740133	103740312	24.239	0.000975833
chr5	107592053	107592487	17.6644	0.00132854
chr1	89555300	89555591	7.90944	0.000133885
chr13	34278124	34278468	9.63819	0.000308424
chr15	76084297	76084565	9.68328	2.63837e-05
chr18	20971097	20971560	6.06091	0.000529718
chr6	37705728	37706000	6.88819	0.00441616
chr2	128174209	128174462	4.14324	0.0178685
chr9	96758907	96759207	12.5584	8.03528e-05
chr12	17448823	17449174	10.2086	0.000363907
chr4	102527996	102528337	10.3465	3.60184e-05
chr14	17711358	17711682	4.77589	0.0210815
chr2	131509769	131509999	6.26515	0.00906395
chr3	89908703	89908867	4.98291	0.0419773
chr6	115238699	115238841	7.30611	0.0126868
chr5	126538216	126538487	7.87011	0.00140977
chr4	19491368	19491796	7.91514	0.000251237
chr8	126849072	126849449	28.0254	3.13066e-08
chr1	31051322	31051678	8.85463	0.000562164
chr17	5261511	5261665	6.48251	0.048225
chr6	94658252	94658490	6.64276	0.0178685
chr13	81019968	81020275	13.1521	0.000445794
chr2	152785488	152786301	42.0413	1.3265e-12
chr11	7815806	7816213	3.75034	0.0221413
chr1	74070196	74070642	4.06735	0.00679799
chr8	117715890	117716222	8.96344	0.000646946
chr1	174765511	174765840	8.90781	0.000400395
chr7	140119660	140119832	4.74806	0.0445078
chr11	99044366	99044647	4.39025	0.00519543
chr9	102996238	102996431	6.74657	0.00679856
chr10	43518517	43518813	10.7246	2.12399e-05
chr2	4922400	4922807	7.58111	3.32786e-05
chr18	64382264	64382510	12.151	0.000246907
chr5	92929125	92929435	29.7608	1.72882e-07
chr10	117111501	117111819	6.31272	0.00716608
chr12	82086001	82086345	5.69945	0.00197705
chr16	93721831	93722085	4.89083	0.0163213
chr2	164455694	164456239	12.6255	9.03077e-08
chr9	44671447	44671819	18.5764	1.1161e-07
chr5	91293119	91293451	3.70843	0.0406037
chr18	68241893	68242095	9.43579	0.00321123
chr3	52600491	52600767	4.2849	0.00822692
chr4	137097646	137098068	30.6738	9.22254e-10
chr10	13988067	13988525	19.2761	2.98387e-06
chr12	83544836	83545148	6.29045	0.00335229
chr10	91124539	91124801	4.02914	0.0461257
chr18	11144857	11145207	14.2622	3.52523e-05
chr7	65906814	65907063	5.02792	0.0217103
chr11	110367676	110367992	6.59754	0.000393529
chr6	136954594	136955097	6.35298	0.000835385
chr6	87759824	87760240	11.7529	0.00010498
chr1	138507037	138507197	8.1924	0.024209
chr11	110448850	110449323	22.4869	4.62569e-09
chr14	105255916	105256134	4.99064	0.0207717
chr12	25015727	25015928	4.8466	0.0458023
chr11	101448523	101448825	10.9058	2.94568e-05
chr5	64751441	64751637	6.4227	0.0136288
chr7	110785038	110785222	33.8632	0.000165098
chr9	121701432	121702567	26.7822	2.35915e-06
chr8	34455550	34455857	6.50791	0.00233159
chr6	141866037	141866300	6.54906	0.00288111
chr13	52736242	52736594	36.1223	3.92475e-08
chr13	19395306	19395647	6.86098	0.00156044
chr17	80760665	80760922	4.30932	0.027759
chr9	48598967	48599558	21.2672	5.49704e-09
chr13	44409418	44409785	5.3696	0.00135743
chr3	52617384	52617815	8.75034	3.16147e-05
chr8	109982371	109982528	4.89217	0.0358337
chr8	85477112	85477715	8.9937	9.87033e-06
chr7	80134562	80134803	3.67525	0.0448051
chr2	15148388	15148806	8.63852	0.00010086
chr10	68057864	68058273	2.64582	0.0476141
chr11	53445588	53446053	7.59046	0.00015201
chr5	103629383	103629738	12.3312	4.83294e-05
chr15	79347711	79348363	6.83947	9.23076e-05
chr14	70336326	70336913	5.46819	0.00029076
chr8	124932431	124932749	16.5046	0.000164955
chr7	112194278	112194564	10.163	0.000456954
chr2	60699962	60700474	26.3185	2.79257e-09
chr12	3292194	3292372	9.47238	0.0407169
chr9	75366272	75366575	7.36126	0.00113508
chr8	24429645	24429923	12.3006	0.000419713
chr16	37869989	37870235	4.27467	0.0212849
chr3	21952903	21953082	4.5758	0.0498796
chr7	28646080	28646310	4.69679	0.0294636
chr14	75803776	75804166	28.3914	1.71892e-09
chr15	77076570	77076727	12.8783	0.00510919
chr13	99058681	99058872	7.29259	0.0160696
chr17	26535799	26536040	12.1347	0.000943553
chr9	83241889	83242350	10.2583	0.000246907
chr2	146443293	146443856	4.92943	0.00198359
chr13	24253909	24254220	6.02524	0.00828229
chr1	92049062	92049444	30.2157	2.96047e-08
chr10	42251211	42251689	9.00616	2.92725e-05
chr10	28133899	28134426	26.2938	2.10565e-09
chr6	36175198	36175432	4.93333	0.0298888
chr18	44633695	44634079	3.3491	0.0423647
chr14	8035889	8036186	4.10665	0.0358168
chr2	27599030	27599463	5.41365	0.00174756
chr4	122979775	122980181	7.95914	0.000513621
chr16	4829183	4829529	4.76446	0.00633656
chr1	184291169	184291418	7.55291	0.0119664
chr4	35134164	35134404	4.16497	0.0306457
chr11	51874223	51874546	13.7902	5.99769e-06
chr4	59777993	59778172	10.1217	0.00240246
chr4	150726156	150726535	13.5931	1.82997e-06
chr4	6914862	6915329	13.6546	6.55897e-06
chr9	75385332	75385575	8.21901	0.00844619
chr13	5845243	5845418	9.67216	0.00830422
chr4	135752616	135753055	37.6602	7.42661e-13
chr5	64809957	64810178	4.4596	0.0283713
chr13	74863956	74864166	8.92145	0.00453004
chr2	120640907	120641240	10.8123	0.000258079
chr13	34275436	34275731	22.8618	5.40756e-05
chr18	36679079	36679512	6.33332	0.000258509
chr9	77743474	77743892	24.2826	1.29999e-08
chr10	108538801	108539013	6.24636	0.0167992
chr11	102432866	102433178	4.21916	0.00755188
chr11	45805372	45805621	12.2226	0.000622781
chr6	37670811	37671177	6.02459	0.0025049
chr17	79938351	79938678	7.20176	0.000526444
chr8	14850521	14850858	7.53199	9.5687e-05
chr1	164236013	164236414	16.7003	7.66517e-07
chr4	117135990	117136476	3.58757	0.0079763
chr6	94170015	94170294	6.81143	0.00589203
chr9	108796750	108796996	6.31951	0.00356886
chr6	134513219	134513461	4.81443	0.0336311
chr17	26512572	26512859	7.5848	0.000796075
chr11	69099152	69099651	14.468	1.1161e-07
chr7	141052478	141052715	4.49857	0.0455587
chr15	82406545	82406808	8.52958	0.000718762
chr13	95794524	95794694	6.6685	0.0199923
chr1	83959690	83960253	20.1227	2.934e-07
chr9	64347033	64347313	9.98753	0.00140977
chr9	57390927	57391082	7.73047	0.0140224
chr6	128133536	128133915	12.1132	0.0002312
chr7	110116976	110117242	14.0222	0.000296363
chr1	127750565	127750907	4.6357	0.0285664
chr13	99125014	99125250	9.85549	0.00241291
chr13	96742825	96743327	6.7205	9.50011e-05
chr17	17841003	17841162	6.5365	0.0159266
chr9	45964701	45964991	15.9733	2.0752e-05
chr16	38433032	38433196	6.05107	0.0192397
chrX	140513414	140513682	16.2214	9.23076e-05
chr7	27231621	27232021	8.07287	0.000914038
chr2	32420661	32421072	9.63587	7.68509e-05
chr3	58372537	58372779	4.24853	0.0285888
chr8	89279096	89279512	3.59331	0.0430466
chr12	29100259	29100437	41.3746	0.000877469
chr2	27560663	27561051	3.31443	0.0231427
chr16	30502430	30502713	4.47957	0.0157094
chr10	68109709	68109966	8.06525	0.00830422
chr4	45412190	45412584	15.4522	8.92716e-06
chr10	120636092	120636383	10.79	2.94568e-05
chr6	108456868	108457335	7.20607	8.97408e-05
chr13	75225679	75225960	6.88154	0.00283625
chr8	56304588	56304915	17.7243	4.36982e-07
chr10	117669695	117669969	6.45193	0.00254967
chr3	106170764	106170943	4.7842	0.0284966
chr13	47216916	47217316	24.4042	2.69507e-09
chr9	55289755	55290200	10.3731	5.32233e-06
chr15	78530642	78530905	11.0766	0.000175758
chr4	9080808	9081105	7.99252	0.00150095
chr15	39125209	39125452	3.91283	0.0327153
chr7	19035743	19036042	9.92058	0.00268367
chr13	94820486	94820804	9.38505	0.000246907
chr9	122022995	122023203	6.05406	0.0154385
chr2	103208145	103208518	7.68379	0.00133121
chr10	87897343	87897768	10.8706	5.05941e-06
chr6	134090024	134090214	10.0399	0.0069561
chr6	99983010	99983156	7.43856	0.0255892
chr13	35167159	35167531	7.14291	0.00117429
chr10	78446301	78446542	14.1265	0.00441616
chr17	86503376	86503879	3.27145	0.0312746
chrX	164436839	164437050	4.99924	0.0460576
chr1	91823483	91823778	3.81974	0.0459238
chr15	88850461	88850880	7.96949	3.5324e-05
chr16	93913970	93914170	4.98588	0.0295382
chr3	118560006	118560174	6.33093	0.0278765
chr14	30887963	30888168	6.43789	0.0133939
chr1	74014585	74014951	12.4388	1.11238e-07
chr5	51289186	51289619	5.46794	0.00116337
chr3	107743730	107743971	4.40833	0.0460576
chr5	144372274	144372554	3.42034	0.0403939
chr9	48787357	48787650	9.81981	0.000545112
chr16	13336416	13336752	4.1352	0.0333382
chr4	139386964	139387367	4.60513	0.00452867
chr2	152806029	152806513	9.70887	2.46054e-06
chr10	12787957	12788154	6.67292	0.03119
chr10	75789970	75790341	6.04144	0.000820903
chr1	74070850	74071098	13.3256	0.000325703
chr1	138571318	138571884	42.579	1.65298e-14
chr4	104913197	104913432	21.4031	1.73417e-05
chr18	9502985	9503496	3.35837	0.0461155
chr7	99963021	99963177	6.94697	0.0232622
chr14	47504169	47504371	6.751	0.00658928
chr2	155293417	155293799	23.0518	9.81629e-08
chr6	21806150	21806576	5.12167	0.00918429
chr5	123185921	123186275	12.1351	1.24541e-05
chr4	9073809	9074022	7.6234	0.00564197
chr4	137121609	137121942	6.91853	0.00075229
chr15	79131449	79131851	33.2602	9.0472e-10
chr10	18065908	18066381	9.21459	2.73328e-05
chr13	55183344	55183876	6.01403	0.00154994
chr8	109795258	109795616	9.73141	5.13011e-05
chr3	65858057	65858445	6.12087	0.000626713
chr11	98589124	98589297	4.48785	0.0369755
chr12	58827785	58828253	7.62525	0.000409834
chr4	149979749	149980071	12.6758	7.43284e-05
chr13	112393547	112393768	6.21505	0.0154096
chr10	89626810	89627073	7.47306	0.00575995
chr14	65759505	65759773	10.8018	0.00191427
chr2	75642436	75642736	71.6546	5.75571e-05
chr11	88524862	88525109	11.6677	0.00314433
chr3	138225878	138226261	3.12302	0.0457443
chr16	23463652	23463818	5.50529	0.0441354
chr18	9493361	9494545	9.46115	2.72891e-05
chr13	97443692	97444264	8.01866	2.25501e-05
chr6	121244373	121244545	7.03387	0.00830823
chr1	133347673	133348037	4.25509	0.0100798
chr11	28422974	28423152	4.60768	0.032246
chr1	130764073	130764612	20.2863	1.1317e-09
chr9	48736406	48736668	10.0459	0.00111207
chr15	59043739	59044140	7.26128	6.37631e-05
chr8	126826392	126826660	5.09581	0.0152617
chr4	49148854	49149120	3.16262	0.0497727
chr13	35386705	35387107	6.08413	0.00216742
chr4	133008405	133008545	6.89867	0.0443181
chr19	21598905	21599105	6.23553	0.0207717
chr9	106130336	106130574	5.25431	0.0121287
chr6	90471298	90471513	7.07572	0.0154139
chr14	89609729	89610253	9.82859	0.000582197
chr10	61465087	61465452	15.9648	5.0759e-07
chr13	37671191	37671438	6.96131	0.0067819
chr7	141417991	141418285	13.6178	6.46235e-05
chr10	111405107	111405383	3.84358	0.0420181
chr6	149138101	149138622	8.63618	0.000133291
chr6	141875754	141876063	4.01678	0.0367052
chr2	52891774	52892160	16.0468	8.08218e-07
chr13	75707123	75707614	3.06623	0.0389189
chr4	108355300	108355674	8.13545	0.00092598
chr11	101700388	101701104	7.12445	2.78902e-05
chr4	11146569	11147184	5.61719	0.000241716
chr3	52546087	52546408	8.90775	0.000545112
chr14	89799590	89799880	7.37247	0.00273818
chr2	30265997	30266207	6.40708	0.00783687
chr7	27167029	27167391	4.61391	0.00343992
chr10	95695997	95696273	4.69642	0.025556
chr17	79622825	79623042	6.4903	0.0118179
chr8	61276107	61276314	6.79188	0.0102923
chr10	70127758	70128020	16.0174	0.000222109
chr2	152784538	152784971	10.0887	5.34523e-05
chr19	5850014	5850522	17.7908	1.067e-09
chr5	100408649	100408843	11.6441	0.00730547
chr5	114146119	114146327	6.93069	0.00491989
chr14	71104008	71104199	8.12339	0.013373
chr4	149791460	149791799	16.304	7.13655e-07
chr6	94601302	94601503	6.33486	0.0462085
chr12	82412200	82412734	9.65196	3.0227e-05
chr6	42435465	42435928	11.5344	1.38215e-06
chr12	8428732	8428980	6.51407	0.0151273
chr1	157075040	157075299	6.92237	0.00830422
chr16	37871374	37871640	5.61438	0.0151415
chr1	127731182	127731445	4.38968	0.0221828
chr13	111992524	111992757	13.193	0.000387089
chr7	28376242	28376739	9.42389	2.13056e-06
chr7	88346222	88346431	7.31564	0.00854816
chr12	24705500	24705801	6.84175	0.00166514
chr8	27265718	27265877	4.64936	0.0390794
chr18	12648358	12648562	9.14931	0.00282416
chr14	8309773	8310063	10.382	0.000735348
chr13	36283730	36283945	11.6473	0.00112249
chr15	62714353	62714638	12.2529	0.0014072
chr2	158305909	158306192	5.63197	0.0037906
chr2	139919826	139920076	4.36705	0.0336342
chr15	96377458	96377696	9.076	0.004212
chr19	54199455	54200037	4.05421	0.00730547
chr7	26981514	26981847	7.63992	0.000734731
chr1	134071997	134072215	9.18195	0.0112106
chr4	133050667	133050888	10.2704	0.00117497
chr11	102749840	102750020	13.8162	0.000515917
chr5	147059496	147059806	6.96587	0.00145615
chr8	10939886	10940139	6.21288	0.00326603
chr2	158169366	158169568	4.56278	0.0305491
chr11	21016550	21016818	4.88774	0.0267166
chr8	105104331	105104670	7.74287	0.000246229
chr1	60614174	60614379	6.15044	0.0154096
chr6	99199385	99199807	12.7688	7.39108e-06
chr13	91759994	91760313	3.59525	0.0456188
chr4	80924694	80925176	17.9923	4.33167e-08
chr6	85849216	85849427	4.73525	0.0410657
chr14	65720389	65720681	4.69998	0.0155778
chr5	135640447	135640818	6.14947	0.0014373
chr15	96833225	96833522	8.50345	0.00219779
chr14	56338129	56338311	9.6231	0.00830823
chr16	90736678	90737073	4.57342	0.0127254
chr11	26196341	26196507	12.9526	0.012301
chr6	6176752	6176961	10.9276	0.00748943
chr9	51252592	51252776	5.90522	0.047073
chr8	124569893	124570443	13.0378	2.30119e-07
chr12	73778199	73778493	13.4466	0.00015201
chr6	43292281	43292418	6.54137	0.0185159
chr1	189960584	189960827	7.53553	0.00321123
chr5	129730418	129730660	5.83896	0.0119018
chr6	125575022	125575414	11.3779	7.15373e-06
chr5	121187772	121188049	5.97534	0.020134
chr17	56756842	56757023	5.29543	0.0377455
chr3	89912455	89912984	9.67065	4.47492e-06
chr12	39927057	39927440	14.866	5.05941e-06
chr11	113867113	113867505	23.6647	4.97525e-07
chr13	52822620	52823086	6.14194	0.000594408
chr8	64843293	64843523	8.18757	0.00441199
chr12	75472852	75473357	7.8999	1.62592e-05
chr13	64401325	64401716	4.57865	0.0104677
chr17	56292936	56293223	7.99594	0.00275243
chr2	139723410	139723639	5.67239	0.0320409
chr7	75564010	75564292	10.1221	0.0018926
chr10	95773580	95774171	5.59483	0.000325703
chr5	118504137	118504462	7.45857	0.00083298
chr6	116073016	116073249	3.99039	0.0353655
chr3	101670611	101670799	5.86627	0.0196485
chr2	32448532	32449120	8.81382	3.31555e-05
chr8	40887085	40887397	7.2616	0.00127284
chr2	168531974	168532189	8.05387	0.00304885
chr5	5689198	5689348	12.1164	0.00816914
chr19	43894874	43895051	4.03373	0.0395601
chr5	38489140	38489433	6.93438	0.000893434
chr5	144370959	144371230	4.6882	0.0189272
chr8	111796639	111796783	5.3709	0.0491605
chr5	113138563	113138875	4.40569	0.0132817
chr2	119355608	119355875	5.00967	0.00628483
chr1	164526589	164527012	3.73526	0.0317347
chr1	91436233	91436752	5.83094	0.000914038
chr18	84906290	84906632	4.25216	0.00645757
chr5	143544844	143545318	42.244	8.56754e-10
chr2	69322758	69323029	9.97535	0.000260215
chr2	104121976	104122257	5.78306	0.00544344
chr8	22875506	22875737	5.6311	0.0334466
chr11	110244796	110245090	3.70552	0.0216877
chr6	145346785	145347065	4.28184	0.022496
chr2	132872079	132872494	8.31864	0.000194874
chr19	33062295	33062515	7.25051	0.0239121
chr1	118380558	118380767	4.88353	0.0482976
chr13	63230763	63231152	13.478	7.39108e-06
chr8	85478367	85478713	4.91841	0.00365797
chr18	9489230	9489749	4.27945	0.0154139
chr10	67785583	67786017	8.64336	0.000102222
chr11	61608210	61608381	6.21355	0.0388482
chr14	70331459	70331867	9.47289	2.18268e-05
chr5	137671723	137672217	13.7692	4.02238e-07
chr4	150755390	150755827	8.51567	1.73228e-05
chr8	10435426	10435833	20.574	4.44725e-08
chr11	86380831	86381106	5.3835	0.0178685
chr16	95729014	95729346	3.22222	0.0339753
chr5	43048821	43049035	6.41048	0.012301
chr6	141432351	141432638	4.12846	0.0171503
chr19	55110422	55110726	4.69913	0.012301
chr2	5038140	5038349	4.60859	0.0472519
chr15	36716271	36716529	7.33923	0.00273818
chr12	110156485	110156857	6.11118	0.000702188
chr4	149794111	149794496	4.4246	0.00485964
chr12	3284442	3284730	6.36352	0.00762498
chr2	19627031	19627313	4.67964	0.0146126
chr4	100401670	100402541	8.58313	8.36174e-06
chr4	49506089	49506490	8.24998	0.00081445
chr9	55296496	55296677	4.13344	0.0442397
chr5	51537128	51537285	5.57185	0.0434464
chr10	14032608	14032845	14.172	0.000613162
chr10	80962225	80962530	5.44672	0.00412791
chr10	22001654	22001918	3.80742	0.0335949
chr17	81385513	81385911	8.29145	3.11323e-05
chr8	40669538	40670171	3.93351	0.00428138
chr1	119509469	119509869	34.2816	1.1317e-09
chr4	6937216	6937457	6.36068	0.00436791
chr3	79333691	79333895	6.50092	0.0161382
chr5	35006693	35006840	5.28194	0.038256
chr4	138337402	138337697	10.835	0.000216353
chr1	71723908	71724158	5.34245	0.0194038
chr10	87518308	87519060	2.97445	0.0354191
chr10	53382922	53383431	7.30469	6.46235e-05
chr3	98374298	98374488	7.21356	0.013373
chr4	97820847	97821347	16.6906	4.44123e-08
chr5	135656118	135656301	7.41949	0.0248919
chr2	52918266	52918447	5.17868	0.0441332
chr4	128950110	128950409	18.9828	1.29164e-06
chr10	93198348	93198784	17.6644	0.00132854
chr10	78465045	78465326	4.86864	0.0142437
chr6	136008218	136008555	3.2243	0.0407441
chr4	141862902	141863228	9.67368	0.000115503
chr8	105850394	105850617	5.57758	0.0166886
chr3	69555999	69556352	8.39755	0.000302688
chr6	134165184	134165404	4.8025	0.0321784
chr4	117788351	117788689	20.6348	1.34276e-06
chr7	67578892	67579304	7.32323	0.000238262
chr1	21037949	21038218	5.95095	0.00848033
chr6	90435262	90435783	6.35255	0.000183568
chr8	40876655	40877307	10.8854	6.63897e-07
chr2	75777221	75777588	5.69519	0.00434125
chr5	75045550	75045782	3.71473	0.047073
chr16	25058966	25059633	7.99455	2.96388e-06
chr17	26592514	26592922	11.8097	2.0334e-07
chr14	27295985	27296123	4.65194	0.0430466
chr2	92432744	92433002	4.72514	0.0134612
chr13	95855463	95855998	7.88406	2.12493e-05
chr11	62214926	62215067	17.2506	0.00463935
chr13	13984740	13985006	11.465	0.000219702
chr9	48744930	48745366	4.19874	0.00342555
chrX	164430505	164430812	4.87081	0.0272919
chr6	99276893	99277047	5.27121	0.0433972
chr7	98383588	98383783	4.86129	0.0408855
chr9	69319927	69320115	5.48585	0.0160696
chr15	96696182	96696473	4.40192	0.0132817
chr18	46698236	46698495	3.8168	0.0357653
chr10	128779441	128779674	10.3828	0.00222149
chr17	28283234	28283419	5.748	0.0286827
chr2	3695910	3696192	9.06708	0.000822921
chr15	81230121	81230360	5.01389	0.0236438
chr11	86586903	86587450	3.07006	0.0314144
chr19	42537744	42538029	10.3123	0.000608995
chr17	86533319	86533941	6.24702	0.00112143
chr2	167716842	167717062	5.60219	0.0332456
chr1	23320876	23321236	11.8971	2.43705e-05
chr4	150684941	150685693	12.5434	1.21325e-08
chr4	45413654	45413935	3.10263	0.037924
chr4	150414791	150414973	10.0672	0.0102101
chr3	89901404	89901921	14.1828	1.94505e-07
chr7	116306966	116307250	6.19829	0.00154518
chr10	125270319	125270704	5.67773	0.00101345
chr18	67745983	67746247	3.90204	0.0216718
chr8	40655859	40656156	4.91332	0.00759174
chr13	51072912	51073601	5.85646	0.000760031
chr5	125297280	125297697	13.4252	3.06172e-06
chr8	94354549	94354976	8.71714	2.43758e-05
chr13	112058307	112058701	9.13657	0.000234858
chr2	167823123	167823873	5.90771	0.000185874
chr13	91758557	91758919	15.8698	4.15722e-06
chr11	16528422	16528599	11.9348	0.00455659
chr6	134109920	134110299	10.3761	0.000104531
chr8	126736433	126737033	7.93666	1.06009e-05
chr13	29150157	29150464	13.6417	4.98465e-05
chr4	133897366	133897512	7.77152	0.00612557
chr7	112223925	112224189	19.9968	0.00016696
chr6	96062166	96062435	4.9839	0.016375
chr7	80888608	80888974	25.6506	3.54358e-07
chr15	97004251	97004822	11.8567	2.38926e-07
chr6	12458919	12459126	7.79517	0.00479191
chr1	84872255	84872506	4.91978	0.0220264
chr7	118252355	118252760	16.5497	2.32652e-08
chr9	57292191	57292710	7.59154	0.000104543
chr5	31966815	31967114	9.5404	0.00076613
chr15	55768309	55768518	9.51516	0.00140977
chr14	31183072	31183283	6.09038	0.023933
chr19	33080051	33080315	7.65674	0.00547258
chr19	30170391	30170670	5.50378	0.00287628
chr5	66654302	66654498	8.29195	0.00792988
chr16	18083345	18083700	6.23795	0.0004078
chr1	155805799	155806044	9.58764	0.000239786
chr10	110716873	110717127	4.4663	0.0256448
chr2	11534932	11535248	7.26825	0.00130939
chr13	60660960	60661159	6.95957	0.025556
chr18	65069527	65069759	4.38939	0.0320866
chr11	99454823	99455050	10.8889	0.00515741
chr7	100461655	100461975	18.2472	5.39931e-06
chr5	3502570	3502792	22.5656	0.00132294
chr11	7156273	7156763	19.529	2.50149e-08
chr5	112290137	112290657	8.54299	4.16134e-05
chr16	92611791	92612107	6.62888	0.00194945
chr9	106785310	106785542	14.9624	9.23076e-05
chrX	150598240	150598469	6.75755	0.0092445
chr2	103209488	103209835	10.1071	6.46235e-05
chr19	45027360	45027576	28.782	0.000360571
chr13	3774450	3774701	5.53834	0.0389604
chr2	85047107	85047314	4.41382	0.0382674
chr6	23143963	23144313	5.0103	0.004212
chr14	30917678	30917926	6.26496	0.012301
chr13	52985506	52985727	19.1203	7.37676e-05
chr10	21448685	21449254	7.09913	0.00025273
chr15	67060963	67061265	63.4708	4.134e-09
chr16	38110672	38110836	8.16478	0.00852398
chr9	45181956	45182147	8.94433	0.00792988
chr19	54202373	54202752	18.6996	1.85553e-05
chr15	85776726	85777213	12.3601	3.78285e-07
chr4	145280871	145281488	5.36719	0.000914038
chr3	146567863	146568024	4.30934	0.0499281
chr7	80460194	80460446	5.99867	0.00966155
chr16	20622237	20622520	7.58655	0.00117161
chr1	120070231	120070480	4.43843	0.0249876
chr2	158168066	158168291	7.31321	0.00136703
chr3	95694365	95694551	9.0532	0.012637
chr9	43755885	43756235	9.58922	2.78902e-05
chr1	74003774	74003916	32.1869	0.00018593
chr13	52651856	52652158	6.36763	0.01315
chr9	66162909	66163205	11.9335	0.000142589
chr1	82239483	82239757	8.82514	0.000275774
chr17	71224662	71224932	7.15309	0.00954201
chr3	79542704	79542995	5.27211	0.00655691
chr5	32030042	32030317	10.6378	0.000712701
chr14	8244191	8244667	12.5488	3.26156e-07
chr4	116371687	116371919	6.7267	0.00459547
chr11	88718358	88718570	4.2562	0.0380594
chr14	46616105	46616406	3.89333	0.0271832
chr6	149224263	149224710	17.2237	0.0195458
chr2	167844502	167845092	8.97607	3.30634e-06
chr4	108051830	108052185	8.73998	0.000141637
chr4	86897443	86897724	10.4173	0.000796075
chr19	40190792	40191056	8.83625	0.00116408
chr8	117095819	117095992	18.9827	0.00315985
chr4	35226301	35226815	5.21805	0.00110631
chr10	80076534	80076776	8.78953	0.0086199
chr19	38191326	38191727	8.51573	1.22859e-05
chr18	54920851	54921195	7.34365	0.00807784
chr12	80374814	80375050	19.1359	0.000137323
chr1	67103900	67104215	5.11119	0.00410435
chr13	101916315	101916672	4.16191	0.016375
chr13	54583226	54583559	3.7377	0.0309466
chr14	21548127	21548401	4.68988	0.0295864
chr11	62558970	62559285	9.87222	9.22159e-05
chr7	92818021	92818305	9.96426	0.00115109
chr8	125133932	125134204	4.09933	0.0293177
chr8	121563870	121564144	4.26767	0.036214
chr16	22881555	22881851	5.30951	0.00287628
chr10	44110630	44110900	3.79642	0.017015
chr15	86075386	86075626	3.95293	0.0475286
chr17	28442209	28442548	8.26672	0.00026083
chr12	35192829	35193286	10.2605	5.23838e-05
chr8	46750536	46750898	9.01576	9.23076e-05
chr13	113597087	113597333	5.10965	0.016375
chr11	51915922	51916462	15.6913	3.38118e-09
chr6	139589914	139590162	5.30257	0.0282643
chr9	50885347	50885639	3.6737	0.0428922
chr17	28582830	28583059	11.7832	0.000526887
chr15	37192780	37193104	10.5643	0.000371006
chr19	6269918	6270260	13.7112	8.40514e-06
chr19	58552183	58552610	5.30692	0.0203866
chr4	148150961	148151271	4.48996	0.0079763
chr17	80090483	80090879	24.7128	1.46268e-08
chr9	24513323	24513595	11.4217	0.000222063
chr1	39499639	39499933	4.84298	0.0446162
chr10	41893602	41894304	14.838	1.9408e-07
chr6	149167100	149167433	12.7251	0.000285612
chrX	152342726	152342916	10.3389	0.00876116
chr8	106007099	106007529	7.27879	0.00076613
chr7	4170561	4170932	13.4839	6.06943e-06
chr6	17052871	17053176	6.83014	0.00871542
chr11	43186511	43186865	6.05348	0.00233159
chr18	46708503	46708785	8.22059	0.00274228
chr12	76546431	76546761	10.1947	0.000234037
chr15	53112853	53113304	11.3762	0.000137323
chr8	24396986	24397252	7.24401	0.00076613
chr2	163642738	163643012	9.02575	0.000577162
chr7	118275705	118275841	10.4617	0.0271198
chr3	95675494	95675772	9.45392	0.000147092
chr8	109984013	109984416	8.66245	4.65965e-05
chr10	4624819	4625112	9.17568	0.000376471
chr7	80446305	80446816	13.2995	6.11398e-07
chr12	8379979	8380213	5.12748	0.0148233
chr15	96743325	96743740	4.09614	0.00904815
chr10	80146660	80147006	9.72141	0.000123191
chr8	109987695	109988231	12.9725	1.9408e-07
chr3	130633989	130634261	6.88306	0.00431808
chr13	29575968	29576575	20.3705	3.07716e-08
chr18	61675513	61676057	12.1099	1.82649e-06
chr15	81523300	81523742	13.1716	1.86774e-06
chr3	79193067	79193494	39.6673	2.53602e-11
chr8	120920576	120920855	13.4021	0.000132035
chr16	94544713	94544986	4.25811	0.0190119
chr10	17727247	17727503	7.03657	0.00182087
chr16	30964499	30964795	9.39938	0.000457934
chr9	48816960	48817212	11.1158	0.000683518
chr8	86856228	86856502	17.3466	0.00010086
chr12	8829077	8829393	9.51937	0.000148407
chr4	155473448	155473666	8.55703	0.00563487
chr17	31979980	31980134	6.54993	0.0208979
chr5	114356683	114356854	28.8586	0.0002646
chr6	140620541	140621049	14.6587	7.52373e-07
chr15	86116556	86116760	8.482	0.00701258
chr4	49408065	49408433	4.39736	0.0345036
chr2	32610039	32610222	7.15643	0.029561
chr12	78982227	78982586	12.745	5.0983e-06
chr18	6701364	6701564	8.96681	0.00550888
chr1	60598891	60599634	2.91966	0.0314144
chr8	107197859	107198119	14.6689	1.87189e-05
chr16	97593032	97593300	4.90442	0.00977519
chr18	65097079	65097361	5.60194	0.00759174
chr9	108795243	108795705	5.74054	0.00175055
chr3	60167582	60167962	4.66209	0.00378401
chr3	22009998	22010338	15.0801	2.73261e-05
chr13	35723099	35723365	4.81668	0.0136118
chr10	59559233	59559420	17.6793	0.00359588
chr4	7200321	7200468	6.43068	0.0432917
chr17	26616745	26617079	11.676	2.9113e-05
chr18	11016000	11016172	9.61208	0.00922446
chr13	52153516	52154004	4.2533	0.00516921
chr7	90019593	90019880	8.72882	0.000431748
chr11	11928643	11928883	5.52163	0.00639955
chr5	126967027	126967248	5.49684	0.048225
chr4	32437691	32437934	5.50448	0.0122449
chr4	118043377	118043630	11.0599	0.0017013
chr2	163539296	163539723	5.96877	0.000955843
chr3	121439711	121439925	7.97952	0.00212311
chr15	91050269	91050645	3.76736	0.0317975
chr3	100682761	100683091	8.38355	0.000712798
chr19	9978890	9979182	4.04191	0.0396436
chr13	67128637	67128862	15.8009	0.000419713
chr9	77744853	77745286	14.3862	3.52216e-08
chr17	49429148	49429392	8.49596	0.00222149
chr4	150782173	150782399	7.78227	0.00805542
chr7	87367873	87368189	15.4987	3.87095e-05
chr17	28517796	28518606	18.681	1.40122e-10
chr15	81839598	81840073	4.18824	0.00370196
chr5	114568724	114569129	4.11974	0.013369
chr6	72162141	72162488	8.52922	2.4834e-05
chr8	121562831	121563660	6.37609	0.000110335
chr11	43919626	43919811	6.92517	0.0194571
chr9	119988438	119988690	3.93213	0.0333382
chr15	102005340	102005562	7.22265	0.0146675
chr16	38287861	38288156	5.12492	0.00272684
chr6	72512757	72513051	7.06899	0.00090811
chr4	108363722	108363988	7.06534	0.00661252
chr13	112067179	112067623	5.14017	0.00231245
chr14	65380586	65380871	3.57852	0.0488492
chr2	152820318	152820602	13.2874	9.22159e-05
chr8	45583988	45584259	9.08734	0.00200141
chr2	169948183	169948449	4.69887	0.0159718
chr2	49349833	49350025	14.931	0.000835385
chr8	126551225	126551447	3.84982	0.045981
chr11	53314889	53315024	21.742	0.00156909
chr15	75828153	75828508	17.0351	5.71574e-07
chr5	120471581	120471951	9.80966	3.52523e-05
chr12	102328179	102328429	9.2261	0.00218846
chr2	32387985	32388485	10.0082	4.07577e-05
chr19	38398995	38399300	4.82051	0.0097474
chr14	64312277	64312518	8.25528	0.00262122
chr12	16630017	16630971	8.02282	4.97544e-05
chr6	124694260	124694536	4.82383	0.00896202
chr12	85337944	85338209	11.43	0.000188826
chr5	66014027	66014244	5.96604	0.0205564
chr9	69304672	69304905	3.71795	0.0396441
chr13	109502879	109503190	5.93639	0.00222149
chr6	121047964	121048474	4.35777	0.028341
chr8	123716552	123716800	8.08097	0.00351835
chr2	167860449	167860997	15.2196	4.62569e-09
chr9	78022186	78022494	8.44281	0.000206392
chr10	95840008	95840239	6.58826	0.0069631
chr11	94233514	94233741	12.7414	0.00198359
chr11	65772766	65772902	8.44353	0.0271096
chr2	28632599	28632871	7.78599	0.00320218
chr13	109752656	109752842	5.13102	0.0396441
chr10	24534809	24535098	4.24084	0.0121683
chr5	151166401	151166623	4.58565	0.02165
chr13	29360824	29361267	4.31631	0.0181374
chr8	94171243	94171899	10.3919	2.61797e-07
chr3	52652959	52653439	11.6803	9.7057e-07
chr12	104386926	104387232	6.02073	0.00192441
chr16	26249052	26249255	6.02375	0.0211189
chr9	70243066	70243450	6.51825	0.000866704
chr5	121334000	121334454	16.6974	3.258e-08
chr7	65613141	65613359	7.71788	0.0136734
chr4	150784910	150785566	5.3616	0.000835385
chr14	99134735	99134986	8.26857	0.000894934
chr3	37758142	37758626	12.7681	2.66892e-07
chr8	23191352	23191731	7.75107	0.000515917
chr10	24951714	24951984	4.60653	0.00452867
chr9	35125805	35126007	5.63193	0.0360577
chr8	91403706	91403983	5.98774	0.00452623
chr10	87032756	87033096	5.39104	0.00505861
chr11	110463170	110463489	7.80816	0.0032174
chr1	164261777	164262069	9.54219	0.000165098
chr15	59549819	59550254	12.5857	4.19636e-07
chr9	48775724	48775950	9.08093	0.00265944
chr8	11257712	11257911	8.43644	0.0061063
chr2	90583862	90584153	7.87397	0.00360699
chr5	4323417	4323761	6.09075	0.00983229
chr9	44487573	44487827	7.80604	0.000770995
chr8	40919467	40919670	6.4597	0.0251637
chrX	169933279	169933629	12.9355	1.46868e-05
chr19	58374491	58375054	10.3079	4.83253e-06
chr1	138590724	138590954	6.85621	0.00983522
chr19	41348238	41348414	5.49152	0.0142286
chr18	12786535	12786964	4.96437	0.00446921
chr8	121092359	121092513	11.643	0.00761375
chr10	67064757	67065107	13.4875	5.97923e-05
chr18	53255980	53256291	16.6588	1.3326e-05
chr13	109914253	109914524	4.90141	0.0280915
chr16	31740758	31741002	4.95743	0.0216415
chr15	88831424	88831877	10.4644	2.63924e-06
chr6	42396397	42396703	10.5714	5.70101e-05
chr12	84315892	84316388	51.5205	2.39248e-11
chr9	48737379	48737874	9.2015	2.11114e-06
chr7	99680550	99680735	4.90257	0.0259475
chr17	27552897	27553165	6.6579	0.00140977
chr3	21986601	21987377	10.4938	3.20696e-07
chr17	66882321	66882635	6.89771	0.00175055
chr19	21818413	21818759	7.46931	0.000238262
chr8	22400533	22401089	7.27146	0.000139785
chr7	98392371	98392837	7.84637	1.46158e-05
chr10	84577554	84577882	7.83953	0.000661128
chr10	93488577	93488731	5.82988	0.0207605
chr6	37617568	37617877	18.806	4.92881e-07
chr11	17169282	17169603	9.39808	0.000149993
chr6	119139560	119139820	4.02905	0.0293177
chr10	77022396	77022789	7.02662	9.23076e-05
chr5	123223064	123223395	7.5456	0.00063027
chr9	106235387	106235754	9.4444	0.000128122
chr4	133491908	133492122	18.3624	0.00284782
chr8	94354081	94354392	6.80294	0.000226808
chr2	53911968	53912103	13.1728	0.0115387
chr7	143769526	143769825	3.967	0.017015
chr2	119898398	119898621	5.13094	0.0159302
chr4	6914069	6914621	6.99477	9.74265e-05
chr1	71722344	71722526	4.50255	0.0320409
chr15	25975985	25976251	5.47235	0.00715778
chr14	7824687	7824978	3.63475	0.0370368
chr17	30581264	30581528	8.34863	0.00439714
chr6	86180623	86180897	16.9517	3.87095e-05
chr1	165328706	165329232	9.31016	0.000233858
chr2	90522001	90522282	3.78936	0.0387253
chr19	43516437	43516604	6.36469	0.0120219
chr4	59937308	59937512	8.35596	0.0122038
chr3	121186986	121187367	4.50691	0.017064
chr15	85347148	85347431	24.3619	0.000128911
chr2	148683117	148683314	9.01551	0.00294731
chr7	30220044	30220576	32.3497	3.79972e-12
chr15	62017185	62017596	7.90631	0.000261845
chr18	46607862	46608249	4.51373	0.00819465
chr3	79083147	79083601	14.5595	3.71073e-07
chr10	120188503	120188813	13.2178	3.73619e-05
chr4	44069494	44069800	4.02251	0.0146869
chr10	31592416	31592594	7.08919	0.031018
chr10	21294377	21295058	5.8541	0.000219702
chr6	99175429	99175782	42.9574	1.7052e-12
chr1	184824352	184824695	4.32132	0.00780325
chr4	133240509	133240788	16.7249	1.19932e-05
chr10	41889574	41889895	8.80267	0.000772341
chr14	41102294	41102695	11.0914	2.63924e-06
chr19	43525975	43526486	6.16257	0.000334908
chr12	84219289	84219525	7.59638	0.00789677
chr10	111819774	111820145	12.2806	2.16764e-05
chr5	100622595	100623000	8.48901	0.00129907
chr4	45411403	45411763	10.4978	3.21773e-06
chr11	79705012	79705215	4.54472	0.0361599
chr3	84324849	84325315	7.91837	5.18976e-05
chr7	112531059	112531355	4.44656	0.0200312
chr1	35759835	35759984	9.66388	0.00538998
chr7	100679582	100680125	15.917	1.28982e-06
chr8	27037982	27038155	7.58061	0.0286309
chr19	38555450	38555736	16.2725	1.41539e-05
chr4	72050135	72050358	11.6752	0.00154518
chr5	103737653	103737816	14.264	0.00145481
chr4	11088327	11088616	15.5604	5.77905e-05
chr19	55139497	55139656	4.86823	0.0365844
chr8	94194754	94194948	6.94797	0.0170003
chr9	103475479	103475764	6.85332	0.00307339
chr10	76537596	76537853	10.6648	0.000211819
chr2	133761635	133761775	9.39793	0.0112479
chr6	29245905	29246093	9.78276	0.00897812
chr8	25014002	25014233	5.16234	0.0354048
chr3	99150038	99150300	10.656	0.000316921
chr7	118572056	118572444	6.03099	0.00164888
chr18	65120331	65120627	4.23048	0.0272979
chr8	40658974	40659503	4.82289	0.00140977
chr3	41409026	41409432	12.3481	4.02456e-05
chr3	95882649	95883034	4.88179	0.00194945
chr4	49559839	49560470	9.62588	1.08633e-05
chr1	71945413	71945553	5.41263	0.0224464
chr9	48749184	48749478	5.12996	0.0127254
chr9	120010997	120011562	6.70605	0.000123489
chr6	141857743	141858052	8.05047	0.000263729
chr6	31124182	31124362	8.08905	0.01315
chr10	40163994	40164329	3.85585	0.0337639
chrX	85775909	85776148	6.47963	0.018811
chr13	52179982	52180377	8.8294	2.2826e-05
chr5	74531689	74532011	3.04	0.0346083
chr13	112396797	112397153	12.2234	8.41907e-06
chr16	30828206	30828460	6.04247	0.00305223
chr18	64717590	64717757	13.0741	0.00445099
chr10	59921019	59921664	18.0642	1.07189e-09
chr8	115274796	115275047	5.0442	0.0350888
chr2	38607643	38607829	4.65424	0.0306656
chr11	11960786	11961105	3.92152	0.041973
chr4	9444485	9444799	23.195	1.28258e-06
chr9	110344980	110345615	7.34758	0.000246907
chr8	23208846	23209063	5.02602	0.0332485
chr13	37646216	37646401	7.34712	0.0217849
chr18	12862980	12863265	11.5502	6.37953e-05
chr6	144754061	144754448	9.76724	6.23637e-05
chr16	90829947	90830348	7.19855	0.000162608
chr3	79798547	79798735	9.03283	0.0105918
chr1	55026075	55026411	7.07814	0.000385181
chr1	151679920	151680074	5.27498	0.0261664
chr14	59445534	59446149	7.37097	0.00114134
chr4	97814415	97814892	8.40769	2.18829e-05
chr3	101507007	101507605	5.15292	0.00106699
chr7	110783101	110783495	21.7942	1.04227e-07
chr3	89909832	89910428	4.75825	0.00612557
chr6	88062432	88062738	8.78821	0.00037202
chr8	72303609	72303892	4.25921	0.0188426
chr14	56620553	56620840	3.61326	0.0310473
chr18	74642240	74642377	5.2236	0.0431724
chr2	27748066	27748358	9.90924	0.000735348
chr3	121449417	121449649	7.33673	0.00254967
chr13	97853443	97853927	4.50274	0.00693004
chr5	137975547	137975772	8.44918	0.00633656
chr9	46215712	46216193	7.70292	7.85598e-05
chr6	116359437	116359581	6.54303	0.0440931
chr17	35759852	35760069	7.97655	0.00519543
chr6	99447144	99447518	32.1031	1.66065e-08
chr12	40559132	40559482	3.38618	0.0224916
chr17	31855777	31856440	5.0124	0.00275243
chr18	20157663	20158005	9.34521	0.00151892
chr13	24261175	24261339	11.105	0.012301
chr6	37618943	37619415	29.798	1.48371e-09
chr8	46875948	46876336	3.60827	0.0111296
chr16	32688843	32689096	8.83524	0.000491894
chr6	129236196	129236466	5.95141	0.00379168
chrX	140505842	140506122	24.6032	0.000731019
chr17	64616332	64616576	5.0766	0.0208979
chr11	11932439	11933244	8.88862	1.73228e-05
chr6	31222095	31222402	6.91385	0.000796075
chr1	100101084	100101349	7.88353	0.00163698
chr3	58234829	58235480	6.10131	0.000258079
chr15	59018086	59018304	6.55708	0.00506836
chr15	81834301	81834652	16.6344	2.96845e-06
chr6	121356188	121356367	8.41372	0.00708631
chr17	42905066	42905366	10.4126	0.000183568
chr3	52527393	52527708	7.166	0.00076613
chr19	7123084	7123273	9.25468	0.00656878
chr2	162984505	162984783	4.67598	0.00761375
chr13	81664194	81664598	4.94988	0.00452867
chr11	53455246	53455501	11.9328	0.000429394
chr10	4105645	4105834	16.8842	0.000386071
chr17	32108774	32109110	33.4855	3.89502e-07
chr9	46207194	46207595	6.46174	0.00189464
chr4	134918291	134918671	7.41512	0.00011062
chr4	43350188	43350804	12.4914	2.70436e-06
chr4	62099038	62099288	7.69083	0.00137196
chr3	95674363	95674605	5.04118	0.0193393
chr15	25945155	25945547	11.032	6.76221e-06
chr4	124743062	124743274	8.12135	0.0102121
chr12	8047140	8047451	5.99009	0.00331368
chr4	150457345	150457553	7.69745	0.010027
chr16	87524177	87524442	3.92466	0.032568
chr2	68935690	68936061	8.24047	0.000179906
chr3	102383704	102384095	4.43729	0.0116382
chr19	4588555	4588870	3.90853	0.0207717
chr2	33363960	33364201	10.091	0.00418907
chr4	149791993	149792429	4.65404	0.00393869
chr18	4738122	4738369	20.1121	3.53769e-05
chr13	24365265	24365594	6.37038	0.000350017
chr7	118703174	118703568	8.28544	5.76889e-05
chr7	29318723	29318925	9.25784	0.00582738
chr7	119560316	119560614	5.42916	0.00918429
chr1	162891879	162892094	5.66629	0.00747214
chr11	102381364	102381621	10.3764	0.00109118
chr11	109822276	109822632	11.4388	8.97989e-06
chr3	102678363	102678844	8.97228	3.60184e-05
chr10	59979251	59979468	8.67243	0.00666287
chr10	59969749	59970379	22.8569	1.35541e-10
chr9	66599696	66600010	18.3402	5.05941e-06
chr10	69214112	69214293	5.89616	0.0221828
chr13	35959786	35960066	4.1301	0.017015
chr14	21105153	21105466	5.01635	0.00720393
chr18	38867523	38867787	5.06721	0.0201457
chr11	90132544	90132704	5.10778	0.0460576
chr11	55458627	55458853	7.45548	0.00766452
chr4	150355960	150356168	11.0956	0.00214765
chr3	65974128	65975089	4.72325	0.00114589
chr8	94377661	94377950	3.39428	0.0384177
chr2	71254734	71255117	8.83419	0.000238262
chr5	145900620	145900939	4.14062	0.0210905
chr17	31873796	31874006	6.76361	0.0125929
chr15	58998964	59000079	8.52206	1.27762e-06
chr19	17791502	17791933	6.94193	0.000156728
chr14	59547914	59548084	8.23402	0.0103607
chr10	24396157	24396390	14.2384	0.000570444
chr12	79103902	79104206	9.03307	0.000159882
chr16	4702742	4703027	4.2706	0.0135977
chr17	15632199	15632384	7.83688	0.0150468
chr7	91571146	91571375	8.8904	0.00133121
chr4	122958711	122959210	36.4434	3.05184e-11
chr16	97764032	97764387	9.09404	0.000303459
chr11	53903788	53904376	4.38243	0.00544089
chr13	93841217	93842043	5.18572	0.0144695
chr5	96221806	96222103	9.82778	0.000169894
chr4	45504034	45504188	9.05057	0.0124564
chr2	167851635	167851966	3.39019	0.0472902
chr3	65864016	65864357	14.1989	6.43556e-06
chr7	130503071	130503310	6.05552	0.0103959
chr9	46256379	46257173	6.52454	5.75571e-05
chr19	46601452	46601919	7.12263	0.000106007
chr3	62349260	62349615	2.95434	0.031815
chr8	24987589	24987834	8.916	0.00377155
chr10	80934447	80934704	12.2262	0.000431748
chr3	65931614	65932117	31.7578	3.38118e-09
chr2	167777224	167778062	12.1925	1.50455e-08
chr15	31341079	31341313	16.9895	0.000683518
chr9	72702310	72702795	5.30045	0.00716984
chr10	19009305	19009626	5.09836	0.00518196
chr3	65989149	65989372	4.83216	0.0302933
chr2	164444664	164444969	5.64691	0.00184025
chr6	23392689	23393107	10.5703	3.52523e-05
chr1	107916926	107917301	9.68676	0.000172322
chr1	181151599	181151748	7.06463	0.0242798
chr15	51730824	51731053	14.4085	0.0017013
chr11	104618757	104618923	7.1285	0.0141031
chr8	85487831	85488333	13.5414	2.31317e-07
chrX	140567818	140568047	4.78135	0.0323333
chr4	80949757	80949954	5.51184	0.0235982
chr2	132613593	132613930	13.834	7.1956e-05
chr6	118954876	118955497	5.96722	0.00143994
chr17	56643304	56643576	7.05687	0.00512923
chr12	21568537	21569006	3.69349	0.0208449
chr4	141569995	141570400	19.0977	9.88504e-08
chr12	109798944	109799189	5.09909	0.0170807
chr7	97392177	97392350	11.4427	0.0194629
chr19	43524547	43525297	10.8187	7.57267e-07
chr4	63348484	63348763	7.07219	0.00231684
chr13	44663195	44663415	6.23626	0.0110259
chr4	20008975	20009381	3.97465	0.0070277
chr4	141176560	141176802	4.67432	0.0317975
chr15	95743869	95744232	7.06658	0.000357962
chr8	3430120	3430309	6.67512	0.0102935
chr6	6219754	6220129	3.39858	0.0197543
chr16	93728147	93728388	6.6283	0.00783319
chr9	74930093	74930387	4.62963	0.0322797
chr8	70833502	70833851	25.6978	1.45429e-07
chr19	11995052	11995266	6.83704	0.00512337
chr1	170196392	170196576	5.62319	0.0272681
chr13	64181774	64182010	5.66288	0.0121674
chr13	99100325	99100660	11.0216	3.05413e-05
chr12	15707681	15707894	8.98129	0.00265944
chr4	44205257	44205444	9.56042	0.00944381
chr1	138209860	138210178	8.35519	9.54333e-05
chr11	121002302	121002483	6.38053	0.0206515
chr5	32035922	32036218	5.65455	0.00214516
chr1	153901496	153901736	10.9726	0.000865268
chr9	48786781	48787054	4.79963	0.0244957
chr5	31697122	31697276	7.52394	0.00740443
chr11	43895300	43895625	10.0777	0.000626346
chr11	62213515	62213736	4.35961	0.0446162
chr4	150799612	150800327	11.744	3.9465e-07
chr2	10121959	10122200	8.408	0.000991731
chr1	54830296	54830453	5.63691	0.0291751
chr12	35284464	35284938	11.6049	6.96119e-06
chr17	64752402	64752646	12.1574	0.00192441
chr15	97005662	97005895	6.87365	0.00796693
chr16	93912812	93913226	25.1344	1.067e-09
chr3	122474761	122474980	6.83272	0.0176451
chr5	147753045	147753202	8.62083	0.0318287
chr3	65355628	65355869	6.2694	0.0111134
chr5	75377380	75377555	8.9709	0.0132529
chr6	121017875	121018174	6.0509	0.00679799
chr3	31123196	31123431	5.31297	0.0173919
chr8	122234030	122234283	11.7756	0.0010386
chr7	19864831	19865200	10.2587	3.39046e-06
chr4	97836847	97837271	3.97208	0.0232172
chr3	116951420	116951868	10.3391	5.40038e-06
chr10	67087447	67087713	3.22334	0.0395626
chr1	74044523	74044861	10.9992	0.00010268
chr4	35096730	35097298	9.00961	5.99769e-06
chr4	46661376	46661640	8.37943	0.00356886
chr16	93335278	93335687	4.36186	0.00659297
chr5	90449913	90450405	9.17655	3.05413e-05
chr19	4492963	4493270	13.6047	7.97767e-06
chr7	100010778	100011106	5.53579	0.00188828
chr12	104338209	104338600	5.43073	0.00169549
chr2	60797399	60798017	4.88562	0.00214396
chr1	75024747	75025097	13.4604	3.31209e-06
chr2	31463256	31463703	3.40103	0.0464492
chr2	90569829	90570079	6.7286	0.00983522
chr1	130733643	130733874	5.23234	0.0142417
chr14	17862310	17862520	12.7965	0.00633656
chr1	67116454	67117070	3.46081	0.0119664
chr18	12700162	12700670	9.69231	0.000165098
chr3	97756675	97757004	3.56492	0.0368868
chr2	65227185	65227417	14.8922	0.000207652
chr13	102625567	102625868	6.51758	0.00219779
chr18	60604491	60604825	5.45586	0.00076613
chr10	77440839	77441144	8.80727	8.35685e-05
chr8	117728215	117728471	5.44164	0.0300341
chr5	32133421	32134026	6.64641	0.000730942
chr7	17058210	17058445	14.5248	0.000723563
chr14	68338585	68338885	18.9595	2.81379e-05
chr13	35433993	35434295	6.91209	0.00289632
chr10	95779738	95780169	6.24046	0.000607999
chr10	69219074	69219410	3.9962	0.00949899
chr7	113962089	113962582	12.3908	1.51549e-07
chr13	52222235	52222575	12.8918	3.11556e-05
chr2	141984116	141984327	6.61949	0.00863785
chr4	106749780	106750082	33.3494	8.56376e-09
chr2	167333579	167333754	6.90108	0.0171948
chrX	36796852	36797006	11.5983	0.0183594
chr16	62872996	62873227	6.26441	0.0162137
chr7	101360527	101360682	26.3715	0.00510919
chr13	9113782	9114080	9.0598	0.000621476
chr3	26384968	26385242	5.70078	0.00748169
chrX	100471627	100471886	4.61617	0.0286309
chr8	45626396	45626705	5.58401	0.00445932
chr9	35059069	35059429	5.22181	0.00086582
chr18	12690276	12690711	10.9544	0.00109507
chr11	20116823	20117141	15.0596	2.25501e-05
chr2	173044768	173044950	8.89766	0.00816914
chr15	54599935	54600175	6.41285	0.0170583
chr12	55491798	55492317	5.77426	0.000263729
chr15	59035738	59036015	4.74563	0.0215948
chr12	16618333	16618828	31.0385	7.97105e-12
chr2	27421271	27421584	13.7024	4.46081e-06
chr15	67147562	67147804	14.4746	1.45179e-05
chr13	55184400	55184830	8.04796	0.0103607
chr17	64645123	64645473	4.32938	0.0201017
chr12	15653447	15653815	4.92975	0.00729099
chr4	132355461	132355743	5.51706	0.00500706
chr4	104891680	104891978	9.0897	0.000545112
chr6	31067546	31067689	6.37837	0.0443605
chr6	99143670	99143896	7.56205	0.00507647
chr11	113008606	113008781	5.77609	0.017015
chr9	57317673	57317839	4.58353	0.043582
chr10	115780238	115780553	3.43539	0.0473722
chr15	31258181	31258527	3.69723	0.0308668
chr4	59814070	59814224	7.68219	0.0262126
chr8	10857027	10857587	7.57678	9.87218e-05
chr2	92435071	92435315	8.09095	0.00140977
chr2	94265182	94265571	7.5792	0.000239786
chr2	131508595	131509002	27.4997	2.45086e-08
chr4	150825015	150825277	8.97349	0.00154051
chr16	95659470	95659784	14.2667	3.21773e-06
chr7	45680071	45680429	10.9	0.000947852
chr2	173124283	173124746	7.19799	0.000119999
chr6	93936022	93936198	6.78471	0.0127713
chr19	40432013	40432489	11.5474	1.47237e-06
chr10	100057308	100057513	7.28954	0.0180211
chr2	155806505	155806897	8.01301	0.000998394
chr1	155275146	155275335	4.62381	0.0369494
chr15	78532729	78532937	6.06919	0.00516921
chr7	25901054	25901213	8.60016	0.00599492
chr9	44086405	44086670	9.28966	0.000325703
chr18	67739812	67740156	26.451	1.9408e-07
chr10	22004725	22005195	13.1592	1.73228e-05
chr7	79336714	79337001	9.44455	0.000403103
chr8	106620549	106620768	10.5699	0.0115263
chr13	5845689	5845906	5.79766	0.0213534
chr18	51165206	51165541	4.25387	0.00862034
chr6	42384184	42384414	12.6384	0.00190209
chr10	87051697	87052395	5.2148	0.00120874
chr9	74674234	74674510	7.75628	0.00116968
chr18	20666189	20666473	6.23449	0.00370196
chr1	88166539	88166804	6.63572	0.00351692
chr5	120472832	120473136	4.77116	0.00532922
chr6	134217829	134218013	9.38948	0.00564197
chr2	167830180	167830517	9.91911	2.17479e-05
chr2	33406607	33406992	12.4968	3.51098e-05
chr14	41096276	41096915	3.27997	0.0177257
chr5	45512994	45513289	17.2313	2.41626e-05
chr10	89527118	89527338	7.04641	0.0151481
chr17	83307592	83307788	9.47199	0.0103686
chr2	6075220	6075472	6.82479	0.001779
chr8	22433049	22433213	5.93269	0.0209855
chr6	141854448	141854713	10.0703	0.000350017
chr5	66237742	66237897	5.94278	0.0471489
chr17	84405602	84405996	7.05965	0.00045041
chr8	11098461	11098831	3.74612	0.0170807
chr2	26481760	26482059	10.9839	6.46235e-05
chr16	4477975	4478191	5.85537	0.0163823
chr6	24612115	24612414	4.31678	0.0233895
chr12	103550123	103550407	4.10386	0.0269147
chr13	52477970	52478125	6.17785	0.0271855
chr14	88463061	88463215	6.17383	0.0358337
chr4	43039574	43039736	8.71757	0.00792988
chr4	149775420	149775778	5.76829	0.00402262
chr3	22078119	22078373	7.02859	0.00672596
chr1	163009464	163009633	9.9199	0.00405137
chr4	11123603	11124040	19.012	2.04633e-08
chr5	99354622	99354869	8.65568	0.000770995
chr9	102779525	102779718	7.50299	0.0112308
chr8	36730406	36730613	9.88531	0.00780325
chr11	84053703	84053978	5.24502	0.0232687
chr13	47200035	47200394	6.57019	0.000648873
chr2	110487959	110488506	5.95493	0.00133238
chr19	5822497	5822808	6.82405	0.00304885
chr3	113574114	113574593	6.60306	0.000258079
chr17	29018276	29018503	21.6677	0.000349532
chr19	46908960	46909226	6.7179	0.00299417
chr18	9490001	9490611	5.00361	0.00823642
chr4	156208941	156209182	5.8325	0.0141534
chr5	90424587	90425058	11.3783	4.92881e-07
chr6	99191905	99192211	8.22976	0.00121717
chr8	11173469	11173651	5.49735	0.0214971
chr8	94178791	94179273	3.75579	0.00548757
chr9	49594339	49594630	7.06866	0.0031463
chr18	32543109	32543289	15.5082	0.00757178
chr6	108638600	108638821	8.73421	0.00284615
chr1	153011707	153011916	11.3738	0.00559401
chr12	81155987	81156317	8.60429	0.000363907
chr4	43419918	43420379	13.5361	1.95729e-06
chr9	24511863	24512238	4.03322	0.00755574
chr11	60933846	60934058	9.48809	0.00310796
chr13	24144119	24144455	7.22929	0.000748314
chr4	61844798	61845114	3.9906	0.0142437
chr13	52154219	52154510	4.45567	0.00689663
chr15	81960185	81960441	10.1442	0.0019853
chr6	86598681	86598951	15.8463	0.000213735
chr11	60935198	60935491	14.7327	3.7258e-06
chr18	38852969	38853239	9.80068	0.000265138
chr9	106436767	106436961	7.78351	0.0206515
chr2	163595971	163596682	5.81198	0.000194997
chr9	48740095	48740467	4.27429	0.00248292
chr2	72741786	72742070	4.71983	0.0282605
chr4	104988220	104988380	7.17167	0.0138809
chr5	43049353	43049597	11.1415	0.00026944
chr6	122594926	122595362	12.1895	8.51311e-06
chr9	99702331	99702610	10.7374	0.00140347
chr1	60608937	60609242	20.0261	5.12916e-06
chr12	29110735	29110946	8.22526	0.0137917
chr18	46409727	46409999	7.27104	0.00113508
chr11	69096891	69097267	5.12066	0.000862013
chr3	108562480	108562818	3.54328	0.0396268
chr16	52094644	52095037	60.1549	1.30048e-13
chr17	28512616	28513200	17.7937	4.25596e-08
chr4	104999757	105000027	5.91646	0.00272287
chr1	75285069	75285360	5.44205	0.0179657
chr14	99125469	99125728	13.5394	0.00601397
chr1	9636370	9636672	5.7782	0.00334723
chr3	126734670	126734881	6.02448	0.0131926
chr10	69104355	69104916	16.8727	3.07716e-08
chr14	25516081	25516425	14.8786	4.77286e-07
chr3	97611005	97611511	4.89697	0.00505861
chrX	52970987	52971327	36.6715	1.13262e-07
chr6	146501766	146501901	5.68905	0.0497029
chr18	32305041	32305360	6.94632	0.00248775
chr9	52105388	52105827	17.7732	1.81812e-08
chr8	90869571	90869862	5.16983	0.00852153
chr17	44943560	44943803	9.88962	0.00103458
chr4	32314828	32315540	30.8599	1.3265e-12
chr4	62174151	62174374	5.5227	0.028736
chr8	70798332	70798739	3.74425	0.0122616
chr11	104116893	104117083	11.6476	0.00479191
chr10	31551939	31552175	4.72094	0.027087
chrX	97748697	97748978	12.6377	0.000325703
chr6	23129201	23129454	5.18218	0.0148016
chr10	53395238	53395580	3.7038	0.0416902
chr2	146586446	146586705	5.208	0.0142286
chr11	20859113	20859310	4.34923	0.0272899
chr5	87563094	87563297	4.66834	0.0333382
chr2	163554952	163555263	8.57137	0.000226808
chr7	123110074	123110391	5.14326	0.0105956
chr11	28694994	28695357	6.65133	0.00112641
chr18	12697937	12698391	13.7386	5.71574e-07
chr17	26535192	26535541	17.5495	5.69819e-07
chr4	59332363	59332774	6.46538	0.000608746
chr4	43349600	43349886	4.91243	0.0137986
chr2	31460247	31460760	17.9261	6.75312e-09

## Sheet: assisted GRBS
Chr	Start	End
chr4	138337402	138337697
chr1	133347673	133348037
chr19	54202373	54202752
chr13	97853443	97853927
chr6	128133536	128133915
chr4	46894227	46894611
chr6	99191905	99192211
chr2	65226520	65226984
chr13	51072912	51073601
chr3	41409026	41409432
chr10	87051697	87052395
chr7	118703174	118703568
chr1	164526589	164527012
chr4	32243513	32243939
chr2	132613593	132613930
chr10	76537596	76537853
chr10	18065908	18066381
chr6	21806150	21806576
chr3	138225878	138226261
chr13	52822620	52823086
chr16	20622237	20622520
chr14	41102294	41102695
chr7	19864831	19865200
chr6	136954594	136955097
chr8	36264994	36265543
chr4	97836847	97837271
chr19	46601452	46601919
chr2	4922400	4922807
chr11	102381364	102381621
chr19	43524547	43525297
chr19	43525975	43526486
chr5	118504137	118504462
chr7	100461655	100461975
chr1	92049062	92049444
chr8	40658974	40659503
chr4	35226301	35226815
chr2	33406607	33406992
chr11	11932439	11933244
chr12	8829077	8829393
chr4	32314828	32315540
chr8	10857027	10857587
chr6	31113439	31113952
chr2	132689672	132690177
chr13	52828222	52828520
chr8	40655859	40656156
chr5	32133421	32134026
chr11	16795045	16795387
chr12	39927057	39927440
chr10	87518308	87519060
chr2	167775173	167775709
chr15	91050269	91050645
chr8	124569893	124570443
chr4	139386964	139387367
chr4	106749780	106750082
chr10	21448685	21449254
chr4	49559839	49560470
chr2	146443293	146443856
chr6	118954876	118955497
chr16	90736678	90737073
chr16	95729014	95729346
chr5	51868203	51868723
chr6	23114879	23115186
chr17	32108774	32109110
chr18	61675513	61676057
chr17	31940471	31941027
chr15	67147562	67147804
chr4	43419918	43420379
chr19	3320044	3320398
chr10	61510347	61510777
chrX	139653340	139653716
chr3	69543005	69543463
chr3	89912455	89912984
chr16	95659470	95659784
chr8	10928234	10928787
chr13	52153516	52154004
chr11	94133947	94134465
chr8	41205977	41206384
chr4	35096730	35097298
chr3	69555999	69556352
chr8	22400533	22401089
chr5	38489140	38489433
chr5	74416197	74416567
chr2	94265182	94265571
chr2	31460247	31460760
chr6	87759824	87760240
chr5	32035922	32036218
chr15	95904263	95904716
chr7	100679582	100680125
chr13	35167159	35167531
chr4	122979775	122980181
chr1	171240012	171240390

## Sheet: unassisted GRBS
chr	start	end
chr4	150799612	150800327
chr2	10121959	10122200
chr12	35284464	35284938
chr17	64752402	64752646
chr15	97005662	97005895
chr16	93912812	93913226
chr3	65355628	65355869
chr8	110919325	110919495
chr6	121017875	121018174
chr8	122234030	122234283
chr3	116951420	116951868
chr1	74044523	74044861
chr16	93335278	93335687
chr5	90449913	90450405
chr19	4492963	4493270
chr7	100010778	100011106
chr12	104338209	104338600
chr1	75024747	75025097
chr5	103789217	103789356
chr2	90569829	90570079
chr14	17862310	17862520
chr18	12700162	12700670
chr13	102625567	102625868
chr18	60604491	60604825
chr16	23350668	23350803
chr10	77440839	77441144
chr8	117728215	117728471
chr7	17058210	17058445
chr14	68338585	68338885
chr13	35433993	35434295
chr17	5106039	5106189
chr7	113962089	113962582
chr2	141984116	141984327
chr7	101360527	101360682
chr3	81938907	81939097
chr13	9113782	9114080
chrX	100471627	100471886
chr8	45626396	45626705
chr9	35059069	35059429
chr18	12690276	12690711
chr3	54731668	54731946
chr12	55491798	55492317
chr15	59035738	59036015
chr12	16618333	16618828
chr2	27421271	27421584
chr4	132355461	132355743
chr4	104891680	104891978
chr6	31067546	31067689
chr10	115780238	115780553
chr2	131508595	131509002
chr4	150825015	150825277
chr7	45680071	45680429
chr19	40432013	40432489
chr10	100057308	100057513
chr2	155806505	155806897
chr1	74007768	74008031
chr15	78532729	78532937
chr9	44086405	44086670
chr18	67739812	67740156
chr10	22004725	22005195
chr16	76762941	76763150
chr7	79336714	79337001
chr8	106620549	106620768
chr13	5845689	5845906
chr18	51165206	51165541
chr6	42384184	42384414
chr9	74674234	74674510
chr18	20666189	20666473
chr1	88166539	88166804
chr6	134217829	134218013
chr2	167830180	167830517
chr5	45512994	45513289
chr10	89527118	89527338
chr2	6075220	6075472
chr6	141854448	141854713
chr17	84405602	84405996
chr2	26481760	26482059
chr6	24612115	24612414
chr4	43039574	43039736
chr3	22078119	22078373
chr1	163009464	163009633
chr4	11123603	11124040
chr5	99354622	99354869
chr9	102779525	102779718
chr13	47200035	47200394
chr2	110487959	110488506
chr3	113574114	113574593
chr17	29018276	29018503
chr19	46908960	46909226
chr5	90424587	90425058
chr9	49594339	49594630
chr6	108638600	108638821
chr11	60933846	60934058
chr13	24144119	24144455
chr4	61844798	61845114
chr15	81960185	81960441
chr6	86598681	86598951
chr11	60935198	60935491
chr9	106436767	106436961
chr17	26621249	26621695
chr16	30835654	30835940
chr15	82708577	82708899
chr13	55190397	55190720
chr7	90200408	90200564
chr4	132963685	132963980
chr7	79742291	79742560
chr2	164423526	164423966
chr4	11147513	11147999
chr5	148954349	148954585
chr18	9380751	9381016
chr3	51233468	51234074
chr1	64933054	64933318
chr9	46196895	46197330
chr2	15146528	15147046
chr16	14940452	14940619
chr10	77626628	77626970
chr8	3416161	3416499
chr18	46650538	46650983
chr3	97642091	97642317
chr16	38282752	38283051
chr7	128790076	128790296
chr3	52600916	52601571
chr10	127156170	127156488
chr3	88030626	88030947
chr7	112469863	112470327
chr9	77845858	77846337
chr6	84225000	84225233
chr6	86776087	86776323
chr17	84116467	84116906
chr3	52630130	52630266
chr18	62095316	62095963
chr10	42230934	42231633
chr6	38835306	38835745
chr15	53184618	53184826
chr8	126808458	126808924
chr1	136126212	136126364
chr17	28522953	28523386
chr11	116533740	116533926
chr9	92229830	92230106
chr17	71088901	71089573
chr17	47009156	47009291
chr7	80994502	80994902
chr15	81883348	81883637
chr13	75439165	75439429
chr4	141423407	141423584
chr14	66784258	66784419
chrX	8211836	8212136
chr16	90735769	90736188
chr2	164131467	164131782
chr6	121243194	121243507
chr9	66123654	66123892
chr3	4866420	4866584
chr12	35506233	35506780
chr12	7855798	7856021
chr16	79086549	79086973
chr8	45611429	45611617
chr4	108317826	108318016
chr4	55776066	55776210
chr16	42836547	42836721
chr17	29094463	29094936
chr12	51865053	51865296
chr18	61859078	61859453
chr12	40016869	40017204
chr15	97019765	97020148
chrX	140529244	140529408
chr8	117094218	117094384
chr6	90509062	90509545
chr13	53033961	53034122
chr5	17876777	17876959
chr12	110154200	110154701
chr3	107690474	107690665
chr3	79203220	79203487
chr17	28760878	28761362
chr15	25948360	25948618
chr14	27349926	27350239
chr6	113430955	113431250
chr2	19579898	19580275
chr10	89720787	89721219
chr2	67881918	67882332
chr1	192076857	192077004
chr8	126807254	126807913
chr4	149989276	149989561
chr17	84865222	84865477
chr19	20649926	20650249
chr17	85044478	85044798
chr12	118702012	118702213
chr4	57275430	57275684
chr9	61323766	61324173
chr8	123786362	123786563
chr5	99400045	99400368
chr19	30125323	30125491
chr11	80949111	80949360
chr15	36420178	36420435
chr4	108318763	108318989
chr4	120148674	120148995
chr13	113601201	113601437
chr1	131917665	131918167
chr4	57070763	57070981
chr6	145764361	145764672
chr7	19013007	19013246
chr17	64772743	64772947
chr9	44398188	44398395
chr9	75339709	75339865
chr14	25181427	25181833
chr1	137020466	137020946
chr10	58405783	58406056
chr4	40846563	40846986
chr1	132170188	132170364
chr14	8125496	8125696
chr4	106199830	106200215
chr19	27336700	27336913
chr1	138606755	138607217
chr15	76597678	76597913
chr7	46131167	46131371
chr10	41553792	41554146
chr1	133934494	133934685
chr1	193232509	193232653
chr14	76951483	76951687
chr4	35003765	35004093
chr6	90393912	90394266
chr8	121629642	121629863
chr4	149978996	149979232
chr4	141928889	141929360
chr14	34274213	34274520
chr11	76709696	76709967
chr2	38610247	38610405
chr8	121580533	121580836
chr6	5443130	5443445
chr14	100247404	100247760
chr6	37138958	37139144
chr5	100369952	100370134
chr3	99984285	99984566
chr15	75991593	75991840
chr17	28463977	28464221
chr2	167968603	167968787
chr4	132354600	132354912
chr12	86932226	86932463
chr8	27261002	27261287
chr4	121077412	121077642
chr16	34672992	34673265
chr18	54250618	54250992
chr15	39811407	39811864
chr10	80664494	80664924
chr17	56108549	56109180
chr15	13712165	13712327
chr14	76149486	76150021
chr13	13573659	13574129
chr7	81110209	81110587
chr5	103592623	103592974
chr17	27760197	27760465
chr16	43478223	43478385
chr10	42205165	42205360
chr2	27625027	27625330
chr18	12311154	12311326
chr6	88744978	88745224
chr14	12059131	12059470
chr11	48901383	48901528
chr15	102102547	102102727
chr7	114202854	114203243
chr12	52446560	52446951
chr13	52155484	52155984
chr17	28424458	28424752
chr14	20228175	20228658
chr6	90464438	90464844
chr19	42058494	42058823
chr7	63896802	63897391
chr4	45461642	45462221
chr3	83025953	83026181
chr5	99284308	99284778
chr7	140707554	140707978
chr9	48723441	48724141
chr15	75941512	75941862
chr9	57723222	57723695
chr13	4771256	4771669
chr2	67968297	67968507
chr3	19953920	19954275
chr11	97309603	97309761
chr17	33774677	33775058
chr6	100211809	100211992
chr13	56434483	56434660
chr1	31016013	31016375
chr8	95887014	95887328
chr11	80974660	80974933
chr15	67128937	67129375
chr9	60982358	60982832
chr14	21106557	21107124
chr11	11844362	11844935
chr16	24781999	24782288
chr14	11671484	11671666
chr12	87408292	87408401
chr3	94913695	94914100
chr6	108093453	108093779
chr2	126951016	126951315
chr3	142372437	142372817
chr10	75510501	75510677
chr9	40799788	40799994
chr17	28420093	28420593
chr4	63343862	63344125
chr4	103250053	103250263
chr16	21821273	21821539
chr13	5841382	5841813
chr14	27298976	27299176
chr3	138515691	138515906
chr7	35065025	35065282
chr2	160805171	160805537
chr11	86596099	86596760
chr7	25884354	25884556
chr10	24753569	24753824
chr7	120946209	120947173
chr6	140570157	140570671
chr3	146657295	146657745
chr10	99202331	99202622
chr4	57728455	57728621
chr6	67150379	67150683
chr2	155052474	155053244
chr15	52378196	52378423
chr13	41212667	41212920
chr1	78811891	78812131
chr17	43672006	43672226
chr8	126706838	126707009
chr16	96083379	96083634
chr4	125419536	125419864
chr9	66520392	66520582
chr15	62295310	62295574
chr3	21962412	21962886
chr17	28272372	28272546
chr18	70587892	70588207
chr13	75798795	75799257
chr4	6239584	6239783
chr6	90553337	90553576
chr17	47507961	47508302
chr19	23056735	23057195
chr19	27312545	27313003
chr10	75501784	75502136
chr18	38973398	38973716
chr6	37398834	37399274
chr18	12667826	12668224
chr5	113975208	113975529
chr7	99960311	99960892
chr18	9485982	9486326
chr9	7950311	7950528
chr6	53500689	53501051
chr14	17725303	17725644
chr5	89278228	89278709
chr16	15889718	15889904
chr7	26881081	26881361
chr18	39828147	39828531
chr14	48202242	48202469
chr1	59912455	59912703
chr9	120142174	120143657
chr7	97748158	97748561
chr10	59974140	59974389
chr5	87498943	87499297
chr7	84637004	84637403
chr4	115325346	115325678
chr13	51089148	51089464
chr14	25383518	25383760
chr19	47368978	47369244
chr10	95318145	95318502
chr18	56446892	56447103
chr17	74080435	74080651
chr6	72160974	72161437
chr5	103740133	103740312
chr5	107592053	107592487
chr1	89555300	89555591
chr13	34278124	34278468
chr15	76084297	76084565
chr18	20971097	20971560
chr6	37705728	37706000
chr9	96758907	96759207
chr4	102527996	102528337
chr14	17711358	17711682
chr6	115238699	115238841
chr5	126538216	126538487
chr4	19491368	19491796
chr8	126849072	126849449
chr6	94658252	94658490
chr2	152785488	152786301
chr1	74070196	74070642
chr8	117715890	117716222
chr1	174765511	174765840
chr11	99044366	99044647
chr14	59506136	59506450
chr10	43518517	43518813
chr5	92929125	92929435
chr2	164455694	164456239
chr9	44671447	44671819
chr18	68241893	68242095
chr4	137097646	137098068
chr10	13988067	13988525
chr12	83544836	83545148
chr18	11144857	11145207
chr11	110367676	110367992
chr1	138507037	138507197
chr11	110448850	110449323
chr14	105255916	105256134
chr11	101448523	101448825
chr9	123491108	123491243
chr7	110785038	110785222
chr9	121701432	121702567
chr11	106268479	106268657
chr13	52736242	52736594
chr9	48598967	48599558
chr18	16346051	16346238
chr13	44409418	44409785
chr3	52617384	52617815
chr8	85477112	85477715
chr7	118251515	118251686
chr7	80134562	80134803
chr2	15148388	15148806
chr5	103629383	103629738
chr14	70336326	70336913
chr8	124932431	124932749
chr7	112194278	112194564
chr2	60699962	60700474
chr12	3292194	3292372
chr8	24429645	24429923
chr16	37869989	37870235
chr3	21952903	21953082
chr14	75803776	75804166
chr15	77076570	77076727
chr17	26535799	26536040
chr9	83241889	83242350
chr13	24253909	24254220
chr10	42251211	42251689
chr10	28133899	28134426
chr6	36175198	36175432
chr18	44633695	44634079
chr2	27599030	27599463
chr16	4829183	4829529
chr1	184291169	184291418
chr11	51874223	51874546
chr4	150726156	150726535
chr4	6914862	6915329
chr9	75385332	75385575
chr13	5845243	5845418
chr4	135752616	135753055
chr2	25478426	25478614
chr13	34275436	34275731
chr18	36679079	36679512
chr9	77743474	77743892
chr10	108538801	108539013
chr11	102432866	102433178
chr11	45805372	45805621
chr3	79559225	79559422
chr3	82291002	82291240
chr17	79938351	79938678
chr8	14850521	14850858
chr16	88412485	88412622
chr1	164236013	164236414
chr9	108796750	108796996
chr17	26512572	26512859
chr11	69099152	69099651
chr7	141052478	141052715
chr15	82406545	82406808
chr1	83959690	83960253
chr2	11767271	11767421
chr7	110116976	110117242
chr13	96742825	96743327
chr9	45964701	45964991
chr16	38433032	38433196
chrX	140513414	140513682
chr2	32420661	32421072
chr4	45412190	45412584
chr10	120636092	120636383
chr6	108456868	108457335
chr13	75225679	75225960
chr6	148214735	148214963
chr8	56304588	56304915
chr10	117669695	117669969
chr3	106170764	106170943
chr13	47216916	47217316
chr9	55289755	55290200
chr15	78530642	78530905
chr4	9080808	9081105
chr15	39125209	39125452
chr3	96113400	96113535
chr4	8747408	8747581
chr10	87897343	87897768
chr6	99983010	99983156
chr15	88850461	88850880
chr14	30887963	30888168
chr1	74014585	74014951
chr1	34372117	34372285
chr3	107743730	107743971
chr16	13336416	13336752
chr2	152806029	152806513
chr10	12787957	12788154
chr1	74070850	74071098
chr1	138571318	138571884
chr4	104913197	104913432
chr2	155293417	155293799
chr5	123185921	123186275
chr4	137121609	137121942
chr3	107972652	107972809
chr15	79131449	79131851
chr8	109795258	109795616
chr7	63755239	63755508
chr18	9078281	9078526
chr12	58827785	58828253
chr4	149979749	149980071
chr10	89626810	89627073
chr14	65759505	65759773
chr2	75642436	75642736
chr16	23463652	23463818
chr6	121244373	121244545
chr11	28422974	28423152
chr1	130764073	130764612
chr9	48736406	48736668
chr15	59043739	59044140
chr13	35386705	35387107
chr4	62150888	62151088
chr17	72839706	72839898
chr4	133008405	133008545
chr12	51830428	51830741
chr9	106130336	106130574
chr6	90471298	90471513
chr10	61465087	61465452
chr13	37671191	37671438
chr6	149138101	149138622
chr2	52891774	52892160
chr11	101700388	101701104
chrX	109137006	109137206
chr3	52546087	52546408
chr14	89799590	89799880
chr2	30265997	30266207
chr17	56119923	56120207
chr17	79622825	79623042
chr10	70127758	70128020
chr19	5850014	5850522
chr5	100408649	100408843
chr5	114146119	114146327
chr14	71104008	71104199
chr4	149791460	149791799
chr6	94601302	94601503
chr6	42435465	42435928
chr9	48729548	48729788
chr12	8428732	8428980
chr1	157075040	157075299
chr16	37871374	37871640
chr1	127731182	127731445
chr13	111992524	111992757
chr7	28376242	28376739
chr7	88346222	88346431
chr12	25233174	25233413
chr12	24705500	24705801
chr14	8309773	8310063
chr15	62714353	62714638
chr2	158305909	158306192
chr2	139919826	139920076
chr7	26981514	26981847
chr11	102749840	102750020
chr11	21016550	21016818
chr8	105104331	105104670
chr6	99199385	99199807
chr4	80924694	80925176
chr6	85849216	85849427
chr5	135640447	135640818
chr15	96833225	96833522
chr14	56338129	56338311
chr11	26196341	26196507
chr6	6176752	6176961
chr2	30962802	30962993
chr9	51252592	51252776
chr12	73778199	73778493
chr15	31240089	31240287
chr6	43292281	43292418
chr1	189960584	189960827
chr5	129730418	129730660
chr6	125575022	125575414
chr5	121187772	121188049
chr17	56756842	56757023
chr11	113867113	113867505
chr8	64843293	64843523
chr12	75472852	75473357
chr13	64401325	64401716
chr12	80844110	80844295
chr17	56292936	56293223
chr2	32448532	32449120
chr8	40887085	40887397
chr5	5689198	5689348
chr8	111796639	111796783
chr2	119355608	119355875
chr1	91436233	91436752
chr5	143544844	143545318
chr2	69322758	69323029
chr2	104121976	104122257
chr8	22875506	22875737
chr6	145346785	145347065
chr3	85198568	85198757
chr19	33062295	33062515
chr13	63230763	63231152
chr12	73727429	73727643
chr10	67785583	67786017
chr14	70331459	70331867
chr10	121384834	121385033
chr5	137671723	137672217
chr4	150755390	150755827
chr17	40806723	40806905
chr8	10435426	10435833
chr5	43048821	43049035
chr12	3284442	3284730
chr8	124739896	124740274
chr4	100401670	100402541
chr10	14032608	14032845
chr10	80962225	80962530
chr17	81385513	81385911
chr1	119509469	119509869
chr6	52825814	52826002
chr4	6937216	6937457
chr3	79333691	79333895
chr10	53382922	53383431
chr4	97820847	97821347
chr5	135656118	135656301
chr2	52918266	52918447
chr10	93198348	93198784
chr4	141862902	141863228
chr8	105850394	105850617
chr4	117788351	117788689
chr7	67578892	67579304
chr1	153701476	153701779
chr1	21037949	21038218
chr7	116237692	116237894
chr8	40876655	40877307
chr16	25058966	25059633
chr17	26592514	26592922
chr2	92432744	92433002
chr13	95855463	95855998
chr11	62214926	62215067
chr9	48744930	48745366
chr6	99276893	99277047
chr7	98383588	98383783
chr18	46698236	46698495
chr10	128779441	128779674
chr2	3695910	3696192
chr19	42537744	42538029
chr1	23320876	23321236
chr4	150684941	150685693
chr4	150414791	150414973
chr3	89901404	89901921
chr7	116306966	116307250
chr10	125270319	125270704
chr5	125297280	125297697
chr8	94354549	94354976
chr2	167823123	167823873
chr13	91758557	91758919
chr6	134109920	134110299
chr8	126736433	126737033
chr4	133897366	133897512
chr7	112223925	112224189
chr7	80888608	80888974
chr15	97004251	97004822
chr1	84872255	84872506
chr7	118252355	118252760
chr15	55768309	55768518
chr14	31183072	31183283
chr19	33080051	33080315
chr19	30170391	30170670
chr8	106585265	106585459
chr16	18083345	18083700
chr1	155805799	155806044
chr10	110716873	110717127
chr2	11534932	11535248
chr13	60660960	60661159
chr18	65069527	65069759
chr11	99454823	99455050
chr5	3502570	3502792
chr11	7156273	7156763
chr16	92611791	92612107
chr9	106785310	106785542
chrX	150598240	150598469
chr2	103209488	103209835
chr19	45027360	45027576
chr13	3774450	3774701
chr2	85047107	85047314
chr13	52985506	52985727
chr7	126273761	126274031
chr15	67060963	67061265
chr15	85776726	85777213
chr19	21626203	21626605
chr2	158168066	158168291
chr9	43755885	43756235
chr1	74003774	74003916
chr9	66162909	66163205
chr1	82239483	82239757
chr3	79542704	79542995
chr5	32030042	32030317
chr14	8244191	8244667
chr2	167844502	167845092
chr4	108051830	108052185
chr4	86897443	86897724
chr19	40190792	40191056
chr8	117095819	117095992
chr10	80076534	80076776
chr19	38191326	38191727
chr5	24976978	24977169
chr12	80374814	80375050
chr1	67103900	67104215
chr17	28515566	28515719
chr11	62558970	62559285
chr8	125133932	125134204
chr16	22881555	22881851
chr10	44110630	44110900
chr17	28442209	28442548
chr12	35192829	35193286
chr8	46750536	46750898
chr11	51915922	51916462
chr17	28582830	28583059
chr15	37192780	37193104
chr19	6269918	6270260
chr4	148150961	148151271
chr17	80090483	80090879
chr10	41893602	41894304
chr7	4170561	4170932
chr6	17052871	17053176
chr11	43186511	43186865
chr12	103961667	103961902
chr18	46708503	46708785
chr12	76546431	76546761
chr15	53112853	53113304
chr8	24396986	24397252
chr2	163642738	163643012
chr7	118275705	118275841
chr3	95675494	95675772
chr10	4624819	4625112
chr7	80446305	80446816
chr12	8379979	8380213
chr10	44700499	44700706
chr10	80146660	80147006
chr8	109987695	109988231
chr9	111473891	111474045
chr13	29575968	29576575
chr15	81523300	81523742
chr3	79193067	79193494
chr16	94544713	94544986
chr10	17727247	17727503
chr16	30964499	30964795
chr9	48816960	48817212
chr8	86856228	86856502
chr4	155473448	155473666
chr5	114356683	114356854
chr6	140620541	140621049
chr4	49408065	49408433
chr6	71420990	71421164
chr2	32610039	32610222
chr12	78982227	78982586
chr8	107197859	107198119
chr16	97593032	97593300
chr18	65097079	65097361
chr9	108795243	108795705
chr3	22009998	22010338
chr13	35723099	35723365
chr10	59559233	59559420
chr4	7200321	7200468
chr17	26616745	26617079
chr18	11016000	11016172
chr4	118043377	118043630
chr12	16864665	16864896
chr3	100682761	100683091
chr10	127140944	127141228
chr19	9978890	9979182
chr9	77744853	77745286
chr17	49429148	49429392
chr4	150782173	150782399
chr7	113963821	113963978
chr15	84639544	84639736
chr11	86573926	86574128
chr7	87367873	87368189
chr17	28517796	28518606
chr15	81839598	81840073
chr6	72162141	72162488
chr8	121562831	121563660
chr9	119988438	119988690
chr15	102005340	102005562
chr16	38287861	38288156
chr6	72512757	72513051
chr2	152820318	152820602
chr8	45583988	45584259
chr2	169948183	169948449
chr2	49349833	49350025
chr11	53314889	53315024
chr6	90695804	90695997
chr15	75828153	75828508
chr5	120471581	120471951
chr12	102328179	102328429
chr2	32387985	32388485
chr19	38398995	38399300
chr6	124694260	124694536
chr12	85337944	85338209
chr5	66014027	66014244
chr2	167860449	167860997
chr9	78022186	78022494
chr11	94233514	94233741
chr11	65772766	65772902
chr2	28632599	28632871
chr8	94171243	94171899
chr3	52652959	52653439
chr12	104386926	104387232
chr16	26249052	26249255
chr9	70243066	70243450
chr5	121334000	121334454
chr7	65613141	65613359
chr14	99134735	99134986
chr3	37758142	37758626
chr8	23191352	23191731
chr8	91403706	91403983
chr12	51118107	51118416
chr11	110463170	110463489
chr1	164261777	164262069
chr15	59549819	59550254
chr9	48775724	48775950
chr8	11257712	11257911
chr9	44487573	44487827
chr8	40919467	40919670
chrX	169933279	169933629
chr19	58374491	58375054
chr1	138590724	138590954
chr19	41348238	41348414
chr10	67064757	67065107
chr16	31740758	31741002
chr15	88831424	88831877
chr6	42396397	42396703
chr12	84315892	84316388
chrX	57672994	57673155
chr9	48737379	48737874
chr17	27552897	27553165
chr3	21986601	21987377
chr17	66882321	66882635
chr19	21818413	21818759
chr7	98392371	98392837
chr6	37617568	37617877
chr11	17169282	17169603
chr10	77022396	77022789
chr9	106235387	106235754
chr4	133491908	133492122
chr8	94354081	94354392
chr2	53911968	53912103
chr2	119898398	119898621
chr4	6914069	6914621
chr1	71722344	71722526
chr8	64634252	64634457
chr17	30581264	30581528
chr6	86180623	86180897
chr1	165328706	165329232
chr15	85347148	85347431
chr2	148683117	148683314
chr7	30220044	30220576
chr15	62017185	62017596
chr3	79083147	79083601
chr2	26555243	26555378
chr10	120188503	120188813
chr4	44069494	44069800
chr10	31592416	31592594
chr12	104097573	104097781
chr6	99175429	99175782
chr4	133240509	133240788
chr10	41889574	41889895
chr11	83731095	83731296
chr12	104406516	104406746
chr10	111819774	111820145
chr4	45411403	45411763
chr3	84324849	84325315
chr17	70747356	70747523
chr1	35759835	35759984
chr8	27037982	27038155
chr19	38555450	38555736
chr4	72050135	72050358
chr4	11088327	11088616
chr8	84886350	84886529
chr8	94194754	94194948
chr9	103475479	103475764
chr8	25014002	25014233
chr3	99150038	99150300
chr3	95882649	95883034
chr18	66442512	66442654
chr9	48749184	48749478
chr9	120010997	120011562
chr12	12910688	12910917
chr6	31124182	31124362
chr13	52179982	52180377
chr13	112396797	112397153
chr18	64717590	64717757
chr10	59921019	59921664
chr4	9444485	9444799
chr16	15985485	15985647
chr18	12862980	12863265
chr6	144754061	144754448
chr16	90829947	90830348
chr3	79798547	79798735
chr1	55026075	55026411
chr12	14150122	14150331
chr14	59445534	59446149
chr4	97814415	97814892
chr3	101507007	101507605
chr7	110783101	110783495
chr6	88062432	88062738
chr2	163595971	163596682
chr9	48740095	48740467
chr5	43049353	43049597
chr6	122594926	122595362
chr9	99702331	99702610
chr1	60608937	60609242
chr18	46409727	46409999
chr15	64163672	64163953
chr11	69096891	69097267
chr16	52094644	52095037
chr17	28512616	28513200
chr1	75285069	75285360
chr14	99125469	99125728
chr1	9636370	9636672
chr10	69104355	69104916
chr14	25516081	25516425
chrX	52970987	52971327
chr6	146501766	146501901
chr9	52105388	52105827
chr8	90869571	90869862
chr17	44943560	44943803
chr4	62174151	62174374
chr8	70798332	70798739
chr11	104116893	104117083
chr10	31551939	31552175
chrX	97748697	97748978
chr11	20859113	20859310
chr5	87563094	87563297
chr2	163554952	163555263
chr7	123110074	123110391
chr6	129216345	129216524
chr6	34863534	34863712
chr11	28694994	28695357
chr18	12697937	12698391
chr17	26535192	26535541
chr2	27748066	27748358
chr5	125326029	125326292
chr11	102510279	102510456
chr5	137975547	137975772
chr9	46215712	46216193
chr6	116359437	116359581
chr5	90891081	90891241
chr17	35759852	35760069
chr6	99447144	99447518
chr19	10167215	10167412
chr18	20157663	20158005
chr13	24261175	24261339
chr6	37618943	37619415
chr16	32688843	32689096
chr6	129236196	129236466
chrX	140505842	140506122
chr6	31222095	31222402
chr1	100101084	100101349
chr7	58841198	58841333
chr15	81834301	81834652
chr6	121356188	121356367
chr3	52527393	52527708
chr15	10923740	10923915
chr19	7123084	7123273
chr2	162984505	162984783
chr18	54205418	54205561
chr11	53455246	53455501
chr10	4105645	4105834
chr9	46207194	46207595
chr4	134918291	134918671
chr4	43350188	43350804
chr4	62099038	62099288
chr3	95674363	95674605
chr15	25945155	25945547
chr4	124743062	124743274
chr2	68935690	68936061
chr18	4738122	4738369
chr7	29318723	29318925
chr7	119560316	119560614
chr1	162891879	162892094
chr11	109822276	109822632
chr3	102678363	102678844
chr10	59979251	59979468
chr10	59969749	59970379
chr9	66599696	66600010
chr14	21105153	21105466
chr11	55458627	55458853
chr8	94377661	94377950
chr15	58998964	59000079
chr10	24396157	24396390
chr6	31518210	31518345
chr12	79103902	79104206
chr16	4702742	4703027
chr7	65822779	65823002
chr17	15632199	15632384
chr7	91571146	91571375
chr4	122958711	122959210
chr16	97764032	97764387
chr5	96221806	96222103
chr6	86832948	86833093
chr2	167851635	167851966
chr3	65864016	65864357
chr7	130503071	130503310
chr8	24987589	24987834
chr3	65931614	65932117
chr2	167777224	167778062
chr15	31341079	31341313
chr6	91718200	91718343
chr10	19009305	19009626
chr2	164444664	164444969
chr6	23392689	23393107
chr1	107916926	107917301
chr1	181151599	181151748
chr15	51730824	51731053
chr11	104618757	104618923
chr8	85487831	85488333
chr4	80949757	80949954
chr4	141569995	141570400
chr12	109798944	109799189
chr5	135109556	135109763
chr7	97392177	97392350
chr4	63348484	63348763
chr4	20008975	20009381
chr4	141176560	141176802
chr15	95743869	95744232
chr9	74930093	74930387
chr8	70833502	70833851
chr19	11995052	11995266
chr13	64181774	64182010
chr13	99100325	99100660
chr3	19512202	19512348
chr12	15707681	15707894
chr4	44205257	44205444
chr1	138209860	138210178
chr11	121002302	121002483
chr1	153901496	153901736
chr9	48786781	48787054
chr8	5105248	5105391
chr10	16804114	16804274
chr11	62213515	62213736

## Sheet: nearest genes
The gene nearest each assisted site (genes farther from 100kb were excluded)	shared with cort-induced genes	shared with dual-induced genes (synergistically-induced genes highlighted in red)
	(fraction of total nearest genes - 8%)	(fraction of total nearest genes - 43%)
1700113H08Rik	Aass	3930402G23Rik
1810012K16Rik	Cobll1	Aass
3930402G23Rik	Cpt1a	Adh7
4921525O09Rik	Il6ra	Agt
4930529N20Rik	Mrap	Aldh8a1
4931430N09Rik	Nfia	Aldob
9430083A17Rik	Wbp1l	Ass1
A530013C23Rik		B3galnt1
Aass		BB123696
Adam24		C9orf72
Adam24		Ceacam16
Adh7		Cobll1
Agt		Cpt1a
Aldh8a1		Ddc
Aldob		Fosl2
Ass1		Gabbr2
AU019990		Gde1
B3galnt1		Got1
B3galnt1		Il6ra
B930025P03Rik		Kif21a
BB123696		Mat1a
BB123696		Med13l
Bloodlinc		Mrap
C9orf72		Nfia
Camk2n2		Pah
Carmn		Plekhb1
Ceacam16		Reps1
Cobll1		Shld1
Cpt1a		Sik1
Ddc		St3gal1
Egfr		Tob1
Ets2		Tspan12
Ets2		Wbp1l
Fam151a
Fam166b
Fcer1g
Fgl1
Fosl2
Gabbr2
Gde1
Gm26685
Got1
Got1
Gp9
Ifnk
Il6ra
Kif21a
LOC102634389
Lonrf1
Lrrc20
Lss
Mat1a
Med13l
Mir12198
Mir12201
Mir29b-1
Mir670
Mrap
Mycl
Nfia
Pah
Pde6h
Pdxk-ps
Phyh
Pink1
Platr4
Plekhb1
Ralgapa2
Ren2
Reps1
Sdc1
Shld1
Sik1
Slc2a9
St3gal1
Tbc1d8b
Tob1
Tspan12
Tspan9
Ubr4
Ucp3
Wbp1l
Zbtb34
